# Supplementary material for: Discovery and characterization of long intergenic non-coding RNAs (lincRNA) module biomarkers in prostate cancer: an integrative analysis of RNA-Seq data
Source: BMC Genomics. 2015 Jun 11;16(Suppl 7):S3. doi: 10.1186/1471-2164-16-S7-S3 (PMC4474418; doi:10.1186/1471-2164-16-S7-S3)
Supplement: Additional file 1 — This table is for gene symbol and ENSEMBL_gene_ID conversion. [file 1471-2164-16-S7-S3-S1.xlsx]

## Sheet: hg19.esnt2gene
ENST00000456328	DDX11L1
ENST00000515242	DDX11L1
ENST00000518655	DDX11L1
ENST00000450305	DDX11L1
ENST00000438504	WASH7P
ENST00000541675	WASH7P
ENST00000423562	WASH7P
ENST00000488147	WASH7P
ENST00000538476	WASH7P
ENST00000473358	MIR1302-11
ENST00000469289	MIR1302-11
ENST00000607096	MIR1302-11
ENST00000417324	FAM138A
ENST00000461467	FAM138A
ENST00000606857	OR4G4P
ENST00000594647	OR4G4P
ENST00000492842	OR4G11P
ENST00000335137	OR4F5
ENST00000466430	RP11-34P13.7
ENST00000477740	RP11-34P13.7
ENST00000471248	RP11-34P13.7
ENST00000453576	RP11-34P13.7
ENST00000495576	RP11-34P13.8
ENST00000442987	CICP27
ENST00000423372	AL627309.1
ENST00000494149	RP11-34P13.15
ENST00000595919	RP11-34P13.16
ENST00000493797	RP11-34P13.14
ENST00000484859	RP11-34P13.13
ENST00000490997	RP11-34P13.13
ENST00000466557	RP11-34P13.13
ENST00000491962	RP11-34P13.13
ENST00000410691	RNU6-1100P
ENST00000496488	RP11-34P13.9
ENST00000442116	AP006222.2
ENST00000448958	AP006222.2
ENST00000424587	AP006222.2
ENST00000335577	AP006222.2
ENST00000424429	AP006222.1
ENST00000450734	AP006222.1
ENST00000440038	RP4-669L17.10
ENST00000432964	RP4-669L17.10
ENST00000423728	RP4-669L17.10
ENST00000601486	RP4-669L17.10
ENST00000599771	RP4-669L17.10
ENST00000455464	RP4-669L17.10
ENST00000419160	RP4-669L17.10
ENST00000601814	RP4-669L17.10
ENST00000425496	RP4-669L17.10
ENST00000431812	RP4-669L17.10
ENST00000455207	RP4-669L17.10
ENST00000440163	RP4-669L17.10
ENST00000453935	RP4-669L17.10
ENST00000431321	RP4-669L17.10
ENST00000514436	RP4-669L17.8
ENST00000432723	CICP7
ENST00000445840	RP4-669L17.4
ENST00000426406	OR4F29
ENST00000437905	WBP1LP7
ENST00000540477	AL732372.1
ENST00000450983	RP4-669L17.2
ENST00000412666	RP4-669L17.2
ENST00000441866	RP5-857K21.15
ENST00000458203	RP4-669L17.1
ENST00000417636	RP5-857K21.1
ENST00000423796	RP5-857K21.2
ENST00000450696	RP5-857K21.2
ENST00000440196	RP5-857K21.3
ENST00000357876	RP5-857K21.3
ENST00000440200	RP5-857K21.4
ENST00000441245	RP5-857K21.4
ENST00000419394	RP5-857K21.4
ENST00000448605	RP5-857K21.4
ENST00000414688	RP5-857K21.4
ENST00000447954	RP5-857K21.4
ENST00000452176	RP5-857K21.5
ENST00000416931	MTND1P23
ENST00000457540	MTND2P28
ENST00000414273	hsa-mir-6723
ENST00000427426	RP5-857K21.7
ENST00000467115	MTATP8P1
ENST00000514057	MTATP6P1
ENST00000416718	RP5-857K21.11
ENST00000438434	WBP1LP6
ENST00000332831	OR4F16
ENST00000440782	CICP3
ENST00000506640	RP11-206L10.1
ENST00000416385	RP11-206L10.3
ENST00000411249	RNU6-1199P
ENST00000417659	RP11-206L10.5
ENST00000422528	RP11-206L10.4
ENST00000428504	RP11-206L10.2
ENST00000457084	RP11-206L10.9
ENST00000589899	RP11-206L10.9
ENST00000429505	RP11-206L10.9
ENST00000434264	RP11-206L10.9
ENST00000585826	RP11-206L10.9
ENST00000592547	RP11-206L10.9
ENST00000586928	RP11-206L10.9
ENST00000585745	RP11-206L10.9
ENST00000585768	RP11-206L10.9
ENST00000590848	RP11-206L10.9
ENST00000587530	RP11-206L10.9
ENST00000591440	RP11-206L10.9
ENST00000593022	RP11-206L10.9
ENST00000589531	RP11-206L10.9
ENST00000588951	RP11-206L10.9
ENST00000586288	RP11-206L10.9
ENST00000591702	RP11-206L10.9
ENST00000358533	RP11-206L10.9
ENST00000587126	RP11-206L10.9
ENST00000443772	RP11-206L10.9
ENST00000412115	RP11-206L10.9
ENST00000447500	RP11-206L10.8
ENST00000590817	RP11-206L10.8
ENST00000599533	AL669831.1
ENST00000435300	RP11-206L10.10
ENST00000326734	FAM87B
ENST00000473798	LINC00115
ENST00000536430	LINC00115
ENST00000445118	RP11-206L10.11
ENST00000441765	RP11-206L10.11
ENST00000449005	RP11-206L10.11
ENST00000416570	RP11-206L10.11
ENST00000448975	RP11-206L10.11
ENST00000415295	RP11-206L10.11
ENST00000425657	RP11-206L10.11
ENST00000446136	FAM41C
ENST00000432963	FAM41C
ENST00000427857	FAM41C
ENST00000415481	TUBB8P11
ENST00000594233	AL645608.2
ENST00000607769	RP11-54O7.16
ENST00000448179	RP11-54O7.1
ENST00000398216	RP11-54O7.2
ENST00000417705	RP11-54O7.3
ENST00000432961	RP11-54O7.3
ENST00000420190	SAMD11
ENST00000437963	SAMD11
ENST00000342066	SAMD11
ENST00000341065	SAMD11
ENST00000455979	SAMD11
ENST00000478729	SAMD11
ENST00000474461	SAMD11
ENST00000466827	SAMD11
ENST00000464948	SAMD11
ENST00000598827	AL645608.1
ENST00000483767	NOC2L
ENST00000327044	NOC2L
ENST00000477976	NOC2L
ENST00000496938	NOC2L
ENST00000487214	NOC2L
ENST00000469563	NOC2L
ENST00000338591	KLHL17
ENST00000463212	KLHL17
ENST00000466300	KLHL17
ENST00000481067	KLHL17
ENST00000379410	PLEKHN1
ENST00000379407	PLEKHN1
ENST00000379409	PLEKHN1
ENST00000480267	PLEKHN1
ENST00000491024	PLEKHN1
ENST00000433179	C1orf170
ENST00000341290	C1orf170
ENST00000479361	C1orf170
ENST00000606034	RP11-54O7.17
ENST00000428771	HES4
ENST00000304952	HES4
ENST00000481869	HES4
ENST00000484667	HES4
ENST00000423619	RP11-54O7.10
ENST00000458555	RP11-54O7.11
ENST00000379389	ISG15
ENST00000379370	AGRN
ENST00000477585	AGRN
ENST00000469403	AGRN
ENST00000479707	AGRN
ENST00000466223	AGRN
ENST00000478677	AGRN
ENST00000492947	AGRN
ENST00000419249	AGRN
ENST00000461111	AGRN
ENST00000418300	RP11-54O7.14
ENST00000427998	RP11-465B22.3
ENST00000394517	RP11-465B22.3
ENST00000442292	RP11-465B22.3
ENST00000412397	RP11-465B22.3
ENST00000456409	RP11-465B22.3
ENST00000433695	RP11-465B22.3
ENST00000451054	RP11-465B22.3
ENST00000453464	RNF223
ENST00000379339	C1orf159
ENST00000448924	C1orf159
ENST00000294576	C1orf159
ENST00000465822	C1orf159
ENST00000379325	C1orf159
ENST00000421241	C1orf159
ENST00000487177	C1orf159
ENST00000477196	C1orf159
ENST00000467751	C1orf159
ENST00000464905	C1orf159
ENST00000379320	C1orf159
ENST00000379319	C1orf159
ENST00000434641	C1orf159
ENST00000482816	C1orf159
ENST00000437760	C1orf159
ENST00000462097	C1orf159
ENST00000473600	C1orf159
ENST00000475119	C1orf159
ENST00000442117	C1orf159
ENST00000427787	C1orf159
ENST00000472741	C1orf159
ENST00000480643	C1orf159
ENST00000416774	RP11-465B22.5
ENST00000384997	MIR200B
ENST00000384875	MIR200A
ENST00000362106	MIR429
ENST00000606993	RP11-465B22.8
ENST00000379317	TTLL10-AS1
ENST00000506177	TTLL10
ENST00000379290	TTLL10
ENST00000379289	TTLL10
ENST00000379288	TTLL10
ENST00000460998	TTLL10
ENST00000514695	TTLL10
ENST00000486379	TTLL10
ENST00000328596	TNFRSF18
ENST00000379268	TNFRSF18
ENST00000486728	TNFRSF18
ENST00000379265	TNFRSF18
ENST00000379236	TNFRSF4
ENST00000497869	TNFRSF4
ENST00000453580	TNFRSF4
ENST00000360001	SDF4
ENST00000465727	SDF4
ENST00000263741	SDF4
ENST00000494748	SDF4
ENST00000478938	SDF4
ENST00000403997	SDF4
ENST00000545427	SDF4
ENST00000459994	SDF4
ENST00000379198	B3GALT6
ENST00000462849	FAM132A
ENST00000478606	FAM132A
ENST00000330388	FAM132A
ENST00000468365	FAM132A
ENST00000486627	FAM132A
ENST00000565563	RP5-902P8.12
ENST00000450390	UBE2J2
ENST00000347370	UBE2J2
ENST00000349431	UBE2J2
ENST00000339385	UBE2J2
ENST00000348298	UBE2J2
ENST00000400929	UBE2J2
ENST00000464036	UBE2J2
ENST00000360466	UBE2J2
ENST00000400930	UBE2J2
ENST00000467339	UBE2J2
ENST00000473215	UBE2J2
ENST00000435198	UBE2J2
ENST00000509720	UBE2J2
ENST00000491779	UBE2J2
ENST00000466752	UBE2J2
ENST00000503294	UBE2J2
ENST00000477894	UBE2J2
ENST00000471154	UBE2J2
ENST00000422076	UBE2J2
ENST00000502382	UBE2J2
ENST00000461142	UBE2J2
ENST00000488418	UBE2J2
ENST00000434139	RP5-902P8.10
ENST00000453732	RP5-902P8.10
ENST00000379116	SCNN1D
ENST00000379101	SCNN1D
ENST00000338555	SCNN1D
ENST00000470022	SCNN1D
ENST00000325425	SCNN1D
ENST00000467651	SCNN1D
ENST00000400928	SCNN1D
ENST00000379099	SCNN1D
ENST00000354700	ACAP3
ENST00000353662	ACAP3
ENST00000492936	ACAP3
ENST00000467278	ACAP3
ENST00000470659	ACAP3
ENST00000379037	ACAP3
ENST00000476572	ACAP3
ENST00000493992	ACAP3
ENST00000472541	ACAP3
ENST00000354980	ACAP3
ENST00000478065	ACAP3
ENST00000479108	ACAP3
ENST00000438966	ACAP3
ENST00000379031	PUSL1
ENST00000470520	PUSL1
ENST00000463758	PUSL1
ENST00000467712	PUSL1
ENST00000493657	PUSL1
ENST00000470030	CPSF3L
ENST00000435064	CPSF3L
ENST00000497304	CPSF3L
ENST00000323275	CPSF3L
ENST00000411962	CPSF3L
ENST00000462432	CPSF3L
ENST00000478641	CPSF3L
ENST00000421495	CPSF3L
ENST00000458452	CPSF3L
ENST00000419704	CPSF3L
ENST00000540437	CPSF3L
ENST00000532772	CPSF3L
ENST00000450926	CPSF3L
ENST00000527098	CPSF3L
ENST00000545578	CPSF3L
ENST00000485710	CPSF3L
ENST00000461514	CPSF3L
ENST00000525164	CPSF3L
ENST00000528879	CPSF3L
ENST00000525769	CPSF3L
ENST00000531377	CPSF3L
ENST00000527383	CPSF3L
ENST00000531292	CPSF3L
ENST00000467408	CPSF3L
ENST00000434694	CPSF3L
ENST00000531020	CPSF3L
ENST00000533916	CPSF3L
ENST00000488042	CPSF3L
ENST00000526797	CPSF3L
ENST00000526332	CPSF3L
ENST00000430786	CPSF3L
ENST00000527719	CPSF3L
ENST00000530031	CPSF3L
ENST00000526113	CPSF3L
ENST00000526904	CPSF3L
ENST00000525603	CPSF3L
ENST00000429572	CPSF3L
ENST00000498173	CPSF3L
ENST00000496353	CPSF3L
ENST00000493534	CPSF3L
ENST00000534345	CPSF3L
ENST00000532952	CPSF3L
ENST00000490853	CPSF3L
ENST00000531019	CPSF3L
ENST00000498476	CPSF3L
ENST00000470679	CPSF3L
ENST00000525285	CPSF3L
ENST00000530233	CPSF3L
ENST00000444968	RP5-890O3.9
ENST00000464957	GLTPD1
ENST00000343938	GLTPD1
ENST00000488011	GLTPD1
ENST00000339381	TAS1R3
ENST00000378891	DVL1
ENST00000378888	DVL1
ENST00000472445	DVL1
ENST00000474033	MXRA8
ENST00000309212	MXRA8
ENST00000445648	MXRA8
ENST00000477278	MXRA8
ENST00000342753	MXRA8
ENST00000473097	MXRA8
ENST00000478517	MXRA8
ENST00000476718	MXRA8
ENST00000464351	MXRA8
ENST00000460473	MXRA8
ENST00000338370	AURKAIP1
ENST00000338338	AURKAIP1
ENST00000321751	AURKAIP1
ENST00000378853	AURKAIP1
ENST00000489799	AURKAIP1
ENST00000496905	AURKAIP1
ENST00000435351	RP5-890O3.3
ENST00000480479	CCNL2
ENST00000482621	CCNL2
ENST00000408952	CCNL2
ENST00000463260	CCNL2
ENST00000400809	CCNL2
ENST00000496007	CCNL2
ENST00000482365	CCNL2
ENST00000481223	CCNL2
ENST00000418865	CCNL2
ENST00000505849	CCNL2
ENST00000488340	CCNL2
ENST00000492998	CCNL2
ENST00000469113	CCNL2
ENST00000480646	CCNL2
ENST00000471930	CCNL2
ENST00000408918	CCNL2
ENST00000473872	CCNL2
ENST00000425598	CCNL2
ENST00000463895	CCNL2
ENST00000497013	CCNL2
ENST00000448629	RP4-758J18.2
ENST00000444362	RP4-758J18.2
ENST00000418833	RP4-758J18.2
ENST00000576232	RP4-758J18.2
ENST00000570344	RP4-758J18.2
ENST00000447725	RP4-758J18.2
ENST00000572242	RP4-758J18.2
ENST00000453521	RP4-758J18.2
ENST00000344843	MRPL20
ENST00000493287	MRPL20
ENST00000487659	MRPL20
ENST00000492508	MRPL20
ENST00000482352	MRPL20
ENST00000477686	MRPL20
ENST00000582431	RN7SL657P
ENST00000607307	RP4-758J18.13
ENST00000520296	ANKRD65
ENST00000427211	ANKRD65
ENST00000537107	ANKRD65
ENST00000454272	ANKRD65
ENST00000442470	ANKRD65
ENST00000436362	ANKRD65
ENST00000428932	RP4-758J18.7
ENST00000378821	TMEM88B
ENST00000430109	RP4-758J18.10
ENST00000434150	RP4-758J18.10
ENST00000454562	RP4-758J18.10
ENST00000417917	RP4-758J18.10
ENST00000495558	VWA1
ENST00000338660	VWA1
ENST00000404702	VWA1
ENST00000476993	VWA1
ENST00000471398	VWA1
ENST00000378785	ATAD3C
ENST00000475091	ATAD3C
ENST00000484537	ATAD3C
ENST00000378741	ATAD3B
ENST00000308647	ATAD3B
ENST00000472194	ATAD3B
ENST00000378736	ATAD3B
ENST00000485748	ATAD3B
ENST00000474481	ATAD3B
ENST00000378756	ATAD3A
ENST00000378755	ATAD3A
ENST00000339113	ATAD3A
ENST00000536055	ATAD3A
ENST00000439513	ATAD3A
ENST00000429957	ATAD3A
ENST00000400830	ATAD3A
ENST00000378733	TMEM240
ENST00000425828	TMEM240
ENST00000291386	SSU72
ENST00000378726	SSU72
ENST00000378725	SSU72
ENST00000359060	SSU72
ENST00000539195	AL645728.2
ENST00000366221	AL645728.1
ENST00000426195	AL645728.3
ENST00000422725	C1orf233
ENST00000607222	RP11-345P4.9
ENST00000520777	MIB2
ENST00000357210	MIB2
ENST00000360522	MIB2
ENST00000378710	MIB2
ENST00000355826	MIB2
ENST00000518681	MIB2
ENST00000505820	MIB2
ENST00000479659	MIB2
ENST00000489635	MIB2
ENST00000511502	MIB2
ENST00000477990	MIB2
ENST00000514363	MIB2
ENST00000487053	MIB2
ENST00000502470	MIB2
ENST00000378712	MIB2
ENST00000507082	MIB2
ENST00000463492	MIB2
ENST00000510793	MIB2
ENST00000504599	MIB2
ENST00000507229	MIB2
ENST00000503789	MIB2
ENST00000378708	MIB2
ENST00000506488	MIB2
ENST00000512004	MIB2
ENST00000508455	MIB2
ENST00000514234	MIB2
ENST00000467597	MIB2
ENST00000508148	MIB2
ENST00000486072	MIB2
ENST00000505370	MIB2
ENST00000473511	MIB2
ENST00000464570	MIB2
ENST00000483015	MIB2
ENST00000511910	MIB2
ENST00000470373	MIB2
ENST00000356026	MMP23B
ENST00000472264	MMP23B
ENST00000512731	MMP23B
ENST00000378675	MMP23B
ENST00000479814	MMP23B
ENST00000435358	MMP23B
ENST00000503792	MMP23B
ENST00000489782	MMP23B
ENST00000486400	MMP23B
ENST00000490017	MMP23B
ENST00000513088	CDK11B
ENST00000407249	CDK11B
ENST00000317673	CDK11B
ENST00000340677	CDK11B
ENST00000341832	CDK11B
ENST00000341028	CDK11B
ENST00000607013	RP11-345P4.10
ENST00000378662	SLC35E2B
ENST00000234800	SLC35E2B
ENST00000480991	SLC35E2B
ENST00000481276	SLC35E2B
ENST00000596308	RP11-345P4.7
ENST00000597891	RP11-345P4.6
ENST00000412810	MMP23A
ENST00000234610	MMP23A
ENST00000356200	CDK11A
ENST00000463652	CDK11A
ENST00000356937	CDK11A
ENST00000378638	CDK11A
ENST00000509982	CDK11A
ENST00000404249	CDK11A
ENST00000460465	CDK11A
ENST00000357760	CDK11A
ENST00000358779	CDK11A
ENST00000378633	CDK11A
ENST00000478901	CDK11A
ENST00000468397	CDK11A
ENST00000491311	CDK11A
ENST00000495016	CDK11A
ENST00000468800	CDK11A
ENST00000464748	CDK11A
ENST00000489300	CDK11A
ENST00000492390	CDK11A
ENST00000474916	CDK11A
ENST00000378635	CDK11A
ENST00000479362	CDK11A
ENST00000498810	CDK11A
ENST00000487462	CDK11A
ENST00000401096	CDK11A
ENST00000598846	RP1-283E3.8
ENST00000577672	RP1-283E3.4
ENST00000417099	RP1-283E3.4
ENST00000424604	RP1-283E3.4
ENST00000418950	RP1-283E3.4
ENST00000355439	SLC35E2
ENST00000400924	SLC35E2
ENST00000246421	SLC35E2
ENST00000475229	SLC35E2
ENST00000341426	NADK
ENST00000341991	NADK
ENST00000378625	NADK
ENST00000344463	NADK
ENST00000342348	NADK
ENST00000498806	NADK
ENST00000469045	NADK
ENST00000480499	NADK
ENST00000497747	NADK
ENST00000477235	NADK
ENST00000489538	NADK
ENST00000497615	NADK
ENST00000497186	NADK
ENST00000400922	NADK
ENST00000492845	NADK
ENST00000492768	NADK
ENST00000460602	NADK
ENST00000464373	NADK
ENST00000480542	NADK
ENST00000378609	GNB1
ENST00000461893	GNB1
ENST00000471354	GNB1
ENST00000439272	GNB1
ENST00000434686	GNB1
ENST00000437146	GNB1
ENST00000607589	GNB1
ENST00000472614	GNB1
ENST00000412228	RP1-140A9.1
ENST00000307786	CALML6
ENST00000378604	CALML6
ENST00000482402	CALML6
ENST00000462293	CALML6
ENST00000378602	TMEM52
ENST00000310991	TMEM52
ENST00000378598	TMEM52
ENST00000470931	TMEM52
ENST00000602604	TMEM52
ENST00000416272	TMEM52
ENST00000464311	C1orf222
ENST00000412120	C1orf222
ENST00000493964	C1orf222
ENST00000493316	C1orf222
ENST00000270720	C1orf222
ENST00000468610	C1orf222
ENST00000461752	C1orf222
ENST00000604159	C1orf222
ENST00000378592	C1orf222
ENST00000378590	C1orf222
ENST00000434971	C1orf222
ENST00000443930	RP11-547D24.1
ENST00000378585	GABRD
ENST00000445600	RP11-547D24.3
ENST00000449154	RP11-547D24.3
ENST00000378567	PRKCZ
ENST00000468310	PRKCZ
ENST00000484419	PRKCZ
ENST00000503297	PRKCZ
ENST00000479566	PRKCZ
ENST00000466651	PRKCZ
ENST00000400921	PRKCZ
ENST00000495347	PRKCZ
ENST00000461106	PRKCZ
ENST00000461465	PRKCZ
ENST00000470596	PRKCZ
ENST00000496325	PRKCZ
ENST00000481140	PRKCZ
ENST00000482686	PRKCZ
ENST00000400920	PRKCZ
ENST00000486681	PRKCZ
ENST00000470986	PRKCZ
ENST00000470511	PRKCZ
ENST00000471018	PRKCZ
ENST00000466352	PRKCZ
ENST00000497183	PRKCZ
ENST00000419838	PRKCZ
ENST00000479263	PRKCZ
ENST00000503672	PRKCZ
ENST00000478770	PRKCZ
ENST00000505322	PRKCZ
ENST00000472017	PRKCZ
ENST00000606533	RP5-892K4.1
ENST00000333854	RP11-181G12.2
ENST00000536678	RP11-181G12.2
ENST00000444529	RP11-181G12.2
ENST00000469733	C1orf86
ENST00000428120	C1orf86
ENST00000414253	C1orf86
ENST00000400919	C1orf86
ENST00000400918	C1orf86
ENST00000497675	C1orf86
ENST00000378543	C1orf86
ENST00000378546	C1orf86
ENST00000401813	C1orf86
ENST00000487186	C1orf86
ENST00000378545	C1orf86
ENST00000476803	C1orf86
ENST00000440825	C1orf86
ENST00000420515	C1orf86
ENST00000514625	C1orf86
ENST00000597060	AL590822.2
ENST00000545087	AL590822.1
ENST00000420964	RP11-181G12.5
ENST00000442483	RP11-181G12.4
ENST00000378536	SKI
ENST00000508416	SKI
ENST00000478223	SKI
ENST00000507179	SKI
ENST00000378531	MORN1
ENST00000606372	MORN1
ENST00000378529	MORN1
ENST00000607342	MORN1
ENST00000469374	MORN1
ENST00000419785	MORN1
ENST00000378525	MORN1
ENST00000449373	MORN1
ENST00000607031	MORN1
ENST00000475812	MORN1
ENST00000494279	MORN1
ENST00000607720	RP4-713A8.1
ENST00000600779	AL589739.1
ENST00000602865	RP4-740C4.6
ENST00000417061	RP4-740C4.5
ENST00000607858	RP4-740C4.7
ENST00000606642	RP4-740C4.9
ENST00000606280	RP4-740C4.8
ENST00000317490	AL513477.1
ENST00000378518	RER1
ENST00000605895	RER1
ENST00000378513	RER1
ENST00000306256	RER1
ENST00000493207	RER1
ENST00000378512	RER1
ENST00000443438	RER1
ENST00000488353	RER1
ENST00000462129	RER1
ENST00000288774	PEX10
ENST00000447513	PEX10
ENST00000507596	PEX10
ENST00000510434	PEX10
ENST00000508384	PEX10
ENST00000515760	PEX10
ENST00000502666	PEX10
ENST00000504111	PEX10
ENST00000514502	PEX10
ENST00000378483	PLCH2
ENST00000449969	PLCH2
ENST00000419816	PLCH2
ENST00000378486	PLCH2
ENST00000378488	PLCH2
ENST00000288766	PLCH2
ENST00000343889	PLCH2
ENST00000278878	PLCH2
ENST00000473964	PLCH2
ENST00000462379	PLCH2
ENST00000424657	RP3-395M20.2
ENST00000442305	RP3-395M20.3
ENST00000378466	PANK4
ENST00000435556	PANK4
ENST00000505228	PANK4
ENST00000502512	PANK4
ENST00000471361	PANK4
ENST00000487804	PANK4
ENST00000515423	PANK4
ENST00000468002	PANK4
ENST00000486396	PANK4
ENST00000502770	PANK4
ENST00000491212	PANK4
ENST00000514922	PANK4
ENST00000378453	HES5
ENST00000606645	RP3-395M20.12
ENST00000449660	RP3-395M20.8
ENST00000443892	RP3-395M20.8
ENST00000416860	RP3-395M20.8
ENST00000448624	RP3-395M20.8
ENST00000432521	RP3-395M20.8
ENST00000452793	RP3-395M20.8
ENST00000426449	TNFRSF14
ENST00000434817	TNFRSF14
ENST00000435221	TNFRSF14
ENST00000451778	TNFRSF14
ENST00000409119	TNFRSF14
ENST00000355716	TNFRSF14
ENST00000475523	TNFRSF14
ENST00000442392	TNFRSF14
ENST00000482074	TNFRSF14
ENST00000496064	TNFRSF14
ENST00000463471	TNFRSF14
ENST00000466750	TNFRSF14
ENST00000471768	TNFRSF14
ENST00000463835	TNFRSF14
ENST00000482602	TNFRSF14
ENST00000480305	TNFRSF14
ENST00000456687	RP3-395M20.7
ENST00000424215	RP3-395M20.9
ENST00000493183	FAM213B
ENST00000474659	FAM213B
ENST00000419916	FAM213B
ENST00000378424	FAM213B
ENST00000537325	FAM213B
ENST00000378427	FAM213B
ENST00000378425	FAM213B
ENST00000464043	FAM213B
ENST00000444521	FAM213B
ENST00000465233	FAM213B
ENST00000498083	FAM213B
ENST00000481683	FAM213B
ENST00000484099	FAM213B
ENST00000477045	FAM213B
ENST00000476686	FAM213B
ENST00000471840	MMEL1
ENST00000288709	MMEL1
ENST00000378412	MMEL1
ENST00000502556	MMEL1
ENST00000504800	MMEL1
ENST00000491941	MMEL1
ENST00000464195	MMEL1
ENST00000469962	MMEL1
ENST00000509374	MMEL1
ENST00000511099	MMEL1
ENST00000427302	RP13-436F16.1
ENST00000579787	TTC34
ENST00000401094	TTC34
ENST00000401095	TTC34
ENST00000574621	TTC34
ENST00000457440	RP11-740P5.2
ENST00000429389	RP11-740P5.3
ENST00000378404	ACTRT2
ENST00000606861	LINC00982
ENST00000321399	LINC00982
ENST00000413472	LINC00982
ENST00000453118	LINC00982
ENST00000445317	LINC00982
ENST00000415573	LINC00982
ENST00000321336	LINC00982
ENST00000420957	AL008733.1
ENST00000511072	PRDM16
ENST00000378398	PRDM16
ENST00000441472	PRDM16
ENST00000442529	PRDM16
ENST00000607632	PRDM16
ENST00000378391	PRDM16
ENST00000514189	PRDM16
ENST00000270722	PRDM16
ENST00000512462	PRDM16
ENST00000463591	PRDM16
ENST00000509860	PRDM16
ENST00000378389	PRDM16
ENST00000606170	PRDM16
ENST00000440516	RP1-163G9.2
ENST00000607061	RP11-22L13.1
ENST00000378378	ARHGEF16
ENST00000378373	ARHGEF16
ENST00000378371	ARHGEF16
ENST00000445297	ARHGEF16
ENST00000464620	ARHGEF16
ENST00000418137	ARHGEF16
ENST00000413250	ARHGEF16
ENST00000485984	ARHGEF16
ENST00000606489	RP11-168F9.2
ENST00000294599	MEGF6
ENST00000356575	MEGF6
ENST00000494257	MEGF6
ENST00000485002	MEGF6
ENST00000491842	MEGF6
ENST00000475790	MEGF6
ENST00000461795	MEGF6
ENST00000385042	MIR551A
ENST00000435049	RP11-46F15.2
ENST00000378344	TPRG1L
ENST00000344579	TPRG1L
ENST00000378322	WRAP73
ENST00000270708	WRAP73
ENST00000471223	WRAP73
ENST00000424367	WRAP73
ENST00000497940	WRAP73
ENST00000469643	WRAP73
ENST00000494884	WRAP73
ENST00000465916	WRAP73
ENST00000419924	WRAP73
ENST00000479331	WRAP73
ENST00000378295	TP73
ENST00000604074	TP73
ENST00000354437	TP73
ENST00000357733	TP73
ENST00000346387	TP73
ENST00000603362	TP73
ENST00000604479	TP73
ENST00000378285	TP73
ENST00000378280	TP73
ENST00000378288	TP73
ENST00000603364	TP73
ENST00000604194	TP73
ENST00000378290	TP73
ENST00000604566	TP73
ENST00000443034	RP5-1092A11.5
ENST00000416554	RP5-1092A11.2
ENST00000418088	TP73-AS1
ENST00000452079	TP73-AS1
ENST00000419973	TP73-AS1
ENST00000423764	TP73-AS1
ENST00000587071	TP73-AS1
ENST00000544565	TP73-AS1
ENST00000294600	CCDC27
ENST00000462521	CCDC27
ENST00000444870	SMIM1
ENST00000452264	SMIM1
ENST00000561886	SMIM1
ENST00000378251	LRRC47
ENST00000462356	LRRC47
ENST00000479239	LRRC47
ENST00000581512	RN7SL574P
ENST00000607459	RP1-286D6.5
ENST00000378230	CEP104
ENST00000484420	CEP104
ENST00000438539	CEP104
ENST00000461667	CEP104
ENST00000495701	CEP104
ENST00000460038	CEP104
ENST00000494653	CEP104
ENST00000443466	CEP104
ENST00000428079	CEP104
ENST00000494951	CEP104
ENST00000378223	CEP104
ENST00000378209	DFFB
ENST00000491998	DFFB
ENST00000338895	DFFB
ENST00000378212	DFFB
ENST00000341385	DFFB
ENST00000468793	DFFB
ENST00000477548	DFFB
ENST00000339350	DFFB
ENST00000378206	DFFB
ENST00000475969	DFFB
ENST00000481945	DFFB
ENST00000461150	DFFB
ENST00000579705	AL691523.1
ENST00000486765	C1orf174
ENST00000361605	C1orf174
ENST00000474140	C1orf174
ENST00000413332	RP13-15E13.1
ENST00000442673	RP13-15E13.1
ENST00000439488	RP13-15E13.1
ENST00000456897	RP13-614K11.1
ENST00000412674	RP13-614K11.1
ENST00000425194	RP13-614K11.2
ENST00000449232	RP11-374C13.1
ENST00000423197	RP5-1166F10.1
ENST00000438791	RP1-37J18.1
ENST00000420522	RP1-37J18.2
ENST00000378190	AJAP1
ENST00000378191	AJAP1
ENST00000466761	AJAP1
ENST00000443270	RP11-542C10.1
ENST00000564261	RP1-58B11.1
ENST00000579887	MIR4417
ENST00000413887	RP11-154H17.1
ENST00000401226	AL356693.1
ENST00000582517	MIR4689
ENST00000460696	NPHP4
ENST00000378161	NPHP4
ENST00000478423	NPHP4
ENST00000489180	NPHP4
ENST00000378156	NPHP4
ENST00000378169	NPHP4
ENST00000468253	NPHP4
ENST00000506941	NPHP4
ENST00000470763	NPHP4
ENST00000466897	NPHP4
ENST00000585151	AL356261.1
ENST00000378111	KCNAB2
ENST00000378097	KCNAB2
ENST00000493807	KCNAB2
ENST00000378092	KCNAB2
ENST00000478098	KCNAB2
ENST00000445501	KCNAB2
ENST00000389632	KCNAB2
ENST00000428161	KCNAB2
ENST00000602612	KCNAB2
ENST00000378087	KCNAB2
ENST00000341524	KCNAB2
ENST00000352527	KCNAB2
ENST00000435937	KCNAB2
ENST00000164247	KCNAB2
ENST00000459822	KCNAB2
ENST00000472700	KCNAB2
ENST00000378083	KCNAB2
ENST00000458166	KCNAB2
ENST00000462676	KCNAB2
ENST00000481789	KCNAB2
ENST00000594544	AL035406.1
ENST00000262450	CHD5
ENST00000378021	CHD5
ENST00000475121	CHD5
ENST00000462991	CHD5
ENST00000377999	CHD5
ENST00000496404	CHD5
ENST00000491020	CHD5
ENST00000484532	RPL22
ENST00000234875	RPL22
ENST00000480661	RPL22
ENST00000497965	RPL22
ENST00000471204	RPL22
ENST00000465387	RPL22
ENST00000462296	RPL22
ENST00000465335	RPL22
ENST00000455744	RP1-120G22.11
ENST00000466994	RNF207
ENST00000484435	RNF207
ENST00000377948	RNF207
ENST00000377939	RNF207
ENST00000485539	RNF207
ENST00000496676	RNF207
ENST00000463453	RNF207
ENST00000496329	RNF207
ENST00000492476	RNF207
ENST00000483336	RNF207
ENST00000343813	ICMT
ENST00000495791	ICMT
ENST00000489498	ICMT
ENST00000474756	ICMT
ENST00000362035	ICMT
ENST00000441724	LINC00337
ENST00000429480	LINC00337
ENST00000377898	HES3
ENST00000377893	GPR153
ENST00000377842	ACOT7
ENST00000377845	ACOT7
ENST00000377855	ACOT7
ENST00000377860	ACOT7
ENST00000418124	ACOT7
ENST00000361521	ACOT7
ENST00000545482	ACOT7
ENST00000473466	ACOT7
ENST00000481175	ACOT7
ENST00000541130	ACOT7
ENST00000607670	RP1-202O8.3
ENST00000377837	HES2
ENST00000377836	HES2
ENST00000471190	HES2
ENST00000377834	HES2
ENST00000487437	HES2
ENST00000489730	HES2
ENST00000377828	ESPN
ENST00000418286	ESPN
ENST00000461727	ESPN
ENST00000475228	ESPN
ENST00000478323	ESPN
ENST00000416731	ESPN
ENST00000475479	ESPN
ENST00000434576	ESPN
ENST00000477679	ESPN
ENST00000468561	ESPN
ENST00000585139	MIR4252
ENST00000419034	RP1-202O8.2
ENST00000473343	TNFRSF25
ENST00000513135	TNFRSF25
ENST00000485036	TNFRSF25
ENST00000480393	TNFRSF25
ENST00000377782	TNFRSF25
ENST00000356876	TNFRSF25
ENST00000351959	TNFRSF25
ENST00000414040	TNFRSF25
ENST00000351748	TNFRSF25
ENST00000348333	TNFRSF25
ENST00000502588	TNFRSF25
ENST00000502730	TNFRSF25
ENST00000510563	TNFRSF25
ENST00000453260	TNFRSF25
ENST00000475730	TNFRSF25
ENST00000469691	TNFRSF25
ENST00000481401	TNFRSF25
ENST00000461703	TNFRSF25
ENST00000453341	TNFRSF25
ENST00000515145	TNFRSF25
ENST00000489097	PLEKHG5
ENST00000377748	PLEKHG5
ENST00000340850	PLEKHG5
ENST00000400913	PLEKHG5
ENST00000487949	PLEKHG5
ENST00000377725	PLEKHG5
ENST00000377728	PLEKHG5
ENST00000377732	PLEKHG5
ENST00000400915	PLEKHG5
ENST00000377740	PLEKHG5
ENST00000535355	PLEKHG5
ENST00000377737	PLEKHG5
ENST00000537245	PLEKHG5
ENST00000544978	PLEKHG5
ENST00000377705	NOL9
ENST00000464383	NOL9
ENST00000462798	NOL9
ENST00000460777	NOL9
ENST00000464665	NOL9
ENST00000517213	RNU6-731P
ENST00000456162	RP11-58A11.2
ENST00000333172	TAS1R1
ENST00000328191	TAS1R1
ENST00000351136	TAS1R1
ENST00000411823	TAS1R1
ENST00000415267	TAS1R1
ENST00000319084	ZBTB48
ENST00000435905	ZBTB48
ENST00000377674	ZBTB48
ENST00000488936	ZBTB48
ENST00000482360	ZBTB48
ENST00000498342	ZBTB48
ENST00000466813	ZBTB48
ENST00000466941	ZBTB48
ENST00000377658	KLHL21
ENST00000377663	KLHL21
ENST00000467612	KLHL21
ENST00000496707	KLHL21
ENST00000463043	KLHL21
ENST00000377648	PHF13
ENST00000495385	PHF13
ENST00000054650	THAP3
ENST00000484676	THAP3
ENST00000307896	THAP3
ENST00000377627	THAP3
ENST00000484669	THAP3
ENST00000487819	THAP3
ENST00000472925	THAP3
ENST00000480647	THAP3
ENST00000465508	DNAJC11
ENST00000451196	DNAJC11
ENST00000377577	DNAJC11
ENST00000349363	DNAJC11
ENST00000294401	DNAJC11
ENST00000542246	DNAJC11
ENST00000377573	DNAJC11
ENST00000472414	DNAJC11
ENST00000426784	DNAJC11
ENST00000473993	DNAJC11
ENST00000469318	DNAJC11
ENST00000485073	DNAJC11
ENST00000460594	DNAJC11
ENST00000465911	DNAJC11
ENST00000432429	RP11-242F24.1
ENST00000414210	RP11-242F24.1
ENST00000421469	RP11-242F24.1
ENST00000459253	snoU13
ENST00000442889	RP11-312B8.1
ENST00000303635	CAMTA1
ENST00000490738	CAMTA1
ENST00000476163	CAMTA1
ENST00000473578	CAMTA1
ENST00000557126	CAMTA1
ENST00000467404	CAMTA1
ENST00000439411	CAMTA1
ENST00000461311	CAMTA1
ENST00000486138	CAMTA1
ENST00000482934	CAMTA1
ENST00000470648	CAMTA1
ENST00000461580	CAMTA1
ENST00000472283	CAMTA1
ENST00000467267	CAMTA1
ENST00000495233	CAMTA1
ENST00000490905	CAMTA1
ENST00000476864	CAMTA1
ENST00000433407	RP11-312B8.2
ENST00000456701	RP11-334N17.1
ENST00000384328	RNU1-8P
ENST00000427317	CAMTA1-IT1
ENST00000457311	RP3-453P22.2
ENST00000411708	RP3-453P22.2
ENST00000440032	RP4-549F15.1
ENST00000602640	RP11-338N10.1
ENST00000602973	RP11-338N10.2
ENST00000602916	RP11-338N10.3
ENST00000054666	VAMP3
ENST00000470357	VAMP3
ENST00000487194	VAMP3
ENST00000602406	RP3-467L1.6
ENST00000377541	PER3
ENST00000377532	PER3
ENST00000361923	PER3
ENST00000473653	PER3
ENST00000602883	PER3
ENST00000463106	PER3
ENST00000494684	PER3
ENST00000451646	RP3-467L1.4
ENST00000377516	UTS2
ENST00000361696	UTS2
ENST00000054668	UTS2
ENST00000377507	TNFRSF9
ENST00000474475	TNFRSF9
ENST00000492571	TNFRSF9
ENST00000603760	RP5-892F13.2
ENST00000493373	PARK7
ENST00000460192	PARK7
ENST00000338639	PARK7
ENST00000493678	PARK7
ENST00000377493	PARK7
ENST00000465354	PARK7
ENST00000377491	PARK7
ENST00000377488	PARK7
ENST00000497113	PARK7
ENST00000469225	PARK7
ENST00000363474	Y_RNA
ENST00000474874	ERRFI1
ENST00000377482	ERRFI1
ENST00000467067	ERRFI1
ENST00000469499	ERRFI1
ENST00000487559	ERRFI1
ENST00000445300	RP11-431K24.1
ENST00000399343	CTA-215D11.4
ENST00000453364	RP11-431K24.2
ENST00000364105	RNU1-7P
ENST00000452982	RP11-431K24.3
ENST00000424689	RP11-431K24.4
ENST00000585092	RN7SL729P
ENST00000516168	RNU6-991P
ENST00000471889	SLC45A1
ENST00000377479	SLC45A1
ENST00000289877	SLC45A1
ENST00000497660	SLC45A1
ENST00000481265	SLC45A1
ENST00000516445	Y_RNA
ENST00000337907	RERE
ENST00000377464	RERE
ENST00000467350	RERE
ENST00000400907	RERE
ENST00000476556	RERE
ENST00000400908	RERE
ENST00000505225	RERE
ENST00000464367	RERE
ENST00000488215	RERE
ENST00000460659	RERE
ENST00000492766	RERE
ENST00000465125	RERE
ENST00000464972	RERE
ENST00000480342	RERE
ENST00000507012	RERE
ENST00000469251	RERE
ENST00000514428	RERE
ENST00000468247	RERE
ENST00000449895	RP5-1115A15.1
ENST00000444276	RP5-1115A15.1
ENST00000408156	SNORA77
ENST00000605785	RP5-1115A15.2
ENST00000437586	RP4-633I8.1
ENST00000428803	RP4-633I8.2
ENST00000410579	Y_RNA
ENST00000445254	RP4-633I8.3
ENST00000433876	RP4-633I8.4
ENST00000436229	RP11-185B14.1
ENST00000234590	ENO1
ENST00000464920	ENO1
ENST00000497492	ENO1
ENST00000486051	ENO1
ENST00000492343	ENO1
ENST00000489867	ENO1
ENST00000414948	ENO1-IT1
ENST00000442636	ENO1-AS1
ENST00000364855	RNU6-304P
ENST00000425872	HMGN2P17
ENST00000437767	HMGN2P17
ENST00000424862	RP3-477M7.5
ENST00000431968	RP3-477M7.6
ENST00000319474	CA6
ENST00000549778	CA6
ENST00000476083	CA6
ENST00000480186	CA6
ENST00000377443	CA6
ENST00000377436	CA6
ENST00000377442	CA6
ENST00000583026	RN7SL451P
ENST00000400906	SLC2A7
ENST00000377424	SLC2A5
ENST00000536305	SLC2A5
ENST00000535586	SLC2A5
ENST00000487492	SLC2A5
ENST00000377414	SLC2A5
ENST00000484798	SLC2A5
ENST00000474145	SLC2A5
ENST00000479813	SLC2A5
ENST00000486632	SLC2A5
ENST00000487835	SLC2A5
ENST00000464985	SLC2A5
ENST00000473209	SLC2A5
ENST00000516595	SCARNA16
ENST00000377411	GPR157
ENST00000414642	GPR157
ENST00000465853	GPR157
ENST00000466131	GPR157
ENST00000385130	MIR34A
ENST00000437157	RP3-510D11.1
ENST00000412639	RP3-510D11.2
ENST00000377403	H6PD
ENST00000602477	H6PD
ENST00000495451	H6PD
ENST00000517032	Z98044.1
ENST00000328089	SPSB1
ENST00000450402	SPSB1
ENST00000357898	SPSB1
ENST00000377399	SPSB1
ENST00000517147	RNA5SP40
ENST00000441033	RP13-392I16.1
ENST00000302692	SLC25A33
ENST00000435277	RP13-15M17.1
ENST00000377376	TMEM201
ENST00000340305	TMEM201
ENST00000340381	TMEM201
ENST00000416541	TMEM201
ENST00000510900	TMEM201
ENST00000508400	TMEM201
ENST00000536656	PIK3CD
ENST00000377346	PIK3CD
ENST00000484851	PIK3CD
ENST00000361110	PIK3CD
ENST00000481137	PIK3CD
ENST00000479223	PIK3CD
ENST00000543390	PIK3CD
ENST00000377320	C1orf200
ENST00000426570	RP11-558F24.2
ENST00000415330	RP11-558F24.4
ENST00000377298	CLSTN1
ENST00000477264	CLSTN1
ENST00000435891	CLSTN1
ENST00000361311	CLSTN1
ENST00000377288	CLSTN1
ENST00000464286	CLSTN1
ENST00000603781	RP11-558F24.6
ENST00000377263	CTNNBIP1
ENST00000537447	CTNNBIP1
ENST00000400904	CTNNBIP1
ENST00000377258	CTNNBIP1
ENST00000377256	CTNNBIP1
ENST00000454104	RP11-84A14.5
ENST00000488540	LZIC
ENST00000377223	LZIC
ENST00000400903	LZIC
ENST00000541052	LZIC
ENST00000377213	LZIC
ENST00000471853	LZIC
ENST00000445884	RP11-84A14.4
ENST00000403197	NMNAT1
ENST00000377205	NMNAT1
ENST00000462686	NMNAT1
ENST00000492735	NMNAT1
ENST00000496751	NMNAT1
ENST00000365545	RN7SKP269
ENST00000578045	MIR5697
ENST00000413148	RP11-807G9.2
ENST00000315901	RBP7
ENST00000294435	RBP7
ENST00000450492	AL590639.1
ENST00000253251	UBE4B
ENST00000377157	UBE4B
ENST00000377153	UBE4B
ENST00000343090	UBE4B
ENST00000462658	UBE4B
ENST00000475795	UBE4B
ENST00000470736	UBE4B
ENST00000466379	UBE4B
ENST00000488228	UBE4B
ENST00000487244	UBE4B
ENST00000465408	UBE4B
ENST00000456484	RP11-496H15.2
ENST00000416729	PGAM1P11
ENST00000364876	RNU6-828P
ENST00000377093	KIF1B
ENST00000263934	KIF1B
ENST00000377086	KIF1B
ENST00000377083	KIF1B
ENST00000377081	KIF1B
ENST00000495136	KIF1B
ENST00000497835	KIF1B
ENST00000465635	KIF1B
ENST00000483340	KIF1B
ENST00000470616	KIF1B
ENST00000577266	MIR1273D
ENST00000362692	RNU6-37P
ENST00000584329	RN7SL731P
ENST00000579866	RN7SL721P
ENST00000491493	PGD
ENST00000487775	PGD
ENST00000541529	PGD
ENST00000477958	PGD
ENST00000270776	PGD
ENST00000483936	PGD
ENST00000538557	PGD
ENST00000465632	PGD
ENST00000460189	PGD
ENST00000493288	PGD
ENST00000498356	PGD
ENST00000496718	PGD
ENST00000607572	RP4-736L20.3
ENST00000602787	APITD1
ENST00000602296	APITD1
ENST00000309048	APITD1
ENST00000602486	APITD1
ENST00000477755	APITD1
ENST00000462462	APITD1
ENST00000464507	APITD1
ENST00000400900	APITD1-CORT
ENST00000470413	APITD1-CORT
ENST00000465026	APITD1-CORT
ENST00000602446	APITD1-CORT
ENST00000377049	CORT
ENST00000320498	CORT
ENST00000377038	DFFA
ENST00000476658	DFFA
ENST00000377036	DFFA
ENST00000424487	RP5-1113E3.3
ENST00000472851	PEX14
ENST00000356607	PEX14
ENST00000538836	PEX14
ENST00000491661	PEX14
ENST00000492696	PEX14
ENST00000461850	RN7SL614P
ENST00000377022	CASZ1
ENST00000478524	CASZ1
ENST00000447850	CASZ1
ENST00000344008	CASZ1
ENST00000490176	CASZ1
ENST00000496432	CASZ1
ENST00000492173	CASZ1
ENST00000478728	CASZ1
ENST00000472814	CASZ1
ENST00000606802	RP4-734G22.3
ENST00000450782	RP11-340B24.3
ENST00000476357	C1orf127
ENST00000418570	C1orf127
ENST00000377004	C1orf127
ENST00000377008	C1orf127
ENST00000468348	C1orf127
ENST00000520253	C1orf127
ENST00000400899	CFL1P6
ENST00000582090	AL713997.1
ENST00000384484	Y_RNA
ENST00000473118	TARDBP
ENST00000240185	TARDBP
ENST00000476201	TARDBP
ENST00000472476	TARDBP
ENST00000439080	TARDBP
ENST00000315091	TARDBP
ENST00000473869	TARDBP
ENST00000477447	TARDBP
ENST00000496840	TARDBP
ENST00000480464	TARDBP
ENST00000400897	MASP2
ENST00000478645	MASP2
ENST00000480221	MASP2
ENST00000400898	MASP2
ENST00000607145	RP4-635E18.8
ENST00000475189	SRM
ENST00000376957	SRM
ENST00000490101	SRM
ENST00000465788	SRM
ENST00000459997	SRM
ENST00000487300	SRM
ENST00000304457	EXOSC10
ENST00000376936	EXOSC10
ENST00000474216	EXOSC10
ENST00000544779	EXOSC10
ENST00000490565	EXOSC10
ENST00000469634	EXOSC10
ENST00000478271	EXOSC10
ENST00000470611	EXOSC10
ENST00000498576	EXOSC10
ENST00000472078	EXOSC10
ENST00000485606	EXOSC10
ENST00000460196	EXOSC10
ENST00000452378	RP4-635E18.7
ENST00000447600	RP4-635E18.6
ENST00000435388	RP4-635E18.6
ENST00000376838	MTOR
ENST00000361445	MTOR
ENST00000473471	MTOR
ENST00000490931	MTOR
ENST00000455339	MTOR
ENST00000495435	MTOR
ENST00000476768	MTOR
ENST00000445982	MTOR-AS1
ENST00000420480	MTOR-AS1
ENST00000517277	RNU6-537P
ENST00000607349	snoU13
ENST00000376819	ANGPTL7
ENST00000476934	ANGPTL7
ENST00000384720	RNU6-291P
ENST00000448289	RPL39P6
ENST00000376810	UBIAD1
ENST00000376804	UBIAD1
ENST00000486588	UBIAD1
ENST00000483738	UBIAD1
ENST00000433562	UBE2V2P3
ENST00000435243	RP11-149P14.1
ENST00000423056	PTCHD2
ENST00000294484	PTCHD2
ENST00000389575	PTCHD2
ENST00000304391	PTCHD2
ENST00000453135	RP1-69M21.2
ENST00000354287	FBXO2
ENST00000471501	FBXO2
ENST00000466919	FBXO2
ENST00000465901	FBXO2
ENST00000475961	FBXO2
ENST00000251546	FBXO44
ENST00000425796	FBXO44
ENST00000376770	FBXO44
ENST00000376768	FBXO44
ENST00000251547	FBXO44
ENST00000376760	FBXO44
ENST00000376762	FBXO44
ENST00000475435	FBXO44
ENST00000471895	FBXO44
ENST00000376753	FBXO6
ENST00000474239	FBXO6
ENST00000449067	FBXO6
ENST00000235310	MAD2L2
ENST00000376692	MAD2L2
ENST00000376672	MAD2L2
ENST00000376669	MAD2L2
ENST00000376667	MAD2L2
ENST00000445656	MAD2L2
ENST00000456915	MAD2L2
ENST00000376664	MAD2L2
ENST00000376655	MAD2L2
ENST00000294485	DRAXIN
ENST00000376637	AGTRAP
ENST00000476512	AGTRAP
ENST00000400895	AGTRAP
ENST00000494437	AGTRAP
ENST00000491346	AGTRAP
ENST00000376629	AGTRAP
ENST00000376627	AGTRAP
ENST00000314340	AGTRAP
ENST00000452018	AGTRAP
ENST00000510878	AGTRAP
ENST00000476309	AGTRAP
ENST00000514733	AGTRAP
ENST00000513739	AGTRAP
ENST00000471765	AGTRAP
ENST00000433342	C1orf167
ENST00000435090	C1orf167
ENST00000484153	C1orf167
ENST00000312793	C1orf167
ENST00000444493	C1orf167
ENST00000449278	C1orf167
ENST00000475041	C1orf167
ENST00000482358	C1orf167
ENST00000376620	RP11-56N19.5
ENST00000376592	MTHFR
ENST00000376583	MTHFR
ENST00000376590	MTHFR
ENST00000376585	MTHFR
ENST00000418034	MTHFR
ENST00000413656	MTHFR
ENST00000423400	MTHFR
ENST00000431243	MTHFR
ENST00000376486	MTHFR
ENST00000312413	CLCN6
ENST00000346436	CLCN6
ENST00000376497	CLCN6
ENST00000376487	CLCN6
ENST00000376496	CLCN6
ENST00000376490	CLCN6
ENST00000376491	CLCN6
ENST00000376492	CLCN6
ENST00000494028	CLCN6
ENST00000446542	NPPA-AS1
ENST00000400892	NPPA-AS1
ENST00000376480	NPPA
ENST00000376476	NPPA
ENST00000376468	NPPB
ENST00000438808	RP5-934G17.6
ENST00000362477	RNU5E-1
ENST00000364931	RNU5E-4P
ENST00000376572	KIAA2013
ENST00000376576	KIAA2013
ENST00000485046	PLOD1
ENST00000449038	PLOD1
ENST00000358133	PLOD1
ENST00000376369	PLOD1
ENST00000429000	PLOD1
ENST00000196061	PLOD1
ENST00000465920	PLOD1
ENST00000491536	PLOD1
ENST00000470133	PLOD1
ENST00000481933	PLOD1
ENST00000444836	MFN2
ENST00000490079	MFN2
ENST00000235329	MFN2
ENST00000484391	MFN2
ENST00000497302	MFN2
ENST00000412236	MFN2
ENST00000603287	RP5-1077B9.5
ENST00000478749	MIIP
ENST00000235332	MIIP
ENST00000436478	MIIP
ENST00000466860	MIIP
ENST00000498685	MIIP
ENST00000492256	MIIP
ENST00000460823	MIIP
ENST00000478299	MIIP
ENST00000365591	Y_RNA
ENST00000496974	RN7SL649P
ENST00000263932	TNFRSF8
ENST00000514649	TNFRSF8
ENST00000417814	TNFRSF8
ENST00000413146	TNFRSF8
ENST00000479933	TNFRSF8
ENST00000364265	RNU6-777P
ENST00000439324	RP11-426M1.2
ENST00000376259	TNFRSF1B
ENST00000492361	TNFRSF1B
ENST00000536782	TNFRSF1B
ENST00000489921	TNFRSF1B
ENST00000584158	MIR4632
ENST00000453852	RP5-1118D24.2
ENST00000517160	SNORA70
ENST00000358136	VPS13D
ENST00000356315	VPS13D
ENST00000476169	VPS13D
ENST00000489961	VPS13D
ENST00000011700	VPS13D
ENST00000460333	VPS13D
ENST00000487188	VPS13D
ENST00000469054	VPS13D
ENST00000496628	VPS13D
ENST00000466732	VPS13D
ENST00000476045	VPS13D
ENST00000481484	VPS13D
ENST00000543766	VPS13D
ENST00000471923	VPS13D
ENST00000543710	VPS13D
ENST00000473099	VPS13D
ENST00000459326	SNORA59A
ENST00000416696	RP5-888M10.2
ENST00000376223	DHRS3
ENST00000464917	DHRS3
ENST00000430996	DHRS3
ENST00000482265	DHRS3
ENST00000408413	RNU6ATAC18P
ENST00000606790	RP11-474O21.5
ENST00000376221	AADACL4
ENST00000436879	RP11-474O21.2
ENST00000332530	AADACL3
ENST00000359318	AADACL3
ENST00000458803	snoU13
ENST00000288048	C1orf158
ENST00000474179	C1orf158
ENST00000376210	C1orf158
ENST00000357726	PRAMEF12
ENST00000332296	PRAMEF1
ENST00000400814	PRAMEF1
ENST00000438401	RP5-845O24.8
ENST00000535591	PRAMEF11
ENST00000437584	PRAMEF11
ENST00000438176	RP5-845O24.3
ENST00000317869	HNRNPCL1
ENST00000240189	PRAMEF2
ENST00000235349	PRAMEF4
ENST00000235347	PRAMEF10
ENST00000361079	PRAMEF7
ENST00000330881	PRAMEF7
ENST00000384703	RNU6-1072P
ENST00000418187	RP11-450I1.2
ENST00000376189	PRAMEF6
ENST00000415464	PRAMEF6
ENST00000376192	PRAMEF6
ENST00000355096	PRAMEF6
ENST00000376182	PRAMEF6
ENST00000414205	PRAMEF6
ENST00000504262	RP11-450I1.4
ENST00000376187	PRAMEF22
ENST00000436041	WI2-3308P17.2
ENST00000605221	RP13-221M14.7
ENST00000512015	RP13-221M14.6
ENST00000415919	RP13-221M14.1
ENST00000437631	RP13-221M14.2
ENST00000448180	RP13-221M14.3
ENST00000434606	RP13-221M14.3
ENST00000458709	RP13-221M14.4
ENST00000449855	HNRNPCP5
ENST00000323770	HNRNPCP5
ENST00000457244	WI2-2994D6.1
ENST00000423177	WI2-2994D6.2
ENST00000353410	PRAMEF3
ENST00000376173	PRAMEF3
ENST00000453094	RP11-248D7.2
ENST00000376168	PRAMEF5
ENST00000431596	RP11-219C24.8
ENST00000384780	RNU6-771P
ENST00000357367	PRAMEF8
ENST00000437300	RP11-219C24.6
ENST00000376152	PRAMEF9
ENST00000432559	RP11-219C24.10
ENST00000376132	PRAMEF13
ENST00000376126	PRAMEF18
ENST00000376121	PRAMEF16
ENST00000332192	PRAMEF21
ENST00000327795	PRAMEF21
ENST00000359310	XX-FW84067D5.1
ENST00000457228	XX-FW84067D5.1
ENST00000447851	XX-FW84067D5.2
ENST00000330087	PRAMEF15
ENST00000344998	PRAMEF14
ENST00000602491	PRAMEF14
ENST00000334600	PRAMEF14
ENST00000540591	PRAMEF19
ENST00000376101	PRAMEF19
ENST00000376098	PRAMEF17
ENST00000316412	PRAMEF20
ENST00000602960	PRAMEF20
ENST00000376085	LRRC38
ENST00000563570	RP4-597A16.2
ENST00000401091	RP4-597A16.3
ENST00000294489	PDPN
ENST00000376057	PDPN
ENST00000506205	PDPN
ENST00000510906	PDPN
ENST00000509009	PDPN
ENST00000376061	PDPN
ENST00000513143	PDPN
ENST00000487038	PDPN
ENST00000475043	PDPN
ENST00000488631	PDPN
ENST00000411020	RNA5SP41
ENST00000577470	AL359771.1
ENST00000441809	CTA-520D8.2
ENST00000517276	SCARNA11
ENST00000484063	PRDM2
ENST00000376048	PRDM2
ENST00000235372	PRDM2
ENST00000311066	PRDM2
ENST00000491134	PRDM2
ENST00000502727	PRDM2
ENST00000502724	PRDM2
ENST00000413440	PRDM2
ENST00000343137	PRDM2
ENST00000491815	PRDM2
ENST00000503842	PRDM2
ENST00000407521	PRDM2
ENST00000505823	PRDM2
ENST00000487453	PRDM2
ENST00000516342	RNU6-1265P
ENST00000449215	RP11-344F13.1
ENST00000447908	RP4-704D23.1
ENST00000491547	KAZN
ENST00000376030	KAZN
ENST00000503743	KAZN
ENST00000422387	KAZN
ENST00000361144	KAZN
ENST00000376028	KAZN
ENST00000400798	KAZN
ENST00000400797	KAZN
ENST00000416175	TBCAP2
ENST00000404665	TMEM51-AS1
ENST00000310916	TMEM51-AS1
ENST00000428417	TMEM51
ENST00000376014	TMEM51
ENST00000451326	TMEM51
ENST00000400796	TMEM51
ENST00000434578	TMEM51
ENST00000376008	TMEM51
ENST00000424792	C1orf195
ENST00000376005	C1orf195
ENST00000400795	RP1-21O18.3
ENST00000436024	FHAD1
ENST00000358897	FHAD1
ENST00000417793	FHAD1
ENST00000375999	FHAD1
ENST00000433640	FHAD1
ENST00000375998	FHAD1
ENST00000462113	FHAD1
ENST00000375996	FHAD1
ENST00000375997	FHAD1
ENST00000524761	FHAD1
ENST00000375995	FHAD1
ENST00000401090	FHAD1
ENST00000483694	FHAD1
ENST00000459961	FHAD1
ENST00000472131	FHAD1
ENST00000471347	FHAD1
ENST00000444385	FHAD1
ENST00000529606	FHAD1
ENST00000314740	FHAD1
ENST00000314668	FHAD1
ENST00000532408	FHAD1
ENST00000483120	FHAD1
ENST00000481324	FHAD1
ENST00000477846	FHAD1
ENST00000495195	FHAD1
ENST00000472086	FHAD1
ENST00000472449	FHAD1
ENST00000428747	RP3-467K16.2
ENST00000439788	RP3-467K16.7
ENST00000427824	RP3-467K16.4
ENST00000375980	EFHD2
ENST00000445566	EFHD2
ENST00000375949	CTRC
ENST00000375943	CTRC
ENST00000476813	CTRC
ENST00000483406	CTRC
ENST00000459653	CELA2A
ENST00000359621	CELA2A
ENST00000497590	CELA2A
ENST00000494280	CELA2B
ENST00000375910	CELA2B
ENST00000422901	CELA2B
ENST00000488764	CELA2B
ENST00000546424	CASP9
ENST00000333868	CASP9
ENST00000348549	CASP9
ENST00000400777	CASP9
ENST00000424908	CASP9
ENST00000375890	CASP9
ENST00000474305	CASP9
ENST00000447522	CASP9
ENST00000440484	CASP9
ENST00000546969	CASP9
ENST00000469637	CASP9
ENST00000375838	DNAJC16
ENST00000375847	DNAJC16
ENST00000475133	DNAJC16
ENST00000375849	DNAJC16
ENST00000483270	DNAJC16
ENST00000472665	DNAJC16
ENST00000479655	DNAJC16
ENST00000490811	DNAJC16
ENST00000495523	DNAJC16
ENST00000516057	SCARNA21
ENST00000606186	RP4-680D5.8
ENST00000375826	AGMAT
ENST00000428945	RP4-680D5.2
ENST00000420030	CHCHD2P6
ENST00000454346	CHCHD2P6
ENST00000516608	RNU7-179P
ENST00000422383	RP4-680D5.4
ENST00000480945	DDI2
ENST00000486680	DDI2
ENST00000546927	DDI2
ENST00000320153	DDI2
ENST00000483899	DDI2
ENST00000548451	DDI2
ENST00000345034	RSC1A1
ENST00000606262	RP4-680D5.9
ENST00000375799	PLEKHM2
ENST00000375793	PLEKHM2
ENST00000462455	PLEKHM2
ENST00000477849	PLEKHM2
ENST00000584345	AL121992.1
ENST00000453804	RP11-288I21.1
ENST00000294454	SLC25A34
ENST00000489568	SLC25A34
ENST00000465495	SLC25A34
ENST00000418525	RP11-169K16.4
ENST00000375782	TMEM82
ENST00000465575	TMEM82
ENST00000496928	FBLIM1
ENST00000508310	FBLIM1
ENST00000510393	FBLIM1
ENST00000430076	FBLIM1
ENST00000375771	FBLIM1
ENST00000510929	FBLIM1
ENST00000502638	FBLIM1
ENST00000375766	FBLIM1
ENST00000400773	FBLIM1
ENST00000483633	FBLIM1
ENST00000502739	FBLIM1
ENST00000431771	FBLIM1
ENST00000441801	FBLIM1
ENST00000332305	FBLIM1
ENST00000514156	FBLIM1
ENST00000509138	FBLIM1
ENST00000431782	RP11-169K16.6
ENST00000538385	RP11-169K16.7
ENST00000483273	RP11-169K16.7
ENST00000395968	RP11-169K16.8
ENST00000321418	RP11-169K16.8
ENST00000535249	RP11-169K16.9
ENST00000317122	RP11-169K16.9
ENST00000375759	SPEN
ENST00000471538	SPEN
ENST00000438066	SPEN
ENST00000442985	SPEN
ENST00000487496	SPEN
ENST00000459258	snoU13
ENST00000604816	RP1-134O19.3
ENST00000462525	ZBTB17
ENST00000440560	ZBTB17
ENST00000375743	ZBTB17
ENST00000375733	ZBTB17
ENST00000537142	ZBTB17
ENST00000444358	ZBTB17
ENST00000488008	ZBTB17
ENST00000471805	ZBTB17
ENST00000472658	ZBTB17
ENST00000474511	ZBTB17
ENST00000487785	ZBTB17
ENST00000448462	ZBTB17
ENST00000492834	ZBTB17
ENST00000490899	ZBTB17
ENST00000464719	ZBTB17
ENST00000479282	ZBTB17
ENST00000494020	ZBTB17
ENST00000416882	RP11-5P18.1
ENST00000424379	RP11-5P18.3
ENST00000505954	TBC1D3P6
ENST00000329454	C1orf64
ENST00000437156	RP11-5P18.5
ENST00000411503	HSPB7
ENST00000442459	HSPB7
ENST00000311890	HSPB7
ENST00000375718	HSPB7
ENST00000463576	HSPB7
ENST00000487046	HSPB7
ENST00000406363	HSPB7
ENST00000545268	HSPB7
ENST00000464764	CLCNKA
ENST00000477360	CLCNKA
ENST00000375692	CLCNKA
ENST00000495784	CLCNKA
ENST00000420078	CLCNKA
ENST00000439316	CLCNKA
ENST00000331433	CLCNKA
ENST00000491433	CLCNKA
ENST00000447882	RP11-5P18.10
ENST00000375679	CLCNKB
ENST00000375667	CLCNKB
ENST00000431772	CLCNKB
ENST00000375662	FAM131C
ENST00000494078	FAM131C
ENST00000358432	EPHA2
ENST00000462805	EPHA2
ENST00000480202	EPHA2
ENST00000461614	EPHA2
ENST00000424774	RP11-276H7.2
ENST00000426353	RP11-276H7.3
ENST00000457809	ARHGEF19-AS1
ENST00000478117	ARHGEF19
ENST00000270747	ARHGEF19
ENST00000421561	ARHGEF19
ENST00000449495	ARHGEF19
ENST00000478210	ARHGEF19
ENST00000471928	ARHGEF19
ENST00000441785	ARHGEF19
ENST00000442385	ANO7P1
ENST00000475369	ANO7P1
ENST00000602586	ANO7P1
ENST00000375605	C1orf134
ENST00000375599	RSG1
ENST00000434014	RSG1
ENST00000421314	MT1XP1
ENST00000375592	FBXO42
ENST00000456164	FBXO42
ENST00000444116	FBXO42
ENST00000478089	FBXO42
ENST00000475078	SZRD1
ENST00000401088	SZRD1
ENST00000471507	SZRD1
ENST00000401089	SZRD1
ENST00000486763	SZRD1
ENST00000476423	SZRD1
ENST00000475554	SZRD1
ENST00000375590	SZRD1
ENST00000472351	SZRD1
ENST00000492354	SZRD1
ENST00000472461	SZRD1
ENST00000445689	RP11-430L17.1
ENST00000491418	SPATA21
ENST00000466212	SPATA21
ENST00000335496	SPATA21
ENST00000540400	SPATA21
ENST00000375577	SPATA21
ENST00000337132	NECAP2
ENST00000504551	NECAP2
ENST00000457722	NECAP2
ENST00000406746	NECAP2
ENST00000486390	NECAP2
ENST00000443980	NECAP2
ENST00000504858	NECAP2
ENST00000508680	NECAP2
ENST00000492095	NECAP2
ENST00000459640	NECAP2
ENST00000496239	NECAP2
ENST00000513161	NECAP2
ENST00000509727	NECAP2
ENST00000457898	RP4-798A10.2
ENST00000263511	CROCCP3
ENST00000591348	CROCCP3
ENST00000420820	CROCCP3
ENST00000591316	CROCCP3
ENST00000590118	CROCCP3
ENST00000589964	CROCCP3
ENST00000383925	RNU1-1
ENST00000562878	RP4-798A10.7
ENST00000452795	RP4-798A10.4
ENST00000415386	U1
ENST00000516290	U1
ENST00000601199	AL355149.2
ENST00000438396	RP5-875O13.6
ENST00000577341	AL355149.1
ENST00000430580	NBPF1
ENST00000392963	NBPF1
ENST00000432949	NBPF1
ENST00000420031	NBPF1
ENST00000287968	NBPF1
ENST00000420513	NBPF1
ENST00000599069	NBPF1
ENST00000599908	NBPF1
ENST00000449853	NBPF1
ENST00000607700	RP5-1182A14.5
ENST00000540383	CROCCP2
ENST00000412962	CROCCP2
ENST00000362058	CROCCP2
ENST00000334429	MST1P2
ENST00000418421	MST1P2
ENST00000457982	MST1P2
ENST00000384782	RNU1-3
ENST00000434336	AL137798.1
ENST00000584111	AL021920.1
ENST00000419267	EIF1AXP1
ENST00000414828	ESPNP
ENST00000270691	ESPNP
ENST00000492551	ESPNP
ENST00000535711	ESPNP
ENST00000600179	AL021920.2
ENST00000466256	CROCC
ENST00000375541	CROCC
ENST00000445545	CROCC
ENST00000467938	CROCC
ENST00000492631	CROCC
ENST00000467715	CROCC
ENST00000494191	CROCC
ENST00000486318	CROCC
ENST00000498688	CROCC
ENST00000477773	CROCC
ENST00000497654	CROCC
ENST00000465021	CROCC
ENST00000465291	CROCC
ENST00000384659	RNU1-4
ENST00000457096	CROCCP4
ENST00000455405	MST1L
ENST00000389184	MST1L
ENST00000442552	MST1L
ENST00000544155	MST1L
ENST00000545160	MST1L
ENST00000414340	RP11-108M9.1
ENST00000422345	RP11-108M9.1
ENST00000414128	RP11-108M9.2
ENST00000583661	MIR3675
ENST00000438002	U1
ENST00000451828	U1
ENST00000453554	U1
ENST00000457856	U1
ENST00000362684	U1
ENST00000422124	RP11-108M9.4
ENST00000416869	RP11-108M9.4
ENST00000457075	RP11-108M9.4
ENST00000453917	RP11-108M9.5
ENST00000384278	RNU1-2
ENST00000606899	RP11-108M9.6
ENST00000375534	MFAP2
[truncated: 211,852+ more rows]
