# Supplementary material for: Discovery and characterization of long intergenic non-coding RNAs (lincRNA) module biomarkers in prostate cancer: an integrative analysis of RNA-Seq data
Source: BMC Genomics. 2015 Jun 11;16(Suppl 7):S3. doi: 10.1186/1471-2164-16-S7-S3 (PMC4474418; doi:10.1186/1471-2164-16-S7-S3)
Supplement: Additional file 2 — This table lists the top 5000 WGNA differentially expressed genes. [file 1471-2164-16-S7-S3-S2.xlsx]

## Sheet: delete10.expr.top5000
CACNA1D	3.31968	21.7305	4.36962	9.54984	21.831	6.18233	29.4652	16.0808	4.11493	9.46752	6.84282	2.8472	7.4386	12.1931	43.1657	1.7261	14.3631	10.8328	2.80738	17.0008	1.90191	13.361	3.67589	1.49732	0.917492	7.30236	1.39907	0.912673	2.34227	5.76688
CXCL1	1.37793	16.3354	7.95261	2.25489	4.92571	7.35977	0.316053	2.26634	1.1347	0.83457	1.34789	1.9401	21.7169	2.03787	4.26463	5.7196	6.03599	13.9379	5.82251	2.08375	9.09327	15.0996	6.23308	214.932	3.78333	1.46971	162.433	1.27497	6.94017	2.2303
CXCL2	3.1271	15.4582	11.1298	2.03357	7.67438	10.0615	0.469365	4.35612	0.437912	0.821652	2.01898	3.37074	20.848	3.25673	6.64163	2.12675	8.94933	8.66601	7.07602	0.716286	7.66856	19.6133	4.27973	302.574	4.48447	1.12895	195.35	0.85639	6.28137	0.498789
CYP27A1	20.2531	7.12359	36.8344	7.70541	10.11	18.0653	9.3083	13.0107	16.495	10.0764	18.9285	45.5596	23.149	10.3881	11.1096	24.9038	13.4344	6.19604	19.5985	5.50823	19.6488	13.8646	16.1688	43.5106	26.8037	37.5465	50.3101	33.7933	40.5746	52.6346
GPX3	20.9259	17.6214	30.7513	18.427	25.8792	40.7781	12.1359	27.5701	22.0425	24.2583	19.0446	56.6211	24.5692	37.791	36.9806	46.4405	55.5118	25.7662	34.4046	8.03918	29.9658	28.9515	32.1062	95.8057	53.4836	40.3032	154.544	63.8971	59.9604	52.2282
IL8	0.933624	10.9598	2.28932	1.53069	2.25389	4.91683	1.1599	1.44719	0.352305	1.02225	0.279007	1.05663	8.02263	0.497363	1.16233	2.8292	2.4129	5.23624	1.21779	1.90934	4.10112	8.03576	1.76526	102.6	1.0332	0.425607	33.8046	0.303905	1.66821	0.137649
KCNH8	0.335068	5.82503	3.43528	3.90078	7.38167	3.49661	4.72576	4.08567	0.48089	4.90834	0.402118	0.548543	8.65995	1.65761	8.67806	0.810334	3.10777	7.30892	0.206493	5.73955	0.491297	2.38636	2.35042	0.915468	1.1385	0.553105	1.24356	0.476284	1.66865	0.114698
KRT16	7.29467	1.18416	0.755437	0.813926	1.28981	4.20581	0.365498	2.33495	2.5992	1.41685	10.3587	3.06384	6.51981	1.10531	1.27796	3.83217	2.58307	0.869277	1.91482	0.546465	9.2065	2.42127	1.25735	4.72707	1.68829	6.26246	15.9151	6.07269	4.50813	38.9414
MT-TL1	837.492	5202.38	1216.97	1721.76	1636.06	4679.91	4328.8	21459.2	6605.51	757.635	236.036	1333.8	817.779	1023.97	19055	2043.39	7193.13	73917.3	38264.6	2076.34	1202.37	7019.11	2519.86	3994.75	2472.66	680.942	589.072	656.781	1296.59	312.051
MT-TY	7871.36	13903.8	10493.7	13606.3	4042.27	11882.7	21288.2	130675	20085.7	6758.25	6204.53	9505.64	12452.6	16511.2	39409.9	14360.6	28358.6	252238	175607	14115	9114.96	19590.4	24186.9	9861.03	13732.4	8671.75	5834.82	7676.22	15117.2	7817.9
MT1X	97.2644	13.3919	74.4826	50.8721	46.7519	43.9094	24.1698	27.8329	31.7937	69.4988	28.6887	70.5033	48.3683	39.848	30.0406	31.2914	33.7461	38.4744	61.4163	18.0586	28.1786	41.3755	108.915	96.4574	88.6909	28.5963	261.838	103.541	89.6482	64.0596
OLFM4	13.2718	6.15302	22.2027	13.943	35.3009	99.4582	1.3175	56.8616	36.1868	1.01744	9.71284	10.1618	26.8447	2.94097	21.6242	3.35833	10.3786	13.5886	49.2025	3.10635	132.135	26.3477	14.843	499.278	115.921	10.8701	368.594	0.851578	7.08189	0.2369
PI3	0.162617	2.40189	10.0815	6.49775	4.90793	2.50376	0.162617	8.28259	0.162617	0.301716	2.12868	0.96605	4.4219	1.38511	19.6822	7.53876	6.37167	4.37949	5.02	22.7573	20.9595	6.03254	7.86122	64.1356	0.162617	1.2547	200.732	0.797405	1.77228	0.162617
PLA2G4D	26.8764	0.397867	15.1737	0.624606	0.610042	0.239624	0.351592	1.16315	4.90584	0.184319	16.7385	16.8657	1.48392	1.03573	0.242315	0.993793	0.548145	0.182797	3.27715	0.38867	32.6623	2.53076	0.404969	2.78992	2.71089	22.7941	15.8974	2.9196	1.46127	111.103
RECQL4	5.62597	1.33436	3.35665	1.44574	2.45219	4.9033	1.69203	0.920256	11.6063	4.54355	2.69088	16.1543	5.8911	2.09562	2.74095	1.98436	3.02198	1.68374	1.33388	3.37858	0.869283	1.34732	1.61644	1.82669	33.3707	10.7948	5.15167	68.9431	16.7776	7.14843
RN7SL2	111.119	931.491	2147.2	284.028	885.722	84.7837	476.526	373.801	1971.46	432.967	118.402	260.051	90.7624	323.86	1105.21	87.112	2195.28	70.2275	105.887	408.87	65.114	195.662	388.057	349.006	45.0538	195.647	173.172	361.37	137.111	612.354
S100A9	2.36464	6.00473	16.2025	6.09164	6.93879	17.5263	2.01346	43.5926	3.74018	4.82745	6.24413	6.76235	17.6876	6.15603	9.91861	17.3971	6.70702	9.4889	11.1157	14.8151	22.1239	9.65206	4.83767	179.79	2.72163	5.48929	649.493	5.10339	12.406	2.01346
SAA1	0.465207	0.957595	20.8044	3.60222	8.46604	0.616258	0.680226	36.9089	0.320342	1.78583	1.33189	3.25439	11.0412	1.97472	63.5139	5.00852	5.3125	12.138	3.46105	38.1985	9.19708	15.1844	5.54059	314.713	0.893471	0.851584	3313.39	20.1345	10.4517	0.993794
SDK1	0.673784	2.86674	9.48353	3.66686	3.05941	1.27496	8.91902	7.42545	0.480398	4.65789	1.15291	0.514533	10.293	1.92758	11.5865	1.5791	4.3147	9.76704	1.5202	3.17354	0.587643	2.58738	1.61251	1.07015	0.43626	2.91506	0.995029	0.587139	3.60096	2.12068
SLC26A4	1.0291	2.24335	8.47414	2.076	3.44371	2.1843	0.260199	3.57314	0.639524	1.47906	0.41484	1.57944	2.18833	1.69112	2.27889	0.533481	2.41474	4.5129	4.67633	0.444233	3.80331	3.49883	2.64457	35.6035	1.39965	0.39705	61.743	6.95601	1.37622	0.390493
TCONS_l2_00011130	232.207	126.207	617.021	327.068	868.377	275.682	334.563	291.466	251.29	439.548	330.789	413.263	460.05	216.228	813.814	195.931	881.826	463.092	176.895	518.132	188.288	155.314	215.096	274.365	123.263	356.594	406.7	221.691	278.205	220.706
TCONS_l2_00019288	0.279197	1.27248	1.88239	0.458124	0.987476	0.367615	0.0473332	7.08579	0.0473332	0.267487	0.587059	0.78383	3.67014	0.421216	1.21819	2.60803	2.25316	3.59829	4.82885	0.222226	4.66838	2.2003	2.40032	22.6657	0.0473332	0.857109	90.5788	0.249852	3.85342	0.479911
FCN1	1.72793	0.236084	1.36534	0.675335	1.03081	3.11539	0.39597	1.07937	1.51363	1.97464	6.467	0.633185	2.29978	2.24761	2.26004	3.99326	0.554072	1.10521	3.9668	2.58158	4.76877	0.833018	0.239527	17.3888	2.11057	0.570138	55.5113	0.452226	3.03755	0.714575
MT-TP	2515.46	4444.29	1830.17	7733.83	1166.04	4100.88	11053.1	11223.8	33873.7	1406.34	119.007	2225.12	1370.91	1780.75	8948.52	1856.18	3029.34	73499.1	26619.8	4212.7	1961.05	9204.61	9511.32	1484.22	5482.49	372.966	2260.79	148.792	1277	185.69
RND1	0.67724	5.82234	1.52172	1.2217	8.66968	3.56662	0.196365	1.35688	0.642851	2.33584	1.18417	1.29688	5.10659	1.13568	2.70672	1.83347	2.54889	1.17483	1.18101	8.45074	0.871558	4.98322	2.6884	33.2795	1.83605	0.475557	46.9215	1.84383	2.54335	1.07164
SCARA3	11.4045	4.14677	7.54696	6.80175	8.71318	10.3971	6.32886	8.28421	10.6876	8.31955	28.2879	15.8455	9.86757	12.839	11.9841	23.9266	13.3061	6.00988	9.16508	5.36022	15.9418	10.7092	6.89312	20.2877	14.6195	24.148	34.6131	19.9409	36.4754	36.9701
TRGV9	1.9632	41.5558	5.29225	16.8387	10.5972	8.95982	18.0235	32.0438	3.81503	13.2291	1.35758	6.39274	12.6082	33.2424	2.48981	2.3493	23.7329	70.3222	5.60935	22.0973	0.168536	24.7737	7.6236	0.287065	4.56261	6.76028	0.464263	3.89476	7.8351	1.48673
CD177	162.676	3.83982	8.93247	3.8529	3.17657	55.4661	2.58537	7.02836	86.1275	27.2303	27.1921	5.81507	30.3715	6.22511	0.298859	5.35328	53.5928	2.3406	74.8346	5.45884	125.45	5.49965	6.40876	4.19965	62.4509	69.0315	55.1635	256.201	53.4352	164.073
EPHA2	4.71431	2.27088	1.86741	1.6628	3.13516	5.6826	0.789236	1.81606	2.53111	1.71569	8.19803	4.9657	5.14231	2.34756	3.85286	7.43081	4.09475	1.86985	4.42804	1.57942	6.35132	5.43068	1.519	14.5325	4.56612	7.89484	18.5633	3.64096	6.9349	8.6096
RARRES1	20.1714	12.5148	7.27441	14.0752	9.41103	23.2739	4.95308	38.647	2.39312	7.38585	4.8109	2.77212	12.6054	2.90487	15.3702	47.2111	7.40323	11.0179	82.6141	5.83246	93.1938	28.4666	15.0038	122.356	11.3819	6.33602	106.253	2.66983	14.8269	5.13799
RP11-627G23.1	0.11822	1.02049	3.7001	3.03605	9.86487	0.326903	5.60044	7.74936	0.183715	7.06915	0.848349	0.830959	19.5402	1.94751	19.0621	0.138954	9.12145	9.89109	1.75245	5.43625	0.083264	0.341107	3.30047	0.797756	0.59966	0.81361	1.64286	0.589047	4.14148	0.102839
TCONS_l2_00012890	7.19254	0.937712	6.68344	2.01362	1.77116	5.8489	1.59347	3.02726	20.9497	12.1683	2.94254	11.8465	9.9696	2.18485	3.10243	4.43293	2.93533	2.18488	4.72603	4.02039	2.75155	0.809009	2.16723	2.07249	6.82915	15.3109	7.63045	122.148	23.057	7.00411
KRT14	10.7943	24.3583	4.46528	5.37233	5.0025	10.4575	7.16725	7.82841	4.1028	17.0596	8.66967	35.2993	46.8782	16.7741	8.31098	12.1792	31.922	11.4577	5.90216	6.72642	5.69478	19.4751	10.3653	14.9758	9.17317	33.3655	41.062	93.9112	37.21	31.4573
WFDC2	54.4682	22.3834	47.1939	32.4046	31.7864	41.2416	6.064	54.4064	46.9945	38.6589	100.146	99.6567	65.2664	34.0211	76.6154	126.849	63.3345	18.9693	93.7719	4.57458	70.1303	56.805	30.7176	292.54	34.8981	44.8051	839.461	63.3485	128.209	67.9545
DNASE2B	3.78668	13.6232	13.4414	9.40925	18.8712	4.99136	31.4695	35.2512	11.8759	3.96282	1.00415	6.29339	21.7149	5.67643	3.4948	1.31662	18.3098	36.192	4.34426	3.6277	3.75233	10.7088	5.80083	0.925481	4.06519	9.62429	0.222212	0.966323	5.81646	2.9342
RHOV	2.80096	3.6491	4.29519	5.02951	3.6316	3.86323	0.773422	3.30927	2.26063	0.937106	3.67279	2.55367	5.36718	2.32657	3.13014	2.72964	4.12218	1.73464	6.43651	7.5992	4.46411	4.55743	4.41316	27.7946	3.87451	3.5603	36.6115	1.81635	3.55395	1.60634
CSPG4	3.75371	1.16861	2.46313	2.04914	3.14785	2.12172	2.37678	2.63391	3.14546	4.96184	11.242	8.02964	3.42693	4.54325	2.79896	13.3589	5.16254	1.28982	3.08237	1.32916	5.60575	4.63142	1.79956	4.88439	4.28618	16.4684	6.29986	9.44853	12.0934	16.0449
TRGJP	1651.99	8664.72	205.761	2018.16	1722.17	1664.17	6112.76	19478.2	3089.58	1455.63	354.452	837.204	969.758	5064.39	4746.32	815.764	1596.01	86430.8	4857.16	2172.68	610.633	7676.69	2835.43	172.99	3318.91	385.657	172.99	172.99	662.861	312.061
FAM43A	8.22288	2.37206	4.96871	1.52935	3.39294	6.96573	3.02605	3.34708	5.79557	6.74464	11.4816	11.528	4.5184	4.37319	4.10781	6.13059	5.47079	3.2838	6.90241	5.30893	2.89536	3.59203	1.48543	6.25162	13.925	9.03362	17.9753	46.649	10.9678	8.15839
MT-TL2	293.215	838.625	236.421	75.7075	485.351	322.202	365.708	7796.28	925.808	160.144	74.8734	495.037	197.327	214.993	439.978	419.213	1173.16	19045.3	10523	1093.15	304.06	445.744	1098.04	471.819	95.7511	26.4489	241.439	318.203	400.907	75.902
KRT5	65.5473	18.7441	34.1097	18.5776	32.4985	106.317	4.76823	26.22	96.0777	33.2458	104.012	115.524	64.7582	27.7845	52.5707	35.0272	69.566	22.0938	63.1419	6.97272	70.7099	43.4937	29.4597	120.44	78.7954	123.544	346.48	144.695	82.4848	99.8181
RPL6P27	193.588	176.108	290.948	270.811	476.714	293.375	312.255	374.438	238.767	264.24	158.162	224.093	350.16	249.065	322.347	188.197	486.957	363.178	232.302	306.97	190.736	205.641	300.156	280.448	188.313	180.635	191.774	110.764	168.56	124.826
SLC43A1	5.29367	5.12007	22.1898	22.2174	51.3117	21.2487	20.0146	34.3984	4.37796	42.0059	6.17641	12.1327	43.8004	18.084	64.4169	8.0862	43.1072	56.8636	8.66178	35.6955	4.03272	6.84423	23.249	7.42867	7.05233	11.8841	6.81708	20.7686	17.692	7.53373
TRGC1	107.852	247.978	54.7813	156.938	103.817	88.4679	197.546	125.734	126.653	103.097	28.8796	46.9027	73.6628	102.873	130.667	14.3708	107.866	160.063	59.5214	117.97	12.9938	157.931	132.065	15.77	79.8686	37.8499	3.13753	18.95	30.1136	24.144
TCONS_00024276	3.0876	0.21281	5.83343	0.66048	2.08077	33.2743	15.8371	28.187	1.64278	14.083	2.9003	1.04833	1.38917	29.5815	38.8939	2.84273	5.70949	13.027	2.52423	1.57497	0.825851	0.356078	1.47602	5.20993	5.4933	3.62624	0.0382381	0.001596	0.251415	4.83215
C11orf96	4.06752	26.0292	6.87365	6.4538	19.9384	25.3097	8.21749	4.47421	4.34348	14.0133	19.4121	14.6343	32.9758	4.84202	17.7675	26.9534	40.9046	7.05016	12.9286	10.8897	11.437	33.8767	7.34862	72.9435	17.1805	10.2777	111.613	10.157	57.5308	9.64214
C9orf152	17.4687	14.5377	27.5435	31.6112	35.8923	18.3555	28.0723	33.9173	16.7014	28.9311	6.41223	18.7788	31.3752	24.2802	28.6211	3.87297	32.0395	60.0268	14.1026	26.4158	6.09978	15.5847	28.6067	6.48184	16.6775	13.191	5.75827	17.2317	14.7464	8.87178
EPHA10	0.343367	2.18877	2.3028	1.63409	2.61771	0.99108	3.04193	3.02928	0.953841	3.51153	0.586401	0.700091	3.01831	2.21228	4.21808	0.983118	3.38168	2.06874	0.85698	4.29432	0.1549	1.20719	1.49102	0.522419	0.307601	1.20528	1.38243	0.629753	1.17005	0.548082
GJB1	14.9108	25.9134	48.1314	52.4297	93.7121	14.3103	41.9546	49.2211	9.19406	69.4728	14.1786	12.5923	59.4165	41.92	52.3466	4.76614	55.5211	60.3789	7.66335	63.3452	3.58172	19.9474	49.6961	6.01023	5.7842	23.608	2.62233	29.5072	22.2036	5.41426
COL9A2	9.44697	44.6255	120.793	90.4292	6.93957	9.2556	71.3367	26.5069	21.7941	49.0095	15.1404	13.7998	31.4019	92.2668	10.7095	6.26783	45.1657	12.0448	9.54573	52.0581	4.88221	31.5533	38.8581	8.40596	8.04549	27.0034	9.01144	11.961	19.1133	18.2219
TCONS_l2_00022611	265.799	205.83	430.708	293.358	568.49	323.817	324.732	420.249	347.098	448.848	308.002	456.14	504.601	316.83	652.506	292.023	682.309	456.316	368.72	584.253	214.47	239.795	256.227	294.889	217.316	350.271	342.104	294.124	334.066	272.894
CEBPB	7.50551	11.7913	13.0782	8.0579	13.026	18.8689	2.58572	7.37429	10.1307	12.6237	37.0802	19.3764	21.609	11.2164	11.4414	23.5537	17.8276	5.73773	17.2161	16.1869	17.1298	18.3699	9.5366	61.8117	6.43545	16.6679	132.359	22.4956	33.6414	17.1346
GAS1	13.1548	1.42582	4.65112	1.83682	2.44494	11.9798	2.25386	3.99702	11.8725	4.6909	6.56619	12.899	4.25369	3.56909	3.0204	4.65257	3.55188	1.18742	9.21592	1.43361	8.78311	3.28976	1.76145	11.7558	14.343	15.0453	5.38346	19.5599	9.4945	14.5575
HS3ST2	0.38448	0.376756	1.61676	0.862443	1.18806	0.505898	0.556877	2.25598	0.65064	2.0109	1.03664	1.01197	1.52557	1.09999	1.60991	0.819548	0.481573	0.551732	1.3995	1.03856	2.23842	2.28135	1.40477	5.26344	0.931702	0.645623	17.0013	0.485591	0.844273	0.299338
RALGAPA2	8.20752	18.0178	11.6891	16.6688	9.26464	8.37157	8.86573	9.70349	12.1034	11.3259	4.07779	5.4712	10.323	11.6778	6.25921	3.97741	5.47601	18.5357	7.35149	9.98472	4.75437	8.85062	8.28835	4.6881	5.09258	3.79759	6.4127	4.51306	4.77247	2.28385
GNA15	4.71703	8.45976	7.40301	3.66566	3.73588	6.20749	1.51856	3.90831	5.3573	2.44312	8.67239	4.30879	5.85318	2.96134	1.25754	5.85109	4.34469	2.20977	5.13619	7.72921	7.45013	7.31285	5.7033	10.1781	4.87589	6.9334	40.1636	7.13284	6.52579	5.91857
SH3RF1	14.0303	26.0539	12.9941	40.8909	37.4286	10.2407	42.5342	27.9397	20.248	23.9694	8.96339	9.75934	24.2638	24.3291	33.6974	7.06613	15.403	31.3576	14.5467	20.9213	12.2778	21.1851	23.2708	10.2505	11.4822	11.3321	6.1269	9.73325	9.60313	6.56005
PDE3B	4.98964	18.4679	5.2991	16.0468	7.50604	5.88796	17.1677	10.9444	3.61094	7.02707	1.36907	2.78844	6.89061	7.23907	10.6817	3.66002	6.73295	15.3911	4.46229	6.73476	2.14804	9.9154	8.86755	2.53286	4.84516	2.84229	1.56178	1.75438	3.05115	0.626586
PTGES	2.36331	1.83128	4.62	2.10422	6.7545	4.41504	0.740232	4.10952	1.77311	3.2888	4.57709	2.38968	4.23162	3.87051	5.14632	7.77071	4.52403	5.26656	7.0671	12.0121	8.5862	2.70659	5.49838	20.6999	2.51896	3.42177	56.6561	3.39936	5.40272	1.96239
SFTPA2	5.27137	8.2339	17.2139	7.86593	65.0943	5.8144	3.69259	21.7616	8.57129	6.67112	2.02696	9.04961	17.5896	1.66217	39.6533	2.24996	46.3237	28.9938	9.02988	19.6085	1.91124	11.3467	4.94155	3.87581	17.9656	14.459	0.986177	4.35633	7.9688	5.36143
CCL2	18.9007	101.791	25.7862	27.6705	36.8593	106.474	17.277	31.001	7.66137	19.3992	25.4057	18.2317	69.0506	20.9863	29.1181	119.94	27.3468	50.3588	51.0435	35.3857	76.241	148.945	32.9898	483.141	56.4909	4.53424	463.208	3.97548	43.8091	10.5275
NAMPT	19.3857	36.4254	7.01538	9.30915	8.71809	26.8924	11.6431	11.4762	11.3975	4.29113	4.81178	5.15787	7.51399	4.38202	8.40637	11.2952	6.28272	10.5574	24.2473	9.7094	15.6017	31.6483	9.12332	82.0619	34.6685	2.68224	44.8801	7.36008	6.41535	3.20926
SLPI	15.8719	10.3792	10.1752	13.9807	21.2441	17.4006	5.29947	23.8727	13.7106	4.4846	38.3998	6.47268	15.703	11.0869	23.5834	46.5012	20.0341	6.73946	37.5389	26.9249	68.8392	38.8215	16.8482	98.7246	9.57417	21.2727	162.062	2.30163	12.4958	3.87204
TCONS_l2_00007922	59.8759	60.0462	102.525	101.507	161.605	98.1873	119.776	121.294	75.0284	88.0127	29.6308	75.5875	89.3615	53.8959	118.481	47.2568	121.414	95.8884	182.284	109.53	55.754	68.9016	68.0716	117.738	57.4953	35.8372	42.3356	20.7026	44.8425	30.4563
CELSR1	4.10966	2.10439	3.96568	3.00956	2.93896	4.03698	1.69577	2.80507	5.39301	4.1546	4.08777	7.60997	4.75827	3.53202	4.53901	3.52055	3.17617	0.999755	3.37147	2.6538	3.43232	2.48204	2.33016	3.49653	7.01747	5.21899	9.55158	17.4741	9.74317	4.63576
FNIP2	4.1954	11.0209	5.69503	15.9597	6.88932	5.84062	16.2429	16.1005	3.08012	6.11969	1.31001	1.72951	5.1606	4.47119	7.4937	3.42132	5.3468	21.5702	5.77464	9.2117	4.83317	7.57125	8.00749	4.9887	2.85875	1.85802	4.43006	1.18075	2.00385	1.05225
MARCKSL1	55.6537	178.089	179.891	180.214	206.658	88.1379	212.603	199.049	59.3822	230.649	44.9093	80.8853	218.686	210.344	155.565	37.8891	181.254	247.75	79.4775	245.665	28.5228	121.229	162.398	56.8315	56.006	98.8627	75.4706	92.3086	103.92	50.3752
MMP7	50.3213	74.4779	28.3311	74.4386	124.449	71.6268	5.52742	102.073	4.88959	14.5136	38.8119	7.8369	64.1352	7.39476	129.838	188.717	47.8104	169.404	175.004	121.27	355.809	136.317	134.911	609.436	11.0313	14.2136	460.805	4.92983	86.578	1.51023
NACC2	9.86842	3.77574	8.69279	6.46813	6.91727	6.70236	4.70378	6.82318	7.62921	9.57152	20.7997	14.3877	7.37062	7.50011	6.32192	19.0944	8.26927	3.47809	6.7099	4.5876	12.0383	6.96411	6.26317	12.0742	9.19163	23.5365	13.9025	17.4565	21.4602	30.778
SLC34A2	0.105088	3.23739	2.26364	0.852246	2.17037	0.421641	0.0710054	6.17813	0.0710054	0.167436	0.150667	0.241754	3.32752	0.301828	3.40649	2.17597	2.092	4.26502	2.02163	0.116662	2.80367	4.10369	1.47256	25.8512	0.0710054	0.161326	80.492	0.157236	2.1778	0.155317
TXLNG2P	9.81204	13.2127	8.26068	10.8769	8.33601	9.9949	21.0617	16.5756	7.50186	5.34438	3.34079	4.10341	7.21846	6.21979	9.23467	3.40536	3.1811	14.6048	11.0164	8.01666	7.29289	7.33229	9.44939	6.13363	7.66852	3.31631	2.34625	1.60296	2.83398	3.0054
CEBPD	9.02134	19.4788	15.5621	10.9636	29.6749	48.2277	5.12341	10.9662	12.0082	26.3005	30.8769	30.727	32.0433	13.0871	26.3382	30.852	27.8653	10.5064	19.8199	15.6256	20.805	26.1412	12.8626	100.983	27.0235	18.2269	153.754	28.5873	47.7243	15.8972
ERVH48-1	0.473366	1.13538	0.795554	5.20069	4.70109	0.622687	2.4558	17.0908	1.06731	10.1767	0.64723	0.855257	13.7145	16.5607	1.81707	0.205823	4.19194	38.133	2.23221	0.801713	0.409236	1.04189	10.4045	0.690762	0.612081	2.89541	0.351539	1.05674	3.26513	0.574771
MAN2A1	5.40849	6.69877	3.73389	5.66934	2.54637	4.37539	4.3856	3.08082	4.44971	3.80335	1.48244	1.9835	3.01967	2.92258	3.85306	3.96327	1.81174	7.09827	5.057	1.66436	3.03945	2.00358	2.91512	1.18816	2.60252	1.57485	1.64736	2.00824	1.27594	1.02362
PI16	1.93614	0.0322252	0.743769	0.627111	0.503985	2.27994	9.44249	3.8639	4.05064	0.817129	16.3104	1.66024	0.511381	4.07744	0.0322252	6.54225	1.69023	0.29282	2.2978	1.02934	2.3834	0.402946	0.477501	2.0487	8.69199	51.4754	0.677087	0.660966	2.16504	27.6011
VGLL3	3.30478	0.807001	0.927211	0.387369	0.172546	3.57869	0.678762	0.88891	7.52489	2.42414	0.643124	1.43017	1.77067	0.388564	0.362896	2.30233	0.493246	0.705344	1.16527	0.14279	2.26168	1.25329	0.628683	1.5602	12.3527	0.97506	1.13833	11.0574	2.59687	0.9859
CTD-2224J9.8	5.03321	2.84605	21.1704	14.8549	29.3661	8.22284	11.4931	27.2957	4.94842	26.9178	6.70359	3.74803	14.9156	28.103	30.7989	4.41218	28.511	40.7118	6.07948	22.832	5.03513	1.6052	20.6166	3.14697	3.01731	11.0862	0.973113	5.27189	7.43446	6.15647
DPT	9.38612	0.330661	4.6056	2.28549	1.39007	10.3524	12.3177	7.75177	5.71689	4.43565	10.2885	12.5537	6.94156	3.32072	2.85422	11.2277	8.34303	5.4309	5.00459	1.37227	8.33453	2.16826	5.03955	10.8482	15.2322	24.1732	4.18595	14.1992	23.1812	17.5625
TCONS_l2_00010847	7.2378	8.92352	14.0691	8.467	16.6643	11.0678	13.5206	14.6732	8.63525	18.2087	12.6273	10.7045	13.7897	3.65379	11.7704	5.70823	15.4622	17.1905	4.2249	30.7112	6.86768	8.15999	7.27101	5.94501	6.30879	7.90452	5.34567	7.35	5.38347	5.24031
MEX3A	0.690567	0.596989	2.78422	0.588163	2.14503	1.30754	2.58037	6.00355	0.460587	1.15182	0.885963	0.699038	3.02953	3.12594	1.79383	1.38307	6.80655	5.37835	0.703211	2.06245	0.82146	1.06625	1.16938	1.14663	0.407612	2.28531	1.22267	0.306451	1.18066	0.377815
NGFR	4.85086	1.46197	4.87117	2.46241	3.12804	5.20028	2.95603	2.51542	8.04324	7.68336	12.1268	7.58172	6.1683	6.68266	3.59867	8.9494	4.62005	2.09403	6.89249	2.387	7.46455	3.46059	4.25432	8.65693	1.36233	12.9521	37.4367	12.5201	10.2073	14.6292
FAM46B	3.56428	0.73543	2.31368	1.68267	1.25861	2.59167	1.49431	3.19063	3.04729	4.374	5.95015	9.3794	3.1564	2.68408	2.66714	10.5763	4.47843	1.5248	2.17097	0.506681	3.76307	5.44296	2.11904	7.19005	3.45512	9.25508	3.439	8.60077	10.3018	17.0453
PDZK1IP1	6.47395	1.23574	25.2438	10.3091	27.5266	5.62028	1.86828	18.9588	4.41874	3.46643	6.61444	22.4823	23.6098	5.66638	21.4697	7.60625	18.505	8.18495	8.40478	68.9131	14.8316	11.8191	27.9662	99.1174	2.47168	21.1137	259.794	19.971	17.4615	8.40657
RP11-294O2.2	0.771156	7.06701	0.621259	3.93208	2.71002	4.61034	4.18761	16.0369	0.978525	5.79045	0.606215	2.85344	3.06525	10.4713	11.5141	1.11326	1.9241	4.1576	7.201	4.65019	0.455098	5.69825	1.52855	1.53399	0.42745	4.47614	0.275119	2.13763	0.256808	3.67001
ATP8A1	8.20755	12.7876	5.03777	4.02075	7.94331	8.96445	14.8152	8.68818	7.97458	2.3869	0.802449	3.35835	5.21474	3.97949	13.8081	1.91121	3.83695	11.7862	8.57021	7.2594	4.23089	8.46457	4.16151	3.05104	6.90351	1.62865	0.993123	3.20608	2.07049	1.61374
MBOAT2	13.6357	9.60524	8.53194	15.3237	11.5962	14.634	23.451	19.978	7.18313	7.60044	2.88793	4.63627	11.92	11.0001	7.08916	2.47519	10.2478	37.5694	10.841	9.50298	3.33847	5.9553	12.2033	2.82454	16.7671	4.53672	1.38233	6.46204	5.79851	2.54557
ARHGEF38	3.38082	17.5032	10.9097	16.4482	17.53	11.3097	18.9529	19.0233	5.88552	12.2277	2.22216	3.40336	10.9108	8.13432	16.5159	3.09325	10.5756	18.6531	5.95633	16.3499	4.1211	11.3673	12.3676	11.7608	6.67938	3.80244	6.6783	4.18681	3.46228	0.807819
A4GALT	4.8736	4.44029	3.84602	3.53003	6.48485	4.89957	2.09137	5.26962	6.41177	10.5695	9.96497	9.74606	7.03017	4.65773	9.21509	11.489	4.20604	2.18571	3.19303	5.83533	13.6829	3.2785	6.05879	9.53153	8.61017	12.5038	42.8091	15.3499	13.3384	11.1912
ARID5A	6.89609	7.9071	5.85626	4.26889	8.98933	7.46154	1.33001	5.69707	3.52706	6.28388	16.9536	8.81392	9.12962	6.01039	9.07858	22.5254	8.95978	1.94343	7.55057	7.64512	19.2948	18.8035	4.37723	23.2652	3.55927	10.7372	42.3134	4.4973	14.8486	12.3488
CSPG4P12	3.29509	2.36405	3.25833	3.99494	5.22635	3.52032	1.99701	2.27721	2.8203	8.5547	8.01193	4.81475	6.79303	4.05564	3.80818	4.40959	2.57848	1.84404	2.08553	10.1036	3.20985	3.718	6.77116	3.8874	3.38451	6.54828	4.91668	14.4912	7.2182	9.42695
TGFB3	41.8759	7.6863	10.6897	6.2201	6.78438	27.9959	6.79479	15.1733	20.9669	21.3704	22.1253	40.3107	21.5536	13.7473	9.56699	42.5571	17.7072	5.95089	19.0266	5.07336	24.049	19.1052	11.9994	26.4895	43.2505	20.1057	36.3847	101.791	45.9354	19.7567
TNS4	6.60657	4.8035	4.21988	1.99499	4.41029	16.9656	0.462541	3.55783	15.4014	5.21079	9.66188	14.2428	15.8096	4.66882	6.4206	4.24875	11.2911	3.2547	16.1242	0.902783	7.21051	8.16297	3.20436	26.8931	7.56632	8.71222	53.1294	11.9759	10.6189	10.9142
COL27A1	8.58955	2.22897	6.11817	4.40042	2.79581	5.0706	1.62272	3.61752	8.23428	3.33805	14.1139	10.8554	6.86882	6.63771	6.3331	15.2177	11.9765	2.55862	7.13358	2.48015	11.2199	4.82967	6.18882	11.8349	5.9534	15.4786	19.5722	8.12744	14.313	18.659
CST2	4.23702	8.86097	6.95053	1.66467	12.0777	7.84456	1.98853	0.457254	0.58342	2.41264	6.9219	1.73534	4.08504	10.8001	3.06351	8.70112	7.51412	1.51085	4.59561	7.05885	1.85173	3.00865	1.85696	1.00624	0.457254	0.973531	0.534146	0.983356	3.53851	1.90621
ITGB4	11.5693	3.53865	7.735	5.24795	4.48656	9.62028	1.9795	4.3959	14.4233	6.22283	22.101	20.382	12.4806	9.02802	9.06103	19.6424	7.65157	2.24883	10.5323	3.58343	16.5864	8.37882	7.67334	26.653	5.17459	18.5939	75.9111	15.7125	20.4925	25.5039
ZNF614	7.22099	7.17885	7.20658	11.747	8.35094	5.72949	16.3542	16.3577	6.72999	8.44726	2.50336	3.82714	10.0054	7.20955	8.91216	3.63968	6.72319	22.1936	7.03838	6.14717	5.82035	5.51897	11.6429	3.61584	5.77536	4.13392	2.12703	2.86653	3.24226	2.43835
IER3	7.79135	10.7266	17.4079	17.6162	18.7473	26.2822	8.68931	13.6119	8.54132	8.14463	19.971	21.3283	29.1871	13.5215	23.6577	30.2802	32.6935	13.2543	19.4932	12.9008	29.6454	37.0268	22.2214	80.1472	20.0745	15.946	102.354	7.44897	22.6132	22.513
TCONS_00006740	0.387613	10.6673	2.86021	1.26156	0.560861	0.815796	10.3715	9.03141	0.0805247	22.4398	0.205536	0.439239	8.01747	8.69936	0.223593	0.149332	3.89098	3.81348	0.469555	1.08631	0.201098	9.01028	0.722373	0.169679	0.150366	1.04025	0.096732	0.230184	1.42053	0.537994
ABO	2.00188	0.0710673	1.63113	0.553601	0.236696	1.173	0.0710673	1.15673	4.99492	2.20142	2.11754	3.55273	1.40343	0.222048	0.995992	1.52985	1.38903	0.217924	2.30641	0.0710673	1.69766	0.580029	0.291704	1.46888	1.71873	4.38508	12.986	9.64595	5.56373	2.56815
MT2A	57.6895	21.331	58.6581	36.8287	28.2907	64.2786	23.8432	28.7352	25.6423	71.3471	96.7601	42.7093	48.3331	21.9401	12.4457	28.9407	31.7794	29.8315	74.7461	23.4912	44.5685	36.2514	66.4696	156.975	57.8457	26.4986	449.582	167.895	94.1739	80.5927
S100A2	8.62628	13.2849	0.323027	2.31796	10.6451	32.2888	0.00270655	12.5708	22.9189	3.99782	28.448	0.52665	37.0589	0.00270655	21.8142	12.6551	17.6754	4.69249	20.3114	9.09632	30.195	14.1288	4.06107	49.6915	16.8469	11.4204	307.114	10.2248	19.1368	4.704
SCNN1G	1.36673	0.976574	1.11279	0.504459	1.24904	3.92158	0.504459	1.46327	7.32771	0.952549	3.01897	2.18038	1.71851	0.964854	1.2133	2.45895	1.23853	0.7087	7.47934	0.56185	1.77639	1.56114	0.745477	13.997	2.16991	1.0163	26.461	1.96274	1.3778	1.51247
CDC42EP5	22.4373	3.51421	15.6842	16.3561	7.14122	12.5871	9.60495	3.90321	20.7909	47.8391	40.2974	62.1991	23.9241	20.0545	17.7608	8.7411	38.5142	6.82652	24.6781	25.0523	11.4174	7.54358	21.288	9.44985	16.7829	61.4848	52.5953	99.0663	55.8446	71.3307
GJA1	49.6972	13.9126	13.0435	12.017	15.0194	40.8248	12.7998	20.0647	33.3541	10.6023	28.6252	25.3802	17.6597	18.2127	14.619	56.0316	13.8661	13.0595	31.823	5.51116	69.1195	36.8649	15.5587	54.9688	55.1009	26.1503	45.1296	11.7997	26.862	45.4208
MIR205HG	47.9561	5.05904	11.0021	12.5267	15.5805	39.0935	5.75186	17.2937	109.513	42.8976	38.4171	68.5505	47.5984	68.4918	54.7014	22.9785	123.388	79.1093	257.619	5.77239	31.9845	24.2103	27.7378	46.5457	46.9844	51.8403	105.111	24.7266	47.5617	76.4431
C9orf3	13.5937	7.085	7.13093	10.8097	9.3156	13.4749	3.9743	8.00623	14.0152	10.9855	40.3097	20.677	9.80954	11.6115	10.9562	26.1006	11.2647	5.13982	11.7208	4.36048	20.5466	11.652	12.2707	17.8047	10.2611	55.0929	30.097	33.1164	33.2436	76.2089
ABCC3	2.39634	1.04862	3.77572	3.45066	4.40472	5.89945	0.643749	2.17746	4.34218	4.63221	4.91085	4.03485	6.62055	5.21169	4.18939	6.91761	4.86892	2.73545	3.75485	5.53142	5.48404	2.13964	5.36924	8.20371	3.71753	3.1137	16.3563	12.7947	11.284	4.98522
CFTR	1.22316	2.01756	1.62378	2.21591	0.808183	4.41926	0.207918	4.79032	0.383904	0.662952	0.381587	0.789988	1.84432	1.3658	2.19618	2.95413	1.36317	1.82377	6.51442	0.285445	4.73095	2.51496	2.84195	11.3601	1.82154	1.15858	9.5619	0.197114	1.26883	0.201188
S100P	6.98464	0.871951	3.67898	1.20812	13.7896	24.5085	1.73896	50.8644	2.54582	5.64229	15.4141	10.8298	15.303	10.2779	5.58839	7.77735	14.4651	18.3007	69.4025	4.39235	19.6645	3.58639	2.24741	163.916	5.64387	3.33322	191.818	4.23701	11.6853	5.11994
SFN	57.514	62.3524	35.302	50.0352	53.079	34.8598	11.8437	25.0839	63.4611	51.8983	88.5733	83.554	60.3255	62.8255	24.6785	39.6942	40.7689	21.6509	47.3388	68.6572	37.0086	51.0609	49.6724	50.1942	41.0085	70.5449	314.791	147.956	94.1307	85.6317
ADAMTS4	0.871473	9.86328	0.747141	0.766776	2.11307	8.67966	1.04691	0.923936	0.634038	2.56174	5.51375	2.80275	6.09711	0.909772	2.16417	6.29516	4.71275	1.42954	16.7242	1.64534	2.65292	9.05726	0.882985	19.755	1.19737	0.303839	27.651	0.928984	10.0215	1.45485
LIF	1.03816	12.4655	2.85421	2.21419	2.43419	11.462	0.790627	1.28202	0.710905	2.33765	3.0237	2.30891	9.4868	2.12871	4.95554	7.63182	9.06731	2.13122	4.49182	3.49508	5.81072	12.4856	2.84097	28.775	1.92032	1.03688	35.8024	1.93343	8.79485	1.67877
ROR2	11.4438	1.59462	4.45282	3.56013	2.78346	6.74573	0.797562	4.00446	11.1528	4.51098	16.6662	12.8161	4.61418	5.00649	4.24599	16.5531	6.44372	1.8291	4.79751	2.5883	12.0287	4.16944	4.42423	6.39233	10.2178	12.8711	17.9782	18.5365	12.9316	19.4958
DLL1	4.68717	3.42942	6.27834	4.64983	8.90075	9.33781	3.39224	4.80097	4.46248	7.15584	6.07629	8.46107	8.52275	5.41915	11.9063	8.04953	8.16202	4.95356	4.24915	9.88964	5.19141	4.91992	5.32664	24.131	3.6107	8.12877	27.0288	15.5997	14.4666	8.59762
F3	23.357	48.0453	61.1152	100.36	21.1272	70.5603	27.5828	84.8285	34.3473	45.2068	16.3527	27.6562	25.0225	51.0895	79.7592	30.1114	41.0765	53.2274	34.1674	60.1769	25.9222	47.0905	28.2238	27.2755	20.8351	22.9001	14.0502	16.2083	20.6765	20.313
KRT7	35.6988	13.8292	13.5898	12.2308	12.0961	27.9353	1.59463	10.8329	38.277	4.60887	54.6553	28.7758	35.0466	8.57646	20.5424	131.018	29.1117	6.79663	17.9813	2.23839	111.652	34.2102	18.6398	60.2853	13.8529	96.1199	100.621	25.2978	62.6043	30.6124
KIAA1244	14.6754	36.3662	19.7526	27.6417	16.7822	12.6047	23.5347	14.6824	18.1776	12.4203	5.15376	7.81006	11.8732	14.3647	18.4156	3.20794	7.75669	23.6316	11.7173	11.7836	6.48028	21.3737	13.837	4.09637	11.9633	5.76822	3.77318	8.82461	5.05601	4.94408
PTGS1	2.30396	2.40676	1.15842	1.4343	1.56628	2.50467	0.686258	1.35944	2.23673	0.728763	1.79915	2.31154	1.71935	2.39526	1.79416	8.63943	3.60884	1.37327	3.40762	1.316	4.55953	2.85466	2.20234	3.95343	6.96735	27.3884	4.02244	1.1802	3.2349	1.04052
SOCS3	5.73316	32.4803	11.4006	14.0665	31.123	47.4112	8.41774	9.04576	3.11358	17.1262	13.9317	21.2509	42.5558	7.67521	38.213	37.0071	43.8183	18.8915	19.0331	11.3861	16.4045	72.6081	7.97315	138.935	32.4572	4.63696	93.9783	11.3965	44.3568	12.4345
LUZP2	1.15871	18.7612	3.00177	13.9215	2.37595	1.49022	20.4792	7.75836	0.540355	2.53445	0.129041	0.758528	2.8175	4.57764	1.65269	0.408963	1.91949	4.10352	0.914352	2.28343	0.371159	9.09614	4.67551	0.281459	2.25003	0.532546	0.0537335	0.207754	0.63046	0.272212
MISP	6.12476	1.20215	6.37553	1.55717	0.513348	3.52472	0.33251	1.80056	5.2558	7.1897	3.51918	5.88385	4.98676	2.16845	1.30407	4.28597	1.75915	0.839228	4.42959	0.753601	3.67457	4.04506	3.05774	4.52425	9.65261	3.69352	5.54127	13.9192	8.58147	4.46366
C2orf72	2.02229	6.97846	3.13029	14.0015	3.2522	2.41222	20.2268	10.8103	0.723604	11.1224	2.91663	2.53661	9.09384	19.3187	7.99798	1.10956	6.16495	13.3216	4.66827	3.33237	0.618681	5.07247	9.56661	1.94465	2.88566	4.72814	0.685387	6.25406	4.97694	0.309092
CPXM1	7.33443	0.849321	3.22681	2.0438	1.34409	5.25261	1.47905	2.26873	5.74948	2.55022	4.85843	10.4434	6.0719	2.68822	3.95959	6.0851	7.40757	1.2427	1.84127	2.56649	4.68654	2.81643	3.82513	9.7598	3.24	6.6008	9.79965	6.53683	13.5841	14.5598
MYC	6.13228	13.6961	40.8392	12.9516	110.445	39.8026	45.3357	43.0184	6.28901	22.9229	10.6518	15.2797	63.9155	26.3028	87.4532	14.8311	33.0387	76.5505	16.0798	65.7243	6.03731	17.9297	12.8839	39.2836	17.5263	19.9368	42.1827	6.86671	32.0499	7.65158
G0S2	6.29718	4.79156	8.09811	3.59301	4.17209	3.39968	3.33166	3.62984	2.73421	4.2941	10.5634	6.03527	6.84152	6.53454	4.32927	6.49963	4.33328	2.69698	3.84593	2.65937	5.05462	4.82443	5.2212	24.0032	6.07144	8.51975	49.7368	4.98806	12.9669	11.9406
TCONS_l2_00001418	79.5073	58.7676	142.761	87.0497	207.659	134.951	135.521	126.403	96.6559	136.726	96.2884	125.469	183.131	107.414	178.823	92.6378	221.033	148.184	134.693	166.373	76.4244	74.3773	100.609	107.984	73.2491	101.011	130.934	70.7237	112.562	84.5793
GALNT7	25.8425	50.7179	36.7609	82.9185	23.7928	33.3111	93.4985	56.5301	26.9182	40.0635	10.3407	11.2095	41.8138	22.5051	27.0754	8.86373	35.9906	97.2514	23.1563	19.6072	18.2465	33.1581	58.2199	20.9511	27.0866	9.98373	7.46166	10.8472	13.4353	5.43595
GPC1	33.076	23.7959	33.3159	12.8851	27.7288	13.8927	14.7504	9.32562	46.9702	32.6676	29.7126	57.6085	32.3657	28.3239	18.4841	22.4328	33.0887	7.42976	20.3647	18.2231	18.8929	22.2436	14.2985	17.8095	34.1639	57.1496	47.0797	99.6441	70.5813	87.5454
ZNF121	10.3865	11.8246	9.51559	12.1495	14.6361	10.6064	17.7347	20.1806	6.99234	8.16364	4.91545	6.33491	10.5169	10.6209	8.39321	5.48709	12.082	18.4183	12.6872	13.4823	10.9488	11.6127	15.0713	9.99369	10.5454	6.71326	7.10974	5.60074	6.21486	4.64937
TCONS_00008880	0.563597	2.80678	0.95669	2.69808	2.16645	0.518785	5.70877	2.90056	0.552261	1.29627	0.334691	0.461928	1.25477	1.67542	2.19137	0.1964	1.75876	2.9169	0.478479	1.32315	0.256586	1.49159	2.18051	0.123256	0.109382	0.501597	0.120799	0.758092	0.373434	0.294283
S100A6	144.568	61.1472	83.6842	40.2358	135.172	188.28	62.153	88.4649	132.541	105.758	335.857	109.983	109.85	180.189	122.222	381.926	84.4521	48.0603	139.909	106.295	347.396	191.498	127.052	286.81	92.7063	248.925	426.518	129.391	295.812	270.188
SLC6A14	0.310474	2.1611	1.64948	1.13761	0.816819	1.42546	0.691034	3.26651	0.0161337	2.11584	0.00789546	0.40607	2.09887	2.06218	0.500917	0.873852	0.527498	1.52777	1.32174	1.11086	0.662367	2.91947	3.05084	8.96918	0.927249	0.0780547	8.98585	0.284078	1.59527	0.0366273
GABRB3	4.12158	8.60749	4.44721	6.56463	6.74688	2.89095	7.15074	9.19113	1.53074	7.85734	0.73228	0.863555	4.76409	5.57428	6.75573	0.598209	4.17533	9.48089	6.46061	3.51694	2.03387	4.58454	7.03675	0.211553	5.18721	2.43821	1.32428	2.01067	1.16737	0.388469
FZD1	13.4899	6.13919	6.98473	5.98968	5.25966	8.57936	7.24238	7.52614	12.0807	8.62402	21.9913	16.4261	9.85674	8.3759	7.0053	18.9003	8.71375	5.23217	9.82156	3.70457	21.594	8.79333	8.71096	8.98441	11.8924	19.5912	11.4717	26.3093	17.5597	24.1736
FPR1	0.230381	2.65924	2.05138	0.889976	0.906962	0.00917097	0.164603	0.895346	0.534174	1.3777	2.01082	1.22958	2.94076	1.56751	0.590102	3.34712	0.917671	0.955611	3.82548	1.16861	2.25372	2.15737	0.305041	6.07214	0.446039	0.701268	25.6445	0.79572	2.88402	0.845085
MCAM	28.9532	9.54347	12.4935	7.90303	18.9482	17.2644	11.9863	15.5641	14.9642	23.0741	59.7761	39.8662	18.4424	21.3834	14.7734	79.0568	23.3761	8.15368	17.6202	9.40722	57.5845	31.0442	12.9489	40.8197	26.0532	62.8811	29.859	32.3153	57.8981	68.059
PCA3	0.331909	5.039	146.905	21.2876	24.4821	105.778	22.8928	166.268	0.95323	111.022	3.22199	2.88331	64.8171	5.60664	46.1816	11.7103	78.0399	251.781	22.6528	26.8116	0.217393	1.61059	14.3927	13.0651	13.4205	8.39363	0.217393	2.03355	14.9609	0.442966
PRDM8	20.1177	0.82573	10.9294	4.16382	3.14311	18.7872	4.75743	3.89797	42.026	9.21845	12.7421	23.9238	3.26493	3.64686	1.97006	17.5678	4.34248	0.882761	15.6921	1.22767	16.4375	10.0147	5.93448	4.23072	48.8217	21.0571	9.24747	45.8323	15.5741	32.0398
PCDHB2	1.79118	5.25042	3.24393	4.37866	3.94429	0.683045	6.25532	1.75098	0.897016	2.3691	1.11486	0.82641	0.647863	5.19151	2.44697	1.23355	4.02357	2.79891	1.55864	6.80929	1.34836	4.44299	0.172669	1.25833	0.859038	1.47343	0.846157	0.954131	0.73253	0.858848
PHLDA2	12.7605	9.55278	18.2641	4.89141	9.42549	4.03963	0.742086	1.80372	10.3474	9.0431	13.8256	10.2209	9.80682	3.89498	3.84851	5.65016	5.068	2.1387	5.17594	4.40933	6.78786	5.30864	3.66928	5.62507	5.41805	11.8497	18.8364	46.691	14.3511	22.3383
TCONS_l2_00017644	6.67619	0.189572	117.378	77.9261	29.6098	2.28383	90.6397	213.756	2.739	99.1558	3.24906	11.3096	8.46914	97.2725	58.5813	7.25021	51.0138	172.214	8.84843	10.6771	2.76714	0.190283	68.5488	3.88017	3.96194	25.0143	0.190191	1.26719	2.2804	3.04116
PCDHB16	0.763498	1.09816	4.11557	4.18993	1.38246	0.502198	4.22607	2.62334	0.25716	5.8123	0.534998	0.29953	1.42503	0.837695	0.359722	1.29329	3.59942	1.9478	0.819237	1.56725	1.57031	0.71171	2.11725	0.735348	0.594002	0.990499	0.376111	0.295333	1.24317	0.630513
SDS	0.284698	3.33585	2.18636	1.63562	2.61827	4.49848	0.206403	2.71426	0.193085	1.95474	1.33453	1.55191	5.18461	1.38364	2.84649	2.59762	2.87316	1.09892	2.10543	3.79227	0.915113	4.48618	3.38803	17.1799	0.275602	0.748779	23.253	0.305573	2.42187	0.538081
TCONS_00029024	0.204361	4.40559	5.63299	12.0718	2.55108	2.10799	7.25747	10.5163	0.27185	6.57516	1.14796	0.796738	4.48321	4.19991	6.63622	0.313087	6.447	36.1811	1.2341	3.12711	0.204361	4.44046	8.40982	0.204361	0.204361	2.08255	0.204361	2.902	1.81655	0.204361
JPH2	12.4746	1.7958	6.6254	3.51813	6.29726	5.33221	4.7956	8.25073	6.64774	7.22247	25.6507	18.0424	6.43613	7.68341	5.14566	37.7404	10.2856	2.25354	5.69562	2.21949	17.6442	9.59072	3.68376	10.3368	11.5882	34.628	9.94309	12.4532	21.4473	38.4221
ZNF350	21.1005	17.2469	28.8024	33.4152	32.8775	16.7836	52.4407	41.7896	29.7978	20.4321	11.2609	18.3026	27.2659	28.7702	29.8596	7.87273	28.7826	53.5211	19.9369	26.4472	14.4804	17.8846	30.4169	6.80238	24.2069	17.4485	4.73148	15.2159	13.2293	11.1635
AC005336.1	4.36376	0.215378	1.5098	0.134074	0.0581249	5.7406	0.357643	1.30332	6.61449	2.13023	0.188974	1.83977	1.69997	0.110991	0.0259855	0.858964	0.21954	0.785659	4.66451	0.0784501	2.24115	1.41309	0.547739	0.360493	17.884	2.77185	0.704163	8.90138	4.35994	0.628077
NCOA7	3.207	13.8764	3.6779	3.98322	3.95164	11.2182	2.84443	5.14132	1.13354	1.3023	1.38786	0.592876	5.08178	1.54114	2.09275	4.24424	2.41577	6.12971	6.99596	1.31332	9.26417	12.6024	0.0382171	69.7127	3.2831	0.634224	30.7873	0.687423	3.72465	0.943254
SPON2	104.618	48.3237	152.544	991.575	546.913	26.5977	83.5782	43.4767	54.8633	20.1271	31.8324	57.9503	126.642	280.26	18.1691	47.892	64.3051	35.7216	7.48159	492.303	15.0322	32.3355	320.198	10.4461	61.4163	34.0934	19.6554	174.662	57.5855	20.4213
CCL19	2.60024	28.5832	8.18311	8.34894	7.63487	20.5293	5.71557e-06	3.17298	1.42733	22.7281	30.9877	2.81322	23.6053	12.4526	8.80325	28.7474	13.362	9.37414	39.6369	41.7046	31.6325	22.9004	26.4078	57.902	4.37212	2.80756	112.438	2.23681	84.8223	1.00607
TCONS_00023448	0.001836	4.81877	9.3212	5.12383	10.031	2.47928	10.0861	22.35	2.90563	9.79293	0.571447	0.935884	10.1649	5.26406	6.0521	0.379538	14.6535	28.5476	1.74133	18.2936	1.21935e-16	4.42349	5.15027	1.62441e-08	1.79248	3.2442	0.42239	1.54841	1.13497	0.755931
F5	1.30127	31.274	5.69161	7.00392	19.108	4.47721	1.57266	5.70275	2.5032	4.41723	1.34048	0.702236	9.98106	1.40629	9.08768	1.56395	2.81611	6.67926	6.93896	19.8681	1.81031	15.2165	5.20649	0.543614	1.21455	0.326448	1.13218	0.310076	1.31918	0.421271
TCONS_00001775	0.0748074	1.65109	1.83718	17.5183	1.43169	2.80121	8.33338	12.5269	0.361368	5.90271	0.405536	0.635844	1.60975	7.41975	1.9692	0.199464	5.34813	13.1957	1.02471	1.83242	0.812026	1.38659	6.41633	0.467597	0.0748074	1.63199	0.0748074	0.275214	0.550656	0.216807
ZC3H12A	10.2717	8.81329	11.8481	3.88043	9.15117	9.5669	4.04533	6.16886	20.2909	5.00015	13.1644	19.3416	15.0219	4.54177	9.88738	5.96207	14.6115	10.2119	9.66207	17.3425	6.17783	10.0351	6.01342	38.4969	6.45433	9.79922	117.319	15.2513	13.181	10.0868
EFS	13.7358	1.50701	5.48587	3.10776	3.92522	7.43242	1.31857	3.41795	17.2209	5.66915	16.4535	19.7041	9.62583	6.45514	4.21881	11.8153	8.78686	2.55401	9.54689	1.21964	8.53812	6.21073	6.62221	9.22671	11.9885	19.3503	14.2424	23.3772	19.5568	20.8487
HSPB1	201.766	79.2928	199.724	68.0167	107.735	134.541	40.093	67.1924	180.741	161.471	779.84	348.957	192.7	154.358	112.163	395.421	177.788	25.5959	101.733	61.2454	256.658	132.913	64.6358	178.055	127.956	531.613	428.644	526.85	550.826	711.416
TRIM29	19.3561	4.51027	7.72971	5.80385	9.47325	17.4248	0.712629	6.70504	28.3609	6.63245	35.4568	29.861	18.9254	8.61392	12.6674	15.4021	16.1372	7.19179	22.9081	6.60696	24.3656	8.7244	6.74744	30.3503	15.0515	27.7842	70.7408	25.0211	30.4131	30.6401
LCN2	8.99591	4.67122	52.2447	28.5702	31.4684	18.8357	0.62288	14.1857	6.05867	3.6818	23.229	13.4092	22.6944	9.64646	120.552	12.6396	54.3746	9.16465	22.6966	90.4282	26.2519	6.87809	52.4562	294.614	6.16305	13.0333	1735.34	124.348	14.1006	3.55998
PODXL2	16.2364	16.6696	41.3871	43.3477	40.073	17.6704	25.295	30.3311	11.9612	40.8177	6.73175	23.9672	33.6364	41.6346	21.8271	5.26985	40.3124	45.5261	7.65221	49.3061	3.8282	12.7846	28.7445	4.47445	12.6675	26.2891	5.84769	28.7467	20.7908	14.7918
CTD-3193O13.9	2.96474	7.8416	12.1225	8.67413	7.56731	2.00241	6.48841	5.96005	4.11179	11.522	4.0923	4.91356	9.72472	11.0272	9.73569	2.47646	11.1594	7.85916	1.32185	19.0712	1.64653	6.94431	6.22312	1.14944	0.956829	8.16755	4.09262	4.6693	4.75788	3.02315
ITGA3	16.0442	8.03691	12.6024	10.7477	12.2203	12.6909	3.9533	10.5291	19.2154	12.5227	24.5626	21.4571	12.6247	13.7381	13.1018	25.7243	11.9473	7.12052	15.0802	11.4609	20.6742	12.8462	10.3629	22.1862	9.00282	24.1529	52.5638	20.0824	25.4507	30.2799
PLIN4	7.93356	1.0194	6.59255	2.99511	3.67001	4.50438	1.31828	3.63697	5.67165	5.11506	18.7869	16.1084	8.72215	5.62258	4.46297	19.2667	9.50109	2.96114	3.04166	4.33039	8.65556	6.49087	3.18276	9.07323	5.70395	23.5015	13.7137	14.4421	21.3284	35.9217
STEAP4	35.3952	85.3075	67.8033	159.932	89.6591	65.8885	153.997	104.018	48.2554	125.336	15.9119	23.9334	91.9189	78.232	53.151	24.4779	72.3477	178.186	46.3609	63.3517	29.1174	64.4794	101.762	38.3416	42.3634	29.9824	32.8876	21.9909	32.7349	10.9724
CHRM3	0.169694	11.4847	0.878831	5.01402	5.14972	2.16597	7.41034	4.56072	0.317216	3.84511	0.0685069	0.373838	3.56763	4.16102	3.85892	0.177091	2.49756	7.69102	0.0783198	2.03424	0.144584	7.20121	3.49407	0.264749	0.188366	0.577414	0.183136	0.26299	0.731016	0.138251
TCONS_l2_00029063	5.5933	1.55098	2.18041	2.54901	2.74537	4.74963	0.804849	3.21217	6.81021	1.70988	5.87969	6.8222	3.60071	3.30661	3.48636	6.60262	3.70211	1.45714	4.38295	2.20423	8.39736	2.89594	3.28944	9.65097	6.37206	5.21902	21.883	4.7832	5.32042	9.43204
CSGALNACT1	22.5079	38.4348	37.4321	43.4531	30.5768	32.105	76.111	58.0902	30.7967	51.9902	21.7616	15.9628	13.0816	50.6334	18.7948	11.1448	23.3854	75.3906	22.5778	20.6565	22.6674	30.6546	29.4914	17.3865	24.106	17.9892	9.42743	22.4815	16.9316	23.2993
KCNMB1	36.9511	6.876	18.7738	11.1763	23.2584	23.6666	11.988	21.6061	21.5372	16.0148	70.5554	50.1822	21.3659	27.901	16.8426	91.3096	30.5945	8.94728	20.9257	7.38716	56.8176	30.8599	16.0294	41.5415	38.4996	74.0107	32.3776	33.8655	73.0224	82.9815
SULF2	8.10836	5.40989	4.1156	3.12211	4.27179	8.4027	1.89769	5.17996	1.85266	6.21496	11.3562	7.00019	5.88588	6.23866	4.88327	13.8496	5.17565	2.40738	4.50277	5.97125	11.6425	8.21874	4.0474	14.2951	7.57678	10.3612	19.826	8.13426	18.1421	11.2012
UAP1	19.1256	29.1238	21.0418	52.3731	32.1136	23.576	53.3572	50.983	8.8568	16.0654	5.88393	5.04883	38.5973	19.1479	38.8112	9.5582	35.3887	68.8613	27.0996	26.529	11.4298	27.382	22.0877	21.3566	19.7111	8.17023	5.27161	12.5355	9.43629	3.2741
VWF	8.83149	8.51652	10.3081	14.2675	10.4849	11.3121	7.93678	11.3309	10.5388	16.1661	16.052	11.5845	10.4735	28.0691	9.763	22.3273	7.19123	4.87857	4.8974	13.3987	13.5093	10.9271	7.78281	17.8437	7.17873	19.3821	40.2541	29.7588	28.1122	19.5855
AQP3	113.163	40.4386	78.7203	27.1189	29.7099	68.2704	19.6992	36.5964	97.5892	34.7941	129.213	122.776	58.686	46.9964	29.816	31.214	56.3572	27.1057	80.9988	21.1369	95.443	75.7327	42.0257	76.1888	70.8438	99.9363	202.611	97.8608	72.816	153.228
CHST2	4.75677	1.21391	2.35139	2.30741	2.22258	2.19352	0.447016	1.57391	4.38446	2.56537	13.9226	7.37561	3.04462	2.60728	2.56861	6.61194	3.81772	1.49745	9.29573	1.96033	4.9784	3.35001	3.13005	3.37826	3.59629	7.25048	10.0138	6.14728	8.2618	18.8654
CLDN5	9.14958	0.839722	3.81315	2.25023	3.00993	3.14899	0.747166	2.55981	5.2415	5.22259	6.84443	12.8051	3.44125	3.97196	2.61446	6.53417	3.28781	0.702775	2.51933	4.00192	5.47765	3.92898	1.79089	6.21782	9.23501	10.5231	17.8515	8.88408	8.1301	8.35222
BLVRB	39.686	23.1341	55.287	36.0508	56.0811	32.9225	21.8593	24.1049	52.9996	52.2056	75.0158	86.8983	53.0605	79.6609	55.7196	42.5179	57.5303	29.2295	23.5668	69.6007	25.1229	30.5169	32.8858	41.9146	30.9737	91.3193	82.7911	174.001	107.397	193.895
DEFB1	7.91691	2.29632	2.80051	3.73174	1.09493	9.69297	0.974732	4.98409	11.3733	1.16503	2.30746	8.81875	7.54274	1.95834	2.22494	6.6505	5.52054	1.61046	0.974732	0.974732	15.4733	8.44554	3.8413	12.2514	6.98291	6.12388	41.7613	2.40746	6.96954	1.36961
MT-TS2	160.934	4452.21	320.885	2195.4	2278.03	2449.41	276.015	5544.92	3092.3	956.786	368.623	855.791	661.536	1230.28	3991.02	1835.13	8177.28	25253.1	15595.3	4339.04	2045.65	4205.93	846.887	544.715	1298.12	501.469	1171.26	567.648	883.931	369.322
EPAS1	32.5202	22.2639	21.3565	20.0894	21.0217	36.5986	16.0724	23.9806	32.1846	29.4107	38.401	35.5739	22.3996	28.8407	26.262	63.813	23.6014	13.2968	36.6328	17.264	47.5476	33.0357	19.999	70.5327	33.6752	33.0356	87.676	47.6174	51.3283	39.6975
TRIP6	20.5136	6.65249	12.3145	9.47842	12.7375	16.322	7.89324	9.47317	17.9603	12.5109	49.6132	32.3345	16.98	18.6128	15.3992	35.9379	19.5986	5.23038	15.7523	9.65772	29.759	17.3904	12.1396	25.4051	16.1678	43.0347	31.3297	21.5007	33.1417	54.1183
TCONS_00013744_GAS5	42.7171	30.1181	84.4409	42.2267	136.771	79.2617	96.5292	102.304	35.0521	54.9959	25.4691	40.5234	92.5055	48.5206	78.0107	33.0707	104.56	125.967	65.7689	68.6715	35.1245	52.2851	47.8448	37.2527	37.6087	35.0115	26.2811	22.1453	30.2073	22.2016
NTNG2	4.30631	3.41615	1.47098	2.17348	0.944973	1.59286	0.970089	1.04893	2.88254	2.33877	7.99072	9.7941	2.96418	3.37171	0.247574	2.42872	0.331235	0.167355	3.0232	0.576991	3.21088	2.21288	2.2792	0.976631	4.5059	9.19883	2.96915	15.7673	8.50468	13.2381
TMEM158	9.11039	2.92855	4.57781	4.39406	4.85286	6.24281	2.17058	2.97998	2.02989	5.301	12.6396	8.19188	6.92293	6.20069	3.51962	30.827	7.95508	1.80051	6.92233	2.66047	12.0629	8.37098	3.14106	10.1256	11.6037	11.3697	6.28988	13.8865	28.0004	18.1024
BPIFB2	0.71272	1.70423	9.55648	2.42964	6.84312	1.25083	5.50854	2.38406	0.885315	3.67993	2.08516	4.30768	3.89828	3.07227	2.29478	0.52421	5.37495	6.39083	0.0792207	3.77856	0.153213	1.2505	1.73196	2.60417	0.460271	2.30049	1.64519	0.939056	1.7679	2.62166
TCONS_00019182	4.15507	1.36325	1.82011	0.857009	1.85515	0.455912	1.14546	1.81031	0.449446	1.56241	2.52064	0.60287	1.60432	2.10391	2.19043	1.62226	0.541365	1.34478	2.74876	1.9555	5.54843	1.58855	2.05585	4.18845	2.68203	4.35184	1.68702	2.93672	5.5575	7.94411
OLFML2A	2.60372	0.556048	1.76868	0.996772	0.643995	3.32734	1.94464	1.94478	5.69504	2.15844	6.33915	5.27867	2.1582	1.22769	1.68392	5.55646	1.93414	0.796307	1.73124	0.650472	3.54089	0.612797	0.619652	3.87769	3.49412	12.6129	3.29339	5.91943	4.97394	8.50058
ABCC4	31.8084	118.131	79.9905	121.45	30.5099	51.962	135.169	139.816	30.5715	57.143	6.297	19.0193	62.5514	95.4241	51.508	13.9925	46.325	204.985	26.6015	32.5844	13.9028	71.7895	91.4472	18.3337	37.6049	17.6224	6.6092	27.8354	25.1723	6.12208
SAA2	0.487743	0.0755685	15.1544	1.45701	3.89727	8.97492e-07	8.97492e-07	22.6808	0.168032	1.05566	3.01634e-05	1.50099	9.45653	1.09975	41.1018	0.976941	2.76111	3.36145	1.6524	38.4114	4.64023	1.24474	2.5473	254.728	8.97492e-07	8.97492e-07	2071.26	15.9798	8.24261	0.563847
ITPKC	7.92802	11.1434	11.21	6.85851	11.5277	10.257	5.44171	6.35002	10.1742	11.6124	10.1238	10.2138	18.2788	8.61599	9.54486	9.10106	12.0191	6.95766	7.17516	11.4757	8.37487	9.37538	7.99039	37.2255	5.50291	9.02781	83.4253	13.5349	15.1006	10.3532
PLVAP	11.4857	11.2231	20.1674	12.9122	31.41	16.7639	9.64604	10.5865	11.3029	38.9049	33.6222	25.4685	16.0233	34.1424	28.1845	21.7616	17.1194	7.80302	12.0106	21.6348	23.5996	12.9807	13.3359	34.8833	8.04576	25.009	81.8007	65.1425	42.5981	21.44
CHST3	6.37594	1.73089	2.99253	2.40443	2.75954	4.10988	2.48245	3.54807	4.76975	3.31001	8.01324	6.98857	3.45565	4.60328	3.97132	13.9713	2.9852	1.31098	4.21926	1.66117	10.2432	3.94374	1.96824	8.10345	6.72749	8.84108	8.92974	3.98638	7.4074	11.4084
S100A8	2.32036	1.46037	3.66649	3.54087	0.752892	3.84563	0.000692584	37.8385	2.20468	1.85016	1.88631	1.66441	3.99414	2.92422	2.53547	4.0947	1.46566	4.77208	5.04946	2.63573	0.000692584	3.6658	0.000692584	58.2012	1.10806	3.02545	139.522	0.776831	2.03849	1.30997
ITGA5	19.0328	10.641	10.2854	8.78281	16.8851	23.583	10.8674	15.1895	18.0771	34.0187	42.1369	33.0201	17.3509	14.3963	12.8726	68.9408	22.1448	4.8801	14.3908	8.21072	37.0441	37.9818	6.75115	45.7033	29.2575	30.7113	52.0802	41.7179	46.6927	46.5589
ZNF761	77.5998	26.5481	57.0935	53.0796	52.5919	45.8682	75.2945	76.87	61.5711	37.6895	11.715	35.8071	40.6039	73.4271	58.9215	14.2926	51.5697	104.824	53.7515	32.1086	24.3113	18.0217	57.7469	17.8838	52.3782	30.4482	8.36457	32.2038	24.8517	15.6726
ARHGAP23	4.15856	2.09146	3.33295	2.46732	3.52118	6.39425	1.84528	2.52938	6.66527	3.54485	14.2777	7.88293	4.77958	4.26514	3.29611	13.4224	4.36053	1.49584	5.02832	1.94916	8.24176	3.92301	2.19429	8.16818	3.65345	13.4856	17.6426	5.07662	9.83553	11.5764
IGHG4	109.047	271.364	194.717	62.7274	281.118	16.631	6.55345	5.73772	17.2948	26.9342	249.137	13.8484	41.5863	95.4419	141.837	468.807	17.1314	9.94577	411.469	486.626	90.3861	101.517	34.7272	66.3539	12.375	4.17229	76.0171	2.994	309.059	2.60143
NACAP1	12.0424	10.2827	16.9873	22.889	25.1643	20.9616	22.1214	33.4108	14.3196	11.3015	7.91832	11.961	15.6414	11.6505	16.657	10.8015	29.4724	32.4098	31.2736	21.2907	14.4938	10.9837	14.5345	23.9661	18.2213	9.98325	8.06622	4.86027	9.03761	6.44479
EPCAM	21.8664	93.4364	54.1683	96.8395	98.9368	56.5598	103.16	95.376	25.1043	62.0503	9.13968	15.6755	60.5345	51.1584	54.8394	16.2226	61.5473	102.356	27.4678	80.8185	15.4399	83.7666	66.8283	33.2415	40.5738	23.6589	24.4319	20.1309	29.8897	11.2487
TCONS_00003150	0.278086	6.73858	2.81661	9.26792	1.47529	2.83765	5.14064	4.51533	0.562763	4.26627	0.200957	0.642905	4.20984	8.0727	4.80164	0.328185	3.06932	6.36248	0.586873	2.73718	0.178852	2.9388	5.97725	0.147853	0.834602	0.833138	0.147853	0.398212	1.03166	0.621452
IER5	3.41954	5.21287	4.22482	4.10582	3.891	6.1241	1.78847	2.91221	2.63606	3.15526	5.12348	4.12476	6.9353	3.58117	4.41212	7.40966	5.29741	3.40697	4.52448	5.46341	7.2517	6.0125	6.31079	13.7311	2.5781	4.80285	20.0483	3.35978	7.30152	6.08157
REG4	0.43528	2.44792	1.09223	1.97618	47.3958	1.12834	4.02071	3.78079	14.432	3.96611	6.39937	1.53097	1.67669	0.473373	1.99445	0.000152337	10.0158	0.505241	1.38925	1.09274	1.49173	0.935164	1.88327	0.000152337	1.65699	4.5065	0.135654	1.10031	0.492898	1.66262
RPL39	194.775	302.708	334.697	219.45	565.977	454.009	514.181	684.51	197.81	276.572	193.376	170.44	465.299	345.863	497.416	227.456	502.241	560.384	654.873	444.51	254.039	320.184	455.666	340.462	268.006	217.164	237.461	140.617	221.345	149.847
TCONS_l2_00008516	15.5671	14.8149	36.6812	34.5361	29.7756	20.1718	15.4035	22.0957	15.2302	24.1988	17.698	29.7192	26.3785	17.5285	32.8663	10.9619	33.7716	37.5582	23.8555	35.1451	9.38268	15.3724	15.9066	13.3463	13.1632	18.939	18.8446	26.2213	18.5311	13.3555
IMPDH2	37.4918	41.9525	99.6418	62.7659	173.95	74.4123	105.293	114.621	59.6985	101.993	64.9191	69.0196	158.854	77.936	142.864	56.5486	145.242	114.09	50.6311	97.6778	44.1189	55.8138	65.3883	49.3551	48.3968	77.569	73.2881	44.1942	70.3043	54.1871
ZKSCAN1	22.6275	21.2344	22.5049	25.9275	22.8821	23.6907	40.6883	28.69	18.8143	23.0807	8.43465	14.2419	20.1424	19.0591	18.5934	10.6	23.2911	43.3379	20.8929	17.7919	15.7169	17.7245	23.4486	14.0714	19.7415	9.38549	9.12353	10.7913	12.5275	6.8915
PLA2G7	9.86244	36.2923	14.8826	69.4319	56.2192	21.644	33.0605	37.2367	7.79666	13.2294	5.90377	5.21554	20.1855	12.0077	32.8409	2.70572	15.0567	30.3254	10.8034	25.3642	5.26315	37.5566	26.3669	9.72236	7.93328	4.26489	2.64846	3.47624	5.27124	2.12303
EFNB1	5.20566	0.862951	4.35323	2.08783	3.67285	3.46652	2.0982	2.56466	6.28129	3.97824	10.8885	7.61072	5.1532	4.31464	4.10098	9.02159	5.63266	1.97703	5.39623	2.80245	7.87536	3.39777	1.93211	7.49643	2.68492	9.92257	15.2397	7.69983	9.37892	10.7424
IRS1	7.59774	4.21357	4.49855	4.38254	3.71119	9.34559	3.68021	3.29817	7.65458	8.34319	8.71318	9.87615	6.26682	5.50854	7.66828	11.4	5.17747	4.42993	8.87694	1.16104	7.47959	4.62055	3.83318	8.45793	9.80453	9.90633	14.8902	16.7573	10.1939	12.5121
CPNE7	0.460444	0.976238	1.86309	1.0512	10.1495	2.30242	4.46863	3.03607	0.569081	2.27208	3.96522	1.9463	7.20718	2.73005	1.73083	0.676113	2.68856	4.92471	2.0251	21.167	0.59604	0.971837	1.79413	1.72583	0.466172	4.43355	1.30122	0.574807	6.07791	1.80232
B3GNT2	3.34983	5.82978	2.13811	2.82336	2.50279	3.92952	1.68953	3.86783	2.44374	1.83513	2.05583	2.10153	1.23794	2.68458	1.46444	3.43553	1.58011	2.42044	4.01516	1.61111	7.23374	4.22687	3.39509	4.15934	6.16652	2.28487	1.54023	2.57634	2.27129	1.341
CYP4B1	5.40986	0.693189	2.39057	1.65619	2.95266	7.61006	0.85164	1.52466	6.24717	1.17495	4.44246	6.80003	3.72773	3.47481	2.79834	1.92189	1.86655	1.32074	3.94259	0.0825361	9.38436	3.12732	2.9541	14.6276	7.14208	4.07783	9.32952	3.14476	4.66593	7.03469
TRPM8	114.128	26.3901	110.425	95.6883	33.2985	36.4798	55.9955	98.9182	127.901	92.5229	52.9573	28.7439	64.2418	133.822	30.538	16.8542	44.2853	119.818	97.8178	9.9836	67.0571	35.2153	79.0458	13.3903	40.1756	43.9069	5.63795	26.4512	24.9051	53.37
ERG	0.84454	48.7232	2.11642	84.3158	49.5701	11.6149	69.3291	57.9753	2.37571	41.4261	4.16686	1.40147	30.7973	43.5263	48.7624	2.91783	39.1303	47.6	3.67749	51.9028	2.61608	33.3006	59.3993	2.27415	0.548238	10.1095	3.38176	1.5543	13.3365	1.04539
ASB2	10.2141	2.0201	5.74739	3.36566	5.73472	6.4125	3.1367	4.90353	5.87941	4.95441	21.8029	14.351	5.58708	7.50359	4.71701	31.349	9.92641	2.08985	5.63205	2.77643	12.3449	6.64206	4.3955	8.12932	7.92512	24.439	6.86484	10.5674	23.3458	34.1127
LAMB3	15.498	3.57195	7.86376	1.37709	7.03755	13.9193	0.463767	3.38541	26.4694	5.98991	10.9629	22.4746	15.6471	6.72146	9.3391	13.0957	10.3757	4.26063	12.538	2.16112	18.3603	7.85121	5.84798	27.3448	11.5398	20.1702	58.4685	6.71513	11.6313	17.4656
MYO6	6.90922	48.8482	6.73172	25.0816	13.5089	9.45695	40.9838	27.0302	8.32804	6.37995	3.04726	4.22595	15.2894	37.5276	7.77256	3.77551	9.97861	23.2169	7.1586	20.166	6.12215	22.8955	9.76289	5.91448	4.59812	7.75571	2.94913	2.39559	2.78921	2.16779
PYCARD	6.47169	4.62402	11.7392	4.10417	7.33133	8.29953	0.71153	7.1006	8.8319	6.7517	15.1326	11.3397	12.5311	8.30111	6.06366	13.12	11.2194	3.9819	13.0907	15.062	15.3429	7.19542	6.25944	28.3867	6.96467	16.1873	52.9263	14.5465	20.1981	12.89
SEMA3B	12.3217	2.81721	10.4211	5.19187	8.43419	6.63917	5.48017	4.66824	11.6399	9.2706	47.6722	16.1597	8.59758	8.8119	6.90555	26.8156	12.0088	2.26313	6.82706	9.96877	19.9378	7.94337	5.43639	8.44716	6.76741	40.1447	15.6974	20.8702	22.4178	45.637
RNY3P8	12.1665	369.441	80.5529	255.763	39.5274	52.7675	500.822	282.674	46.5148	193.115	14.6229	63.1978	177.589	341.569	168.859	16.4522	87.0962	590.424	592.105	60.174	12.1665	295.418	235.265	12.1665	25.14	28.2073	18.5557	25.7288	26.3897	22.306
TNFRSF10D	1.60052	2.62092	2.06742	0.749741	1.36792	2.5096	1.06905	2.7521	2.64219	1.39615	1.68357	1.77679	1.96063	2.03694	1.20865	2.71932	1.72822	1.95535	2.43639	0.800895	2.88058	3.25684	1.39538	5.92473	4.41982	1.82455	7.02976	1.98979	3.05225	1.75576
AMACR	6.37105	25.9299	462.782	59.8555	137.408	68.4177	77.1678	122.303	7.71692	384.609	1.37768	6.95813	149.485	53.3436	54.9723	34.1117	158.129	191.784	6.06658	92.3521	3.66819	22.4717	84.5434	4.96923	5.38489	8.09209	1.37052	3.65426	22.4662	3.81794
PDE4B	17.4634	19.2155	10.812	6.2749	5.21185	23.0752	11.5131	14.7868	22.5315	7.78664	17.2897	13.4223	11.5886	8.94984	8.37103	13.8149	10.5991	8.25234	26.4794	5.6879	19.6412	22.515	5.434	57.0822	24.4809	9.08899	44.6624	12.1287	13.9858	11.015
GLYATL1	8.99206	7.87633	43.6492	41.5494	7.39679	11.0071	31.4701	38.8415	8.16118	35.0529	3.55154	9.95861	34.3553	34.7447	12.7015	2.21787	30.9398	52.7128	9.45454	11.6377	2.25873	5.97576	40.6507	7.74184	4.2743	9.48269	0.800623	3.27245	7.62259	3.59813
MT-TH	163.747	957.979	345.406	339.052	288.156	120.624	12.4842	2304.7	241.004	136.283	98.7137	185.01	376.158	315.58	252.469	269.301	1418.7	9210.22	2132.29	524.652	57.4338	171.183	631.989	12.4842	215.071	12.4842	195.135	138.131	366.87	115.655
MRPL55	14.9808	3.88464	12.5197	7.90096	20.8378	22.6239	7.76908	9.27899	12.1457	18.6183	21.4468	19.9299	15.6115	10.5421	15.8907	8.72774	16.6417	10.8166	6.04911	22.4492	5.15452	8.95022	15.8919	14.3171	5.23816	21.3956	28.6458	41.7362	26.4846	48.1003
NAMPTL	40.9558	47.5157	18.2778	20.5015	22.1939	36.7382	15.3172	20.0894	32.8922	11.6882	9.30511	14.074	15.5302	7.47449	19.017	22.9797	18.2782	26.6167	42.833	20.4177	32.8586	56.8756	16.2838	147.809	41.9202	5.23995	96.5933	13.7611	12.9206	6.39138
LIMS2	11.2338	4.05209	22.5353	11.3103	20.7183	22.9057	6.11497	14.4224	18.4449	18.6822	72.2051	37.6615	13.8813	24.8736	17.7912	69.9696	26.4764	6.08422	18.4397	10.9484	34.712	14.6896	16.3696	16.97	17.4025	113.198	36.5741	45.0002	67.3234	100.247
SOD3	30.708	29.9654	42.0837	28.199	58.2133	22.5986	12.4435	19.0171	27.1143	34.3701	50.877	41.8537	29.0221	28.6869	42.0781	58.2152	53.4908	12.5842	17.151	28.1931	40.5989	33.3813	34.405	61.678	15.1514	64.5727	109.554	53.3981	62.3109	49.6496
HAAO	8.15161	1.44243	4.31185	1.83516	4.72533	4.39394	2.95793	2.46182	7.80415	2.83945	10.4955	13.0256	6.44075	7.97933	4.84166	11.9085	5.58382	1.89243	8.34321	3.16177	7.81555	4.84703	6.09723	9.77321	7.88168	14.3806	12.619	8.02303	12.7714	18.6614
PRIMA1	3.03841	0.309806	0.905835	0.433982	0.735224	2.03577	1.03243	1.51824	4.8336	1.86339	6.92524	1.80056	2.12261	1.54953	0.618954	1.07996	1.88043	0.763837	3.96233	0.358786	4.87752	1.65355	0.474437	4.16826	3.9297	7.85931	3.71428	2.17947	2.96382	5.75627
ESPN	0.805646	0.593535	3.27814	0.496929	0.271302	1.17136	2.59549e-22	1.71637	1.46438	0.644171	1.03587	2.11669	2.33068	0.439895	0.943776	2.48016	0.939709	0.418696	1.13003	0.486413	1.83395	1.37869	0.618729	2.61696	1.42342	2.70442	5.67167	2.22271	4.44898	2.64802
IGKV4-1	53.6002	91.9478	46.5068	39.5924	76.6447	4.80788	5.31086	3.12681	9.03491	18.7601	32.4863	13.6281	19.4212	56.8624	26.7832	94.1058	7.65652	4.61573	344.563	112.507	57.2704	27.2635	18.6586	32.5042	9.93505	0.853468	38.3688	2.97423	87.5636	0.699044
SLC2A4	3.6918	0.499521	2.27194	2.01619	2.33172	1.75795	1.98924	4.22432	1.7769	3.63308	3.38832	6.55701	3.0558	2.41417	1.7997	10.4772	4.68762	1.54222	3.00268	0.466292	4.38387	4.92425	3.13964	5.39242	3.95236	7.5515	2.8096	5.58759	6.01806	12.6968
KIAA1549	1.43009	4.61828	1.91945	2.75667	2.81691	1.5505	5.59481	4.74597	0.912785	3.96002	1.03066	0.792322	4.01525	1.82755	1.88399	1.28885	2.51765	9.25918	1.47484	1.08344	1.03654	3.02267	2.66995	1.16415	1.51969	1.30005	0.671641	1.35598	1.89295	1.02094
MICALL1	11.1355	3.67696	10.0947	5.30587	7.4698	6.80064	5.68009	6.76154	10.5208	8.95932	24.2731	14.5876	9.66868	7.56355	8.30146	23.2334	10.8845	3.50357	6.01195	6.66591	11.7643	6.73388	5.99356	11.842	8.75019	27.6879	16.7647	15.9995	20.5731	28.9694
STRN	3.23422	5.17485	2.71231	4.22984	3.75199	4.28527	5.959	4.12166	2.53468	1.54404	0.930322	1.68771	2.39997	2.64473	3.89907	2.38963	1.67209	5.63133	3.76056	2.8553	2.48692	3.42627	2.30387	2.90568	3.34384	1.28825	1.29431	0.947368	1.42342	0.839141
AC011526.1	0.601599	2.30245	1.98305	0.407834	5.0911	1.23836	1.81703	6.99477	0.521746	0.638904	0.713424	0.561826	1.51526	1.30871	4.05898	0.548141	1.55724	4.99661	0.993479	0.888029	0.883833	1.74346	0.209234	2.19715	0.365437	1.35201	1.15623	0.421689	0.662119	0.879611
CLU	128.433	41.8646	80.2105	60.4449	123.438	92.7687	44.2619	92.9785	116.896	73.0777	356.169	170.291	100.412	112.175	113.176	329.853	116.279	38.8718	86.0144	47.7522	223.992	131.338	63.379	248.87	147.957	314.651	249.64	124.417	296.232	323.843
NXPH4	9.69142	1.96277	4.64959	3.08241	3.28631	5.31081	0.268262	2.09704	9.77921	4.77373	1.03044	19.632	5.76827	1.51631	1.78928	1.32773	4.63087	0.48276	4.78056	1.95619	3.55122	4.45526	6.05925	1.37572	8.74954	6.84971	10.6492	22.2714	11.5567	5.44646
HSD17B11	9.73111	28.2946	10.8828	13.5127	42.2957	25.805	14.5672	24.6248	6.94357	12.724	8.39842	4.05731	20.7643	11.2917	26.959	12.7174	12.0676	8.51589	19.2833	22.4016	16.2897	18.5694	8.02527	16.7856	10.0054	5.7989	6.09776	7.03746	12.4635	3.76544
ETS2	14.9425	13.321	13.8694	9.78542	17.735	42.9822	5.76026	11.0983	24.418	12.3849	16.7361	20.8653	22.3117	15.6872	18.3298	25.6875	17.4934	7.23375	27.3635	7.94423	27.0865	22.1881	9.92753	71.7742	24.0726	11.6589	64.0335	14.7027	23.2633	17.7113
GCNT1	4.43728	4.96201	26.199	7.37891	9.1976	5.16327	27.2595	15.3526	3.64485	27	1.49406	5.2322	17.7392	6.78471	9.90477	3.29516	5.75922	18.5313	2.97976	7.21435	2.68164	6.16568	12.3968	2.77916	3.38118	3.60695	1.4427	2.69776	3.94075	2.5552
HMOX1	1.24135	3.23676	6.41173	2.54084	2.32567	2.79049	0.539744	3.62067	1.56014	3.84554	2.3375	3.35735	5.70575	4.75103	3.61863	4.89299	2.50227	2.39356	4.15727	4.85797	3.03991	8.65338	3.28897	22.0481	1.68322	2.4928	16.5671	1.47946	3.64171	1.83926
COL17A1	6.67571	1.11953	2.524	1.63952	1.78858	3.46994	0.53964	2.04166	5.95228	1.32806	5.76948	5.55447	1.61405	2.28816	6.00788	3.23059	4.20811	1.26987	5.42393	0.528385	5.53131	4.35853	1.35977	11.3659	1.62016	11.3905	10.0392	3.41165	3.68335	11.3061
KIAA1644	5.11439	1.20866	2.12598	1.17814	1.47291	3.16366	0.961752	2.13798	3.43731	2.0234	7.81926	3.8537	2.43031	2.78771	2.02024	12.3197	2.15058	1.13883	2.77105	0.511855	6.98496	3.14992	2.66853	3.73625	2.95219	6.33628	2.46059	3.06502	7.04867	12.6095
NOTCH4	2.65851	1.37346	4.1222	1.66926	2.60517	2.27316	1.67565	1.72722	4.95608	3.56996	3.39524	5.63503	4.37137	3.97072	3.25999	4.66846	3.70588	1.1536	2.77349	2.71792	4.34369	2.43814	2.77323	4.28952	2.76897	3.61081	12.4073	8.23298	8.24358	6.20812
NKAIN1	0.000347635	2.90997	8.95807	3.40649	10.3434	4.26618	2.26052	10.4924	1.33803	4.95084	1.47977	2.27181	10.7211	11.1699	14.1265	0.673124	11.3105	8.68825	2.64252	13.8805	0.000693907	2.96648	0.000722087	0.00113979	0.827125	4.6137	0.000186126	2.19885	3.85117	0.620953
PTGR1	47.9423	31.9345	30.705	26.2816	90.6678	25.1232	25.7341	50.8956	53.0885	15.8159	25.4474	33.1942	42.6076	29.024	64.763	17.7916	32.5713	25.6503	52.4774	27.2449	26.431	31.5555	23.3601	28.089	19.174	34.9126	13.941	12.3238	17.2955	19.9959
SULT2B1	29.684	5.10947	14.9037	10.1946	3.83538	11.1756	0.785616	4.36998	34.2096	22.1357	28.1709	45.5831	12.5326	11.0133	6.62333	6.66895	14.9172	2.81226	15.9828	12.9648	11.0813	8.97476	8.34806	4.67479	18.9871	27.3846	18.941	87.0942	27.4055	40.1782
2014-09-03	1.5777	1.24212	1.2723	1.52313	2.31248	1.3561	2.85943	2.61616	0.944092	2.18165	0.273473	1.26017	0.930019	2.63215	1.78374	0.48558	0.864809	3.22356	0.599235	3.0803	0.16411	1.15682	0.836044	0.10146	1.36006	0.664324	0.306759	1.42386	1.19688	0.478923
MT-TF	513.126	838.625	290.98	757.075	306.537	429.603	2438.05	1680.64	854.592	160.144	74.8734	440.033	263.103	429.987	1979.9	465.792	1094.94	7677.16	3212.29	115.068	709.474	74.8734	439.214	471.819	574.507	286.53	134.133	437.53	881.994	354.209
TAGLN2	40.7087	42.1078	43.8302	19.5651	41.7982	48.5137	15.9203	30.4786	29.8738	45.4884	66.2989	52.2368	57.3595	45.1944	36.4409	83.378	46.6124	19.4622	29.7073	52.7604	67.2526	46.2123	30.6831	111.187	48.3352	44.6248	173.92	46.2165	73.0561	31.3444
NOTCH1	8.2803	3.57703	7.72309	4.92958	7.63533	6.14207	2.39445	4.38003	9.84767	8.05174	16.7802	12.413	9.45974	7.7025	10.1526	13.0357	7.80733	3.85377	4.96664	7.76548	9.51582	4.7876	4.58614	6.39163	6.61052	17.3779	19.975	10.8433	18.7512	24.7406
TMEM173	10.5428	8.37945	10.5846	7.84776	11.0158	10.5309	2.41197	8.7039	12.7128	8.8743	20.363	15.6568	10.9286	14.904	14.0054	24.3337	13.18	6.13585	17.4397	17.5881	21.9783	13.3389	8.412	36.9314	8.18956	17.5331	60.6721	8.36479	20.1887	16.0332
LMOD1	78.9128	16.5396	39.1981	27.6958	48.1189	48.4157	29.3246	54.1873	50.3302	40.4521	128.791	88.9883	42.6713	61.3929	39.9697	196.992	56.4735	18.1591	48.0522	16.9113	139.656	61.3077	35.5705	94.2513	70.7173	189.95	44.355	56.3884	127.822	182.634
RPL35A	336.444	331.452	616.11	253.301	713.958	569.023	664.927	869.118	366.981	436.706	228.365	381.824	652.082	485.403	624.719	357.483	853.18	750.64	592.649	599.514	381.325	406.141	373.003	469.009	391.037	332.173	292.85	148.159	291.785	233.078
RBM38	8.65843	5.71671	6.97411	4.56002	8.10687	9.30992	2.96013	6.33405	7.21384	8.0635	16.4244	15.7496	11.56	9.25115	7.4371	23.9052	14.6704	4.28011	10.0078	8.94876	10.6243	10.4427	4.6546	14.0433	9.57808	25.0724	18.347	15.1374	21.7115	23.1422
2014-03-01	24.1689	30.2572	48.4336	38.4389	32.6737	28.1152	32.2033	37.4726	18.3972	37.0928	10.2954	22.5592	42.0593	25.3359	31.9384	6.45635	37.5614	41.3189	17.4006	25.7507	7.28259	22.3959	38.4415	11.1616	26.9321	18.5698	4.59623	26.2791	18.9121	10.9166
MT1M	24.8815	3.61903	19.1926	7.92138	3.87568	8.95375	1.09696	6.46787	7.87294	12.974	3.2372	13.3908	9.21701	2.63726	1.86219	5.77366	4.36702	6.41187	7.9759	5.04174	5.62927	3.12273	17.7045	17.9736	11.3311	3.34345	36.3006	21.2913	15.5109	5.74408
FAM83H-AS1	5.83556	15.9813	10.754	6.8305	13.7365	5.54928	7.7827	7.21358	7.94344	9.95833	4.83391	5.7662	10.2577	6.56982	9.40224	2.86432	13.2608	12.6809	4.76337	13.3892	2.38093	11.5303	5.03393	2.78932	7.26144	5.65482	4.0919	7.00905	5.36566	4.48118
ZNF672	8.66064	11.1432	13.4143	9.84835	12.3537	11.9709	8.60604	7.55548	14.7291	16.3407	15.9408	15.8918	14.3442	13.0707	12.3591	9.00921	17.4914	8.32038	11.5901	16.7074	7.09602	10.1823	8.09835	11.404	15.2586	16.9327	22.5903	78.6746	20.051	18.1187
ARL4D	4.53667	0.369162	2.76161	1.16347	2.70788	4.66685	1.23337	2.23031	2.88445	1.85626	3.94205	4.26191	4.49018	3.2314	2.4748	4.54989	5.38867	1.57311	2.38235	1.17366	3.46358	2.04793	2.99953	4.35521	4.66629	7.35871	13.4136	3.70311	5.25744	5.79793
FZD7	10.4481	6.42778	6.99308	5.04693	6.84901	9.26652	7.87207	7.69623	6.51463	6.52811	14.6125	12.3738	6.95686	10.4837	9.43344	27.5277	9.62903	5.48295	8.26891	3.95264	18.9191	12.4457	5.9416	18.9249	15.7006	18.5356	7.83053	7.16622	15.1862	23.5064
ATP11B	13.6668	17.1452	11.4994	17.1671	9.98514	11.759	20.6062	15.1665	9.86614	8.16756	3.87069	5.49903	9.29443	7.77631	9.14491	6.37713	8.46819	18.6825	12.0889	9.2712	9.13084	11.4033	12.1639	5.72947	13.8667	4.38325	3.40231	6.05868	4.27767	2.89273
SECISBP2L	8.48548	9.67768	4.44588	6.45056	3.00774	6.24382	10.7827	5.0893	7.14826	5.90146	1.8081	5.30654	4.34831	6.3479	5.71764	4.29191	3.58408	12.0111	6.67403	1.82658	7.52988	6.9505	9.15183	6.28668	10.3673	2.96831	2.72222	3.68831	2.07732	2.24916
FOLH1B	73.6739	127.987	79.756	49.9182	19.8245	29.8925	55.9835	17.1625	96.4444	72.0666	10.9128	16.6144	17.916	85.3485	28.1476	11.4882	8.35598	15.6336	13.8533	32.7478	25.3001	114.703	18.5199	7.71553	29.1195	11.9804	4.92102	20.9449	7.96545	8.70049
HSPB8	61.22	10.3147	22.8916	17.4832	23.2044	40.2131	20.4777	36.3636	38.0402	20.5325	74.1523	57.4399	23.0123	30.9392	17.4873	102.129	44.5253	12.8473	36.7612	6.37706	80.8671	41.2236	21.2493	53.5174	58.6231	91.5883	22.0486	30.492	61.4175	102.059
TCF7L1	6.3515	2.41926	4.19474	3.06683	4.67	5.54356	1.71258	3.05002	5.71864	3.87335	12.7289	8.88589	5.06623	6.75585	4.9189	14.1275	6.0024	2.07811	5.82849	3.80184	8.4434	3.61446	2.95388	8.09065	4.44376	16.6367	10.1962	7.82314	11.3675	15.7528
TNFAIP3	8.67826	23.1015	8.30397	4.00685	6.29565	19.2498	2.79922	5.32739	4.69706	5.63309	9.20233	10.9948	15.6859	7.02898	6.9386	15.2791	10.4209	8.2522	22.2	11.2832	10.5382	16.3336	7.4734	61.7175	6.97881	4.93226	47.2187	7.00677	16.0214	4.85614
IFFO1	4.18225	7.7353e-05	3.56939	1.55095	5.29449	3.41542	0.0255121	2.01334	3.0082	3.70711	12.2786	0.842318	3.28727	5.91835	0.00417342	3.08093	4.31052	1.27565	3.39327	4.14701	9.00376	3.31532	3.86416	8.30739	1.56997	10.9334	10.6239	3.80608	9.68332	11.5682
RGMA	2.50347	0.444587	3.04004	1.39273	3.48211	2.65107	2.20116	2.30418	1.97583	2.75769	3.9818	3.71448	2.64938	4.73403	3.63094	5.41631	2.50106	1.45663	1.67352	1.62956	4.42542	2.21631	1.5326	4.96071	2.71331	8.42076	8.48424	3.91395	5.22216	6.7782
SERGEF	10.874	14.6077	12.991	13.7805	22.2078	8.15669	10.0545	9.7657	6.30301	10.3936	8.54308	8.82942	7.95511	8.72222	18.7621	9.70782	7.76806	8.35131	11.2941	15.8439	9.81482	10.8545	8.3847	8.53503	6.96071	6.41689	8.17671	5.6077	4.32589	7.68134
MCCC2	36.1407	68.8072	38.6112	159.338	41.0469	36.0404	327.729	148.527	30.0658	33.7725	9.40173	35.0817	16.3874	104.969	20.7168	14.7992	37.1692	182.584	23.0594	12.0087	14.5919	57.1219	58.3909	23.234	51.1524	38.4758	13.2541	35.1857	24.8268	14.3077
PRKACB	7.04654	15.9836	4.03508	4.26348	19.0403	12.8753	29.4146	15.2799	5.69248	4.4615	4.62185	5.0319	9.64868	3.81164	9.23178	7.8358	4.52541	20.0442	7.83433	1.04719	13.7402	10.9354	7.33163	10.6953	14.6047	5.39693	3.47963	4.45098	6.50195	5.21789
HPN	3.44655	11.565	54.8999	59.3691	71.9339	12.9506	22.2223	30.763	7.66108	49.2827	15.3768	21.4469	48.0583	27.7207	84.8585	5.10172	43.7675	63.5655	14.2025	78.7845	2.9467	10.7183	29.9373	5.32942	8.92709	19.9684	10.3345	36.1114	26.6972	8.49948
KLHL29	5.73377	0.907096	2.79693	2.40368	2.70893	4.86494	1.99993	2.76238	3.85166	2.62416	7.5547	5.83782	3.83128	4.01697	5.0496	6.83634	3.71707	0.962628	3.54008	1.79207	8.11027	2.96379	2.88004	5.42156	4.02682	9.20366	5.79018	4.71497	6.04639	9.29392
ZNF562	3.30348	6.65929	3.76385	5.61235	3.20658	6.08709	5.37495	5.31655	3.32177	2.78924	2.35663	2.14532	4.04502	3.57095	4.61722	1.98491	2.11083	9.35865	7.36864	3.41659	3.56426	3.27342	3.68082	2.51785	4.26589	2.77738	2.24616	1.7637	4.01491	1.90343
RRAS	49.2739	14.2924	31.2705	21.7996	33.25	25.5022	21.4118	22.2972	41.1428	27.9333	96.1292	70.538	36.3782	40.0433	35.9651	96.2547	48.5287	16.8313	30.9637	40.4748	42.4253	39.0006	25.0427	41.067	45.3587	91.7773	63.6036	66.7972	92.1462	115.431
DUSP5	13.9234	39.5761	7.17268	8.39673	21.9969	41.1861	6.01099	9.61843	4.21307	6.49405	8.10842	13.6163	18.1744	5.06927	21.1956	32.4661	13.5848	11.3141	25.5561	14.2852	26.3199	63.4559	6.21058	71.1735	16.9376	15.4031	20.3296	3.6768	16.1291	31.3018
NPR1	1.07276	0.401854	0.819282	0.517755	0.999654	1.0747	0.99779	0.565433	0.802452	1.10967	1.25716	1.15503	1.01572	1.22581	0.675145	1.61091	0.737112	0.242319	0.399626	0.561704	1.92836	0.946823	0.409133	1.00525	0.396631	1.69284	2.92121	1.96118	2.52924	2.11779
TLR2	2.07433	2.22969	1.51086	0.835793	1.19932	2.2701	1.04392	1.63693	0.887918	1.09206	1.19155	0.743095	1.07536	1.88104	1.69534	2.85007	0.685562	1.17964	2.97378	1.37313	3.48815	2.93373	1.10063	8.87402	1.20041	0.780399	7.74035	0.526629	1.10393	0.71213
COL23A1	3.00678	0.281138	1.45931	0.407437	1.08619	1.60075	0.10363	1.1345	1.58631	1.21199	4.45345	3.80734	2.25247	1.88371	0.699711	3.93008	1.64371	0.613588	1.40972	0.340904	1.85226	1.41906	1.14429	2.1932	1.66658	2.69426	1.83314	2.77683	7.32031	7.5336
KIAA1161	1.62245	0.329396	1.15939	0.852435	0.754427	0.879482	0.991802	1.11948	1.40029	1.69924	2.62358	2.93689	1.4892	1.05505	0.71088	4.61317	1.9094	1.08917	1.58532	0.775768	1.65141	1.95177	0.984197	1.20605	2.82605	3.18265	1.21707	3.24276	4.19839	4.22815
BICD2	4.20297	2.30576	3.82406	3.09498	3.01038	4.30236	2.69969	2.47291	3.52172	3.12908	7.09055	4.32527	3.5567	3.13501	3.80927	8.31304	3.07167	2.54596	3.62484	3.53476	8.00198	4.58905	2.56239	6.95353	3.86013	9.14546	4.7641	5.01336	7.35282	10.8961
FAT2	1.83355	0.267863	0.693515	0.64584	0.435575	1.93145	0.126218	0.485074	2.84365	0.599749	2.17251	2.23396	1.70208	0.651376	0.657141	0.365418	0.777649	0.377109	2.03391	0.290338	1.31354	0.734501	0.448474	2.31941	1.92275	1.48219	3.86206	1.22636	2.00494	2.07479
TMEM45B	1.8674	18.7004	10.3443	33.1346	12.0378	11.86	3.53626	7.34611	4.76983	9.4151	4.63734	1.57974	8.46514	9.85645	19.8003	8.41445	6.24563	13.0479	3.85921	38.7646	5.81391	17.4001	11.8046	4.57204	1.35081	3.9324	1.9477	0.268597	4.36791	0.983554
SLC26A2	9.6799	5.47339	11.7118	9.94974	10.9064	12.9578	8.16685	11.1494	8.99085	9.11527	4.54849	5.93196	5.85529	3.67594	12.5657	6.17129	8.97039	27.0762	11.5389	7.1879	11.8565	7.19068	9.75844	9.31294	5.32739	2.78519	7.8444	1.62207	2.62086	4.54017
CYP39A1	12.8084	9.64835	10.1633	16.8309	17.3523	8.23562	20.959	10.5114	11.2209	9.04527	6.59649	6.68824	8.94599	13.8746	8.82588	3.65985	4.71635	10.1185	9.04499	3.06542	6.36226	8.51935	8.03842	6.07021	10.9193	5.79419	2.48181	3.73542	5.04211	5.56923
KIAA0513	7.74597	3.76078	5.26504	4.99774	3.93375	5.10392	1.53592	3.18957	5.31577	7.57749	8.18044	6.83852	4.06652	4.75293	3.46962	8.45139	2.95364	2.42342	5.3174	2.41771	5.73269	5.19959	4.35504	5.58175	6.38104	6.2816	10.1378	15.157	7.78435	8.14839
ARHGEF26	9.37484	35.3315	18.4939	53.0842	24.4562	11.219	13.1323	19.9551	9.69222	13.1465	8.71777	6.90714	14.5193	11.6468	17.6996	7.25717	14.2088	25.3126	15.859	19.1572	5.4154	21.8483	31.4144	6.76812	6.79592	7.40476	1.23996	2.18158	3.93556	5.79708
PLA1A	2.89495	5.71518	7.23225	53.3624	33.1783	7.78472	15.0353	15.5029	2.93919	17.2752	5.49766	2.87493	22.7479	20.2854	28.2625	6.46836	13.6116	33.9118	12.6882	35.4994	7.04192	8.20915	26.495	13.1817	4.95515	4.10366	4.66168	2.52863	5.55778	1.18697
PTN	50.2603	12.9018	18.5094	9.87568	14.3472	38.2159	37.7719	21.7323	27.0769	38.0244	15.8366	39.2284	40.7609	35.3555	12.5817	41.2951	27.43	10.9963	0.0748856	6.34945	38.7767	21.381	22.2789	29.5126	133.495	23.5823	15.7786	52.838	56.6427	26.5652
ADRA2A	1.45868	3.38229	1.35	1.63874	4.32303	1.03284	4.22148	1.96993	1.1374	4.17578	3.12827	1.25989	4.9606	3.05137	5.2105	4.19458	4.17185	1.17205	2.3813	19.7033	2.99214	2.59847	1.6467	1.34963	0.544427	2.59655	2.70567	1.20341	2.97399	2.02139
HOXD9	6.60553	1.91852	3.80563	2.09413	3.91967	5.43184	0.597899	2.83569	12.7103	3.31127	11.7055	11.6745	4.25857	6.88747	5.23099	10.2595	7.50251	0.57003	5.54744	2.56518	10.9264	2.29934	3.41451	8.43851	6.22572	14.5411	18.6492	10.1176	7.09163	16.6278
RPL22L1	10.137	32.9843	38.5445	63.3687	54.7507	38.0393	55.7907	52.2741	14.3487	30.2817	6.13248	9.61987	56.0962	17.2471	36.1873	15.7231	52.309	54.5504	38.2694	50.0034	21.9311	24.0088	56.6174	27.0155	12.8452	9.21672	10.2361	4.441	10.8525	7.74004
EML2	19.1378	15.164	14.7484	13.0302	10.4026	15.0159	5.69977	10.802	21.9848	16.7994	31.0808	28.5684	17.7613	16.4272	16.3144	17.2197	14.238	7.78291	15.854	15.5059	17.1637	17.5082	12.1413	17.0241	17.3539	26.8409	31.828	45.9511	28.5132	31.3208
EFHD2	19.6245	12.1054	16.3467	9.6437	14.0528	15.3231	5.31233	10.2832	22.4409	19.1706	41.6117	32.1345	16.6154	17.1993	12.1954	25.3769	18.2123	6.662	18.7861	18.9099	23.7427	17.7819	12.0675	28.5177	11.7348	31.0163	58.4646	24.9548	27.0411	36.0709
GGT7	10.9092	5.0086	7.52176	8.50459	5.48558	9.81606	1.48337	4.93383	9.69413	10.3534	13.316	18.6528	9.37561	9.57951	8.10506	11.4831	10.9255	4.10253	8.45018	8.68772	10.6525	6.80485	7.98132	12.3467	10.3427	16.0698	16.343	21.3099	18.616	18.3347
TSPAN13	23.104	57.3902	31.696	67.8899	41.3815	38.992	74.5377	35.7647	22.0001	29.3445	17.3025	9.11578	23.4916	26.9726	29.2208	9.85851	19.071	39.4927	24.2279	32.5165	21.6112	47.0612	44.3293	26.4857	14.9254	11.9977	8.94178	8.81649	12.9332	9.53888
ANXA2	103.489	57.0876	41.6083	28.5293	49.5424	73.8924	13.4758	64.8934	77.6185	30.139	76.9638	70.5985	70.0384	48.8678	43.5496	136.499	42.3838	28.8366	142.48	70.9893	146.42	85.736	61.4531	224.572	89.9213	52.9593	221.342	53.7281	90.2881	57.6006
ITGBL1	0.771805	4.19201	3.13459	1.7109	5.70064	4.67993	2.9117	1.96503	0.873872	1.94545	3.52055	0.179701	1.49408	11.2228	4.00967	5.91552	0.310281	0.884492	4.4114	4.764	4.35629	3.47223	1.41291	1.85023	1.03897	0.932517	0.801098	0.237058	1.43435	0.390151
CITED4	4.89396	1.64695	4.96611	3.14039	6.16333	5.0151	1.31531	5.24944	5.23306	12.9644	10.7426	19.2292	8.5373	6.47773	6.35203	9.49428	13.005	2.9954	3.33468	5.3764	6.25961	2.60914	3.81941	9.56036	2.1033	19.5091	19.966	22.0206	13.6819	15.6058
ACSM1	5.02787	100.439	13.8124	0.71451	41.8972	15.68	16.4698	13.7734	1.9988	30.1527	1.95857	5.75174	20.1222	19.5198	23.4723	2.13781	1.64618	32.5846	2.53862	95.3766	2.11688	70.3917	1.59468	1.4363	4.65927	1.50352	0.69918	12.9409	7.33265	2.03822
FOXF1	4.90712	3.93985	5.33912	3.50644	6.2455	11.7223	2.6179	3.97106	4.51439	5.00464	11.0412	9.11219	7.65547	8.58493	5.74859	17.3971	14.872	2.30177	16.4672	3.80122	9.92629	6.98749	5.72494	18.8494	12.5207	16.3415	13.6163	7.45412	18.9319	9.18887
GPRC5A	2.39672	9.46579	2.33935	3.62124	4.11036	11.3205	1.69476	3.26625	2.70182	3.89678	3.83949	1.26471	6.58189	1.51551	6.47543	10.3836	3.44666	2.04644	7.8948	3.54256	10.889	9.37562	4.09212	22.9964	3.60378	1.90895	21.6183	0.783481	4.73394	0.658017
TCONS_l2_00005546	140.218	111.373	194.782	142.586	298.809	260.709	213.375	323.945	223.856	202.679	93.8849	200.586	203.677	121.643	305.731	151.039	249.587	527.671	729.254	181.564	157.478	130.767	140.911	221.659	158.227	148.749	163.47	76.7418	116.67	70.6269
KCNG1	4.20914	2.75122	1.85952	0.981571	2.58192	0.745414	1.46515	1.13194	2.42959	3.85806	11.6268	6.30483	2.85507	2.5262	2.21889	8.25925	2.83036	1.08686	1.51517	5.7393	5.42268	5.4348	0.291849	0.979544	3.30952	8.08532	2.3273	6.84912	7.34387	27.6247
PRSS22	7.33699	5.99809	4.96975	6.73315	7.46536	5.13589	1.88688	4.32758	4.94072	6.03738	11.3525	11.1201	11.6416	4.70128	10.1944	9.8498	8.87343	6.48351	5.78127	12.6421	6.90211	6.49111	8.72286	14.3782	4.85697	11.1735	49.179	9.00372	12.5247	6.84028
PPM1H	17.8245	23.0472	23.2616	31.9192	21.9597	20.6403	25.7787	29.6961	13.746	30.0919	5.08549	14.9049	22.8698	16.1167	18.2203	5.93506	22.1052	37.9342	13.4751	19.597	6.68253	16.397	27.0803	8.17222	20.9396	9.92374	7.21337	18.846	12.4096	4.51948
TCIRG1	14.1775	7.72658	13.2715	6.29365	16.201	11.5315	4.20246	7.78535	13.534	9.59959	31.5429	20.5688	18.7479	14.0631	17.9443	19.6223	15.6416	14.8634	10.5858	17.5497	20.013	13.0278	11.8771	19.9468	5.94084	24.0373	47.4207	31.6505	31.0528	30.1995
TMEM178A	5.55027	11.814	24.6627	25.2648	99.9025	38.255	8.1512	60.9305	20.148	45.3256	2.89355	3.42121	19.6672	21.2608	42.0731	14.4077	22.869	85.3405	11.9346	44.9341	13.0278	21.1831	39.0754	44.8268	3.71755	10.106	28.284	3.79506	8.19288	3.55493
ZG16B	51.3714	61.207	30.0939	43.4766	58.4021	41.4196	35.9073	55.5681	47.1056	41.7082	57.6142	86.91	74.8148	32.9858	44.9679	9.94849	58.6613	37.4881	54.0408	50.6018	37.3976	40.8959	73.8626	66.8741	68.2003	57.0775	250.82	147.926	56.8386	49.7049
U3	8.98234	9.68872	7.87901	22.9322	26.3581	24.9363	18.7105	18.9024	5.81403	8.60855	3.50909	7.88555	15.1343	13.0841	15.6626	5.42681	15.4981	26.9504	30.4911	19.6931	3.05695	3.48024	18.5266	8.17636	16.2123	9.9092	10.1371	5.66087	3.08408	5.09662
C11orf92	13.7311	22.4706	15.7814	25.2503	9.78703	25.4608	12.426	19.643	17.3099	14.5824	9.37913	19.9206	18.8675	16.5549	29.1608	8.82093	8.30696	18.7112	19.341	23.8128	10.1146	12.821	23.2061	5.23185	16.9489	12.8555	8.90737	9.15501	6.37125	9.83613
PABPC3	27.7372	32.2815	35.0796	32.6237	48.4157	30.4295	30.6108	48.7213	25.8103	31.362	19.5145	23.6791	30.8736	19.3752	44.8769	21.0579	44.6336	50.9243	49.0115	26.6457	25.9553	31.0006	29.1644	30.5321	25.6479	24.6359	21.8454	14.9053	18.7185	13.3319
SMARCD3	7.59783	7.38598	10.0487	4.59951	7.95737	8.8849	4.35386	8.01013	8.97299	8.76482	16.3794	15.7479	14.0235	16.1787	12.2836	23.5187	14.3109	4.4738	12.4307	8.41488	21.0306	10.0741	9.94046	24.6009	10.8376	13.1596	43.492	10.2677	20.973	16.8361
PNMA1	31.1675	15.8878	16.369	11.4625	14.2405	18.4069	10.4332	15.9125	15.6449	14.1034	32.295	30.3711	18.8144	20.1577	11.2925	57.1658	24.5238	8.85664	24.1309	7.82384	37.3507	31.8519	13.5979	20.9108	34.446	37.9647	13.4335	21.6969	42.0593	54.8512
PTGIS	7.23974	3.551	7.41909	4.3636	6.03258	6.21261	6.51698	8.6352	4.8853	6.17725	6.28088	9.35556	6.64393	8.28681	6.28062	31.0705	9.62663	3.58966	6.69752	3.04966	11.7774	9.14823	4.50077	11.497	15.6662	27.2426	5.41347	8.88093	18.0204	10.6019
CPM	9.21373	7.77139	3.14047	1.37073	0.295452	12.1881	1.41537	6.50314	8.93339	7.37099	1.77204	8.68151	2.3276	4.39041	0.451944	5.09179	3.75656	1.05557	10.6474	0.749941	21.1465	11.894	2.32487	4.06013	19.9993	5.23554	3.37348	11.0457	3.08069	2.84658
GCC2	14.3044	14.8263	7.71763	11.9589	7.67591	12.0262	18.5475	10.7675	11.4462	8.97793	6.30095	6.34126	9.29635	6.86729	7.81007	7.00497	7.0857	13.5279	13.5965	7.4293	10.2194	9.37206	10.129	6.17332	11.1067	5.00557	3.77916	4.43626	4.14116	4.53527
ICAM1	6.205	13.7112	8.42635	10.5275	13.5866	12.6842	2.01412	7.69263	3.47617	7.73268	14.8689	6.41252	15.7888	8.99168	10.2586	24.1581	10.1375	13.2167	12.9991	25.7503	18.8087	14.3597	9.15849	98.4746	3.26132	3.64112	161.32	1.78977	15.9322	4.02406
SLC16A5	7.57122	0.637733	4.40265	2.90418	1.51797	7.46112	1.04067	1.81457	15.183	3.48995	13.5454	13.2777	4.03873	2.84082	2.80967	3.39902	5.82103	1.34966	8.05904	1.39563	9.62198	4.46249	1.8868	6.74665	7.9262	12.4157	7.92364	20.2971	10.9916	17.2182
BCL3	11.8739	15.7759	18.7217	11.9614	27.7758	18.3945	8.92931	15.5209	9.83567	28.419	44.9513	23.3381	38.3045	15.0511	19.9526	31.8115	28.3842	17.8341	23.8562	31.4004	20.4646	22.0297	15.9147	77.8904	8.10415	16.1065	165.23	18.1643	43.0305	14.5346
PADI2	3.28087	1.37021	2.46609	0.798905	0.821644	1.43724	0.143523	1.80851	0.402989	0.994341	0.839245	3.15252	2.15863	0.95576	2.59307	4.54517	1.39582	1.47054	2.78105	1.09385	2.26306	2.24013	1.32865	8.43489	2.95832	0.780287	7.16651	1.53927	4.41217	0.682868
DIP2B	4.48377	7.90841	5.25987	5.84482	5.76386	6.056	5.69526	6.0789	4.40538	5.6903	2.24812	2.98031	5.41328	4.62428	6.55514	3.95744	4.2886	7.68293	5.18702	5.20363	3.98047	5.52281	4.24422	4.59926	3.56092	2.35009	3.21304	2.78724	2.83627	1.94087
SECTM1	5.82377	3.08531	2.35403	1.62753	6.70381	7.0109	0.500314	2.46946	1.91199	3.20833	8.10865	4.01434	4.93189	3.48028	1.8469	6.0952	5.58673	2.08218	7.44198	1.80204	3.90301	4.23436	3.54252	9.02613	5.92913	3.66997	22.9481	4.58951	7.47544	3.58401
AADAT	15.9088	13.8233	10.508	20.4405	4.31268	11.242	33.7463	13.5876	8.71649	10.6778	6.21835	8.78114	10.0161	23.1739	4.48394	4.66548	6.73207	9.34176	9.37302	5.47991	8.34473	6.97269	10.5383	2.86649	8.04685	7.57378	1.97091	5.9248	6.41905	7.40205
ZNF518A	4.16423	4.28854	2.27903	4.25844	2.14614	4.71312	6.83909	3.86991	3.44378	1.6835	1.00808	1.7481	1.98965	1.90701	2.63873	2.049	2.75198	5.30968	5.01013	2.02391	2.38389	2.08065	3.99078	2.97588	3.59506	1.12249	1.1972	1.08086	1.1862	0.907951
CXCL10	1.00833	24.568	3.18206	2.1689	2.00148	5.58156	0.292825	4.10842	2.39946	3.34823	5.46569	1.0047	8.02436	6.38706	1.09434	1.64193	5.20368	19.2865	26.8485	22.9179	0.771721	12.1176	4.24058	1.77423	1.55919	0.489991	5.4719	0.428225	2.18075	0.412157
PTRF	95.6716	30.6902	50.6734	37.5026	50.7134	71.7222	33.5452	46.7519	66.7972	57.189	192.505	120.566	59.4734	77.0168	50.3661	221.902	69.6487	23.3445	66.0916	31.5472	143.082	64.2929	41.8676	91.4379	94.6471	227.989	84.1873	142.009	147.409	189.579
CFB	11.0894	24.6638	44.0216	20.0139	45.6499	29.3639	6.08375	48.4991	5.6597	12.9294	31.3778	17.7825	49.8938	22.1623	62.9604	34.7062	61.1416	40.0712	62.5078	60.2306	51.6961	56.4602	41.0046	465.735	7.30903	14.9424	941.632	63.8305	35.9006	4.59517
IL33	8.59528	3.72459	2.43042	4.27823	3.91017	11.3763	4.69584	5.19075	3.85067	1.81632	3.42159	3.94801	1.93487	4.48835	3.20842	11.4644	3.17089	2.32253	7.94071	2.45215	15.819	8.17518	5.03254	14.959	14.9954	5.34586	8.0451	1.17564	4.07466	4.08916
AOC1	22.6893	0.354144	1.44806	0.0735478	0.546432	8.20275	0.803393	0.118648	6.50437	3.69256	2.83415	36.9829	7.71396	0.663254	0.0284976	1.26966	6.38822	0.789891	16.2804	0.333186	1.09382	1.39241	2.23107	0.395464	41.355	3.83705	10.19	40.3739	25.6589	0.628336
BTG3	7.7656	4.25286	4.12561	4.69312	3.13321	14.4026	3.67379	7.23951	6.44643	3.1102	4.59317	5.49304	5.26765	5.07191	5.20407	9.81601	5.88423	2.76732	11.9225	2.44415	19.9276	12.2615	5.15396	27.3546	10.4224	4.09837	13.0208	2.65729	5.69774	3.59661
KRT15	74.927	9.53271	35.613	16.7379	39.2286	96.203	3.18487	27.4923	56.2783	29.4915	65.5806	111.821	59.9633	30.8293	62.4403	15.0943	64.695	28.7366	58.9102	7.10261	43.2037	39.6546	23.0824	129.732	88.0446	54.7537	155.984	78.1462	76.2784	54.4109
MVD	13.6767	8.57239	12.5856	9.79253	14.5126	5.2666	8.70071	5.26575	12.3877	13.2774	22.7577	20.2745	13.9734	10.4114	11.4521	11.5219	9.47243	8.06834	7.92317	12.1835	9.93943	7.88651	9.85568	7.43894	9.74921	23.3211	22.8823	38.6853	21.2458	29.7603
AGR2	212.143	303.71	257.064	247.023	297.608	81.3178	235.233	135.753	261.136	211.879	137.26	123.109	242.783	85.7209	154.783	36.5297	177.906	190.841	859.579	285.921	200.54	281.411	178.921	77.476	35.8644	81.85	47.9417	8.70046	60.8101	105.943
TNFRSF19	18.8001	11.5196	10.4963	24.8054	2.37277	10.5735	8.98166	6.54598	3.66393	11.8825	0.979599	7.34116	9.02072	8.36895	1.87744	4.61457	13.1188	3.94834	3.70731	2.2917	4.75464	14.7677	32.2072	18.9345	28.6403	4.04803	6.38765	13.4498	11.0703	2.89361
ZNF853	4.33387	1.18022	2.64573	2.05507	2.06429	3.18254	2.28044	1.78674	4.4692	3.30824	6.98206	6.10768	3.31173	3.61255	2.90607	8.36258	3.30723	1.06897	3.60206	2.32132	4.97845	3.64952	1.95233	5.16979	3.60478	7.85459	5.56943	5.54513	7.2847	9.56127
SIX2	2.66437	0.132143	0.624163	1.32137	0.357373	1.86398	0.439692	1.71955	1.57556	0.436265	1.84952	1.09901	0.802731	1.00417	0.191937	2.97025	1.97852	0.411767	2.28059	0.562809	3.53193	1.00014	1.20921	1.32997	1.96119	7.07589	0.503875	1.07605	1.24327	5.03764
IGHG3	108.406	316.463	101.801	77.7921	263.19	18.5192	9.1497	4.4948	24.1826	38.4443	208.394	19.1719	48.388	187.668	109.192	267.333	22.1095	11.6472	596.591	568.415	101.077	111.278	60.437	71.5345	14.8703	4.10589	79.6449	5.13276	348.132	4.5309
PRAC	171.606	189.705	239.087	233.756	332.624	160.703	269.165	281.547	146.922	310.268	189.213	185.597	242.55	278.754	250.406	67.7188	219.44	270.486	165.174	443.092	156.232	212.146	320.859	43.6555	108.623	170.992	84.2025	144.509	115.729	142.028
AIM1	24.4855	27.214	18.6616	22.0485	23.3081	16.5781	26.9454	25.7019	27.0276	25.6363	10.3862	18.4478	30.1845	17.9286	25.5042	5.25319	16.1304	34.7934	25.0382	13.1381	10.4774	17.7743	15.0179	10.5519	25.9329	10.6769	8.77354	16.9457	13.91	9.08845
FAM124A	1.85674	0.296893	0.765594	0.596474	0.567004	1.3694	0.786174	1.35204	1.70596	1.13497	1.2906	3.01068	1.12098	1.24299	0.329832	2.81508	1.57677	0.817065	1.94749	0.57374	2.36871	0.899812	1.14801	1.93667	4.22023	2.18903	3.65413	2.41205	2.32088	1.83906
GNAZ	6.47065	1.36957	2.41505	1.64598	2.62849	2.49282	1.32437	2.1043	2.8058	2.05604	8.70098	5.53281	1.82852	3.30917	1.97712	12.218	4.15006	0.932577	3.12529	2.26107	5.68922	2.1605	1.91655	4.43269	4.56546	8.92072	3.61591	5.17117	7.81385	13.3145
RIN3	4.1811	2.06383	2.80551	1.25211	1.70503	2.30009	1.75374	1.87629	1.75934	1.70015	6.93316	3.09424	2.19739	3.83313	1.425	5.25089	2.35203	1.7894	2.01887	2.90465	4.11784	2.86837	2.90893	4.75838	2.11646	4.51477	12.1451	3.52963	5.96963	6.11412
SLC25A27	14.3731	12.2847	17.0526	17.7152	14.808	11.03	36.1034	24.7322	12.4828	16.6618	9.57754	11.0787	14.0022	12.2567	13.4141	10.5929	17.8167	20.1905	18.0866	11.8919	8.61748	11.6836	20.9094	11.2445	15.6644	10.5126	6.14508	5.33975	6.5583	10.4199
REPS2	6.04077	12.108	5.84518	19.3443	8.46775	6.44902	1.46729	20.0763	3.70075	16.5167	1.34706	3.04685	9.37908	7.17968	5.43099	2.56534	9.28301	28.8659	4.72883	5.43895	2.76761	6.71982	16.8616	3.77498	7.72996	1.85875	2.91495	6.38615	3.59841	1.86423
FST	2.98659	1.35967	0.653045	0.91753	3.25686	3.16748	2.14258	1.73955	1.93163	1.18742	3.62478	2.07968	1.08263	1.54061	2.06968	6.64609	1.76919	0.84318	1.91962	1.06058	9.10311	5.21683	3.03707	7.30994	3.40682	2.70608	3.03029	1.30181	4.6357	1.49138
SNCG	17.4217	3.30378	6.30795	3.42433	4.21365	11.7186	5.92562	6.19301	12.0501	8.63122	35.396	34.4111	11.4314	6.83291	7.8213	44.7553	20.6122	3.19591	10.2371	1.79138	22.9896	15.4296	11.4563	18.1367	7.08819	20.86	18.9223	30.3181	48.5276	76.1093
ITGAM	1.23423	1.72379	2.21021	1.18524	1.1925	2.40405	0.826628	1.1666	0.671597	1.50655	3.22806	1.26766	1.57829	2.33146	1.72049	4.67429	1.59085	1.45138	3.1681	2.94994	3.12621	3.02741	1.83158	4.89654	0.887447	1.32063	10.1346	0.840901	3.89985	2.27917
CYP4F8	68.9321	1.31615	2.11943	0.87066	9.44639	15.6996	2.82748	16.8862	9.0253	0.473337	14.623	67.6087	1.04987	1.58488	8.00487	1.54696	15.275	0.740264	19.8777	33.7499	35.7739	6.92481	0.156749	4.66625	0.87058	282.926	2.26779	0.420709	0.605666	40.9144
CDH3	9.86437	3.65009	5.67649	6.57273	3.48073	6.22771	0.94928	7.25509	5.63813	5.11834	10.5746	11.2824	9.66015	7.71297	5.03003	17.5751	5.36003	3.27577	8.33345	4.26384	11.6717	6.20984	10.5269	30.5797	3.89008	8.26658	64.7006	14.5768	15.8725	9.34931
MIR145	63.1936	18.2215	48.3021	39.652	57.6315	59.4832	40.2377	58.9496	43.4228	41.1797	98.1116	83.8662	45.8627	100.428	49.4699	195.781	66.4967	22.694	56.3937	25.3305	125.588	81.8374	55.9409	93.5694	73.7357	177.066	31.6528	38.5409	111.116	183.235
TOX3	1.26093	3.66935	2.0993	1.4751	4.44659	2.94893	2.71154	8.21277	0.630083	3.56273	0.299411	0.528917	2.74628	1.25176	3.81323	0.586395	2.81682	5.47362	1.65487	2.24673	0.636212	2.20749	2.23998	1.99236	0.678785	0.911898	1.17493	0.940045	1.81318	0.19467
RP5-1057J7.6	3.47163	3.46343	1.89912	1.93205	1.75795	3.98225	5.84991	4.53713	2.82288	1.80517	0.978642	1.83396	1.98673	2.4652	3.27933	1.83931	2.05498	4.53906	3.2432	2.38891	3.11829	1.50666	4.02199	1.57621	0.883212	1.17615	0.96366	0.558402	1.21386	0.750346
UNC5D	3.19886	5.7397e-06	3.29031	0.556961	0.926598	1.71775	2.94258	1.74838	4.56464	2.18735	1.4165	3.00866	0.66356	1.2037	0.107003	0.447405	0.78707	5.00184	4.40342	0.536124	1.56683	0.243433	0.78756	0.39468	2.75594	0.96989	0.21573	1.04476	0.529296	1.09231
P2RY1	4.79441	7.56872	3.36916	6.59131	1.24384	2.68931	8.77701	2.16717	10.5004	2.1846	2.57329	5.78601	2.95798	2.23597	2.57837	1.49482	2.4161	1.17479	4.76502	1.231	2.01378	2.60907	2.91166	0.771395	1.6414	3.10465	0.905505	3.73234	1.70941	2.52257
EMILIN1	27.8182	10.0358	20.6831	12.5129	18.7067	19.0505	9.08669	10.573	12.6375	28.8587	77.3158	42.1369	23.6097	30.0933	20.3406	85.2912	23.3757	5.64828	13.6284	15.2209	39.8459	21.2145	14.553	29.7545	16.3578	63.9472	42.4243	33.3108	76.1272	68.2678
ABCC6	1.73354	0.69379	2.75073	1.06898	0.484381	1.282	0.440972	1.66755	2.02349	0.70759	1.19539	3.22935	2.55846	0.778793	0.574889	0.785644	0.839823	0.466756	1.34688	0.529616	0.648753	1.12055	1.85023	2.30466	1.86218	2.6543	2.48386	3.49791	4.51647	1.30411
CD14	13.148	13.5611	19.8599	7.7708	12.0417	16.9799	4.73392	7.10149	6.84046	15.9442	27.8282	10.0069	12.0002	18.6989	11.3183	31.5207	6.72218	6.79024	10.8434	15.8322	21.0035	9.09428	6.40948	40.5737	8.57546	11.1863	101.469	10.3502	18.6639	11.2043
MT1L	18.9056	0.940263	18.2448	2.70479	7.1075	19.1021	1.48369	7.06054	3.94788	20.726	13.2541	26.3276	11.6262	3.84177	3.3138	6.12464	3.88889	4.33114	19.2867	4.94506	12.1266	7.25003	3.29136	12.7532	11.5148	5.75133	17.7361	54.3835	24.624	36.8176
ANO1	5.62746	3.30799	3.46628	4.25564	2.37353	7.38874	4.391	3.87841	4.27933	2.40641	8.58955	5.40693	4.03727	7.02037	4.1565	14.3122	2.15371	2.42659	4.37385	2.54154	10.2921	9.39401	3.06503	5.04129	6.48136	11.7028	5.77261	5.7146	7.21579	8.04994
KRT19	81.801	35.5169	71.7224	39.7459	52.3275	92.1861	27.1081	54.5695	84.204	61.005	159.281	104.299	104.787	57.1037	88.5563	122.828	77.8645	35.3707	82.964	56.2731	116.262	73.6289	55.999	155.426	46.1565	99.8847	309.048	77.1962	120.161	96.3319
PVRL1	8.86694	4.50107	9.0213	5.42258	6.96934	9.24202	1.96527	6.72136	12.9445	10.4795	12.9393	14.1876	11.163	7.95852	7.56859	6.21971	8.28556	6.25281	9.64034	6.21064	7.52225	6.45422	5.99371	12.8057	8.40468	11.8266	30.5953	17.0696	14.6183	11.3418
DSC2	10.0089	16.4391	6.67933	14.0095	8.92257	10.8935	29.5737	17.6221	8.81194	9.18578	2.32827	3.83705	7.23261	7.65466	10.5532	1.81506	4.03938	25.3033	8.21282	8.62218	2.79471	9.98037	14.2673	5.09752	10.6801	3.81302	3.32914	9.02292	4.44453	1.59299
OXER1	1.93301	1.51153	1.97802	0.844603	1.23015	2.3751	0.186796	1.10729	2.35845	0.905424	4.55532	4.84756	1.63363	2.59477	2.94127	3.49062	3.97998	0.992329	4.57069	1.2303	1.82589	2.20253	1.70635	7.63099	1.74717	4.7109	5.85231	3.00434	5.18214	7.36592
ZFAND6	19.8474	13.4852	5.71672	17.3424	4.7183	17.9665	10.1437	15.2747	6.77763	7.89215	10.9602	9.93004	9.88351	7.37607	5.79913	6.17326	6.79144	11.5026	8.13745	9.11138	11.2562	12.6644	10.1076	15.9646	26.2442	8.33304	6.7105	12.4597	10.6208	11.0888
CADM4	18.7814	12.484	19.984	16.7383	15.5669	9.17323	8.42635	12.5124	21.4025	19.7474	29.2198	30.5983	17.8568	21.2428	10.3083	19.2934	18.5426	11.341	12.3432	19.9909	17.7223	17.9678	19.1919	20.6634	18.4793	26.9692	31.2106	42.4507	24.2922	36.5331
RAB30	1.2857	3.74658	0.807231	1.85484	1.74759	1.24002	3.68081	2.59521	0.514093	1.06181	0.933658	1.24051	1.45377	1.09823	0.993725	1.19101	1.01633	3.81717	1.54293	1.48898	1.14823	1.69998	1.54735	1.376	1.31533	1.43754	0.898132	0.460781	0.547305	0.523434
AKAP9	6.6721	6.50219	4.37588	5.48085	3.29529	4.98268	7.98722	4.57467	5.59029	3.41213	2.91771	3.46082	3.66548	3.74261	4.54185	3.20186	4.04999	5.83632	5.66434	3.2708	0.00072483	4.79215	4.53741	2.90382	5.11351	2.52493	1.86342	2.29231	1.87102	1.91324
CENPB	21.5274	15.7553	24.2626	17.3901	23.4617	19.7611	10.314	17.021	21.9282	25.1553	38.3201	33.7836	26.0364	24.3919	15.0722	31.4944	22.4634	13.6575	15.6603	28.9967	24.9087	18.103	18.2456	27.6269	15.9211	41.9072	55.21	41.972	38.7812	44.4971
EHBP1L1	21.6376	8.83218	13.8018	11.2618	17.2273	18.8176	12.3109	14.1948	16.8129	17.2636	54.567	30.3432	21.3361	21.4723	17.1235	57.6261	21.575	7.95748	19.3743	21.8751	36.4845	21.395	17.6682	35.2156	20.1563	47.4667	43.3481	24.8182	45.4162	46.8658
GPR116	1.14077	1.86132	0.782911	1.51635	4.50768	2.3749	6.05954	11.6836	1.38819	2.21087	1.21711	1.6241	18.3426	1.36403	10.5131	1.58908	1.13432	1.08443	2.09621	20.8434	1.91224	3.57617	0.356198	2.53385	1.67382	5.35846	2.39201	1.19447	1.0951	1.49884
THBD	2.26678	3.31712	2.59556	1.32534	2.56519	7.83279	2.44079	2.48578	1.63848	3.03119	3.30732	3.38628	3.67248	1.83483	2.37252	5.54608	3.27079	1.95106	2.95709	1.97317	3.15581	5.094	0.773911	9.33694	2.14874	3.32384	11.7361	2.87661	7.40891	2.77245
ALOX15B	9.32864	21.1347	8.71324	12.7268	0.368716	17.1556	1.9083	25.9508	11.9451	17.108	1.03438	52.259	34.3763	2.30077	0.508389	8.0084	10.4411	1.71935	12.336	0.470943	1.77274	15.7427	16.7568	6.96426	52.5126	26.9227	3.67975	143.531	31.3851	13.4701
TCONS_l2_00030333	6.8017	6.90268	12.1416	8.49688	17.7072	12.6147	12.1514	18.9149	7.67991	8.95616	5.69769	8.57542	9.98617	5.39856	12.6944	6.01422	18.3995	23.1576	29.5919	12.1946	5.64815	7.12243	11.4772	11.6539	8.81107	7.69288	8.65524	4.69626	7.11447	4.08929
DARS2	2.87637	3.57259	4.2096	3.70868	4.29963	1.54569	4.5533	3.72082	3.91088	3.06278	1.82652	2.38847	3.3818	4.39957	2.87846	2.16312	3.20118	5.28306	3.54926	4.12104	2.05409	3.41151	2.05052	1.14019	5.71414	1.6843	1.47289	1.8267	2.00098	1.46225
snoU13	42.1606	10.3334	21.1708	41.7415	48.1113	41.7154	188.406	75.3601	112.397	92.3232	15.2191	82.445	51.5651	46.7808	462.631	10.3334	36.1751	1012.99	290.164	65.5678	34.8847	10.3334	33.5264	10.3334	146.156	18.7301	16.3446	10.3334	29.9313	27.3586
TCONS_00020046	23.2173	12.2975	26.071	18.4246	27.347	14.9604	21.7796	31.0639	25.5859	19.7003	12.1182	24.3574	18.8796	19.1776	30.5311	18.2434	31.8088	33.0359	32.8693	22.1642	10.4889	13.4208	10.81	16.8519	13.2089	13.8846	14.4065	11.8598	17.573	12.6133
C2orf40	26.2301	4.5191	10.1524	12.3704	14.5163	19.8505	21.4257	11.0792	25.1099	3.47107	72.082	15.6783	8.43666	23.9523	4.6473	79.5891	21.9085	4.15122	27.9331	5.43931	49.8108	30.5993	14.5373	12.7229	37.5904	98.6709	11.7064	7.31395	24.3549	64.7882
EFNA5	4.53651	1.85929	1.40017	1.34987	2.05845	3.07209	0.835173	1.54483	3.11002	0.900961	4.70429	2.64829	1.33461	1.74812	2.29545	7.37088	1.14433	0.876517	5.01793	0.830273	10.439	4.43014	1.6976	7.68368	4.91054	2.91982	3.5354	0.684983	2.30465	3.13933
CCL21	15.4662	9.76578	2.8628	2.54981	10.8951	7.31766	2.30906	3.01358	5.7755	9.10797	13.5814	8.12898	6.51426	3.47399	9.45206	45.5914	2.21082	0.579478	11.3729	11.7826	37.8847	15.1264	8.73983	25.7648	5.6262	9.07661	24.0655	1.93044	25.8994	12.1848
ECI2	18.9901	23.9986	35.5978	31.5114	34.5925	33.6442	23.9612	46.0395	28.0595	21.4308	16.3068	15.5989	28.5078	24.5313	37.4065	11.3368	19.1128	42.1579	31.0228	42.0675	27.1435	16.0995	31.2423	18.4417	18.3894	13.6702	7.31328	10.5347	17.8789	20.7739
IGHV3-7	20.7822	73.2689	18.4765	21.456	29.7139	4.52837	2.25364	1.36799	5.63851	11.1538	15.2598	5.0699	13.1654	24.5083	15.4515	32.9497	4.28963	2.56038	273.677	50.3939	26.051	18.4488	14.7536	18.8292	1.13783	0.715613	14.843	0.422123	51.9642	0.355127
GLO1	125.619	100.614	191.54	142.909	83.2361	124.82	148.085	97.4554	149.151	38.6173	35.1692	42.2188	48.9174	123.908	39.2313	46.5832	107.399	98.3749	147.31	73.8623	80.5254	90.092	123.139	71.6492	93.1862	63.6597	16.6533	29.6887	32.0731	46.8897
CX3CL1	17.0281	14.7609	12.5931	9.49676	13.4877	14.9131	4.84958	11.8503	12.122	10.4066	30.091	27.7155	24.2832	20.2518	18.3637	49.153	15.2246	9.66821	13.66	6.99647	31.6194	14.0367	8.34299	38.1831	14.7604	19.6528	85.0887	13.0142	29.42	39.0053
RAB3B	13.0302	36.1436	14.5357	27.3265	21.8638	19.5506	25.0431	26.5026	10.5297	28.3398	4.10212	9.30487	26.4409	17.7337	15.6223	2.38533	17.6723	30.8783	13.3113	17.2435	2.41534	23.8319	26.8854	4.66201	21.1118	7.30636	2.63107	13.6986	11.624	3.32612
SPON1	8.83776	3.12485	3.41379	3.39964	3.86194	6.9396	3.12357	3.85349	3.42978	4.30525	10.6008	6.43518	5.58206	6.41284	3.97235	11.2772	4.7798	1.98771	6.33768	1.44532	13.0854	4.8226	4.48913	8.65261	7.76478	8.51421	4.39541	4.81503	11.1731	11.3444
P2RX1	7.19461	0.641625	2.71791	2.26307	4.18437	4.08696	1.89401	5.92213	5.08838	7.33816	24.88	14.5066	5.03826	5.15266	3.66382	17.5247	8.20145	1.20909	8.61554	0.830904	6.57077	4.10177	4.3514	7.87497	3.964	15.0093	6.29331	9.70261	17.8465	32.2634
ODC1	51.2499	42.5294	71.6146	35.4096	37.134	81.985	23.0823	118.103	64.7843	140.451	36.4604	34.7529	93.4347	56.5416	23.4183	24.2949	75.3056	193.143	67.4589	31.7838	29.1187	47.3692	30.5304	33.9355	36.2812	28.9813	35.8485	42.9428	46.1824	26.4615
CSRP2	17.5189	6.94731	6.23528	10.033	5.93307	14.3207	2.75995	8.42717	14.8688	4.2787	4.15064	13.3663	10.6865	14.3183	6.12354	18.3619	11.8088	5.74503	20.026	14.2011	13.4673	12.5663	8.91087	22.8374	27.3807	11.374	17.9829	11.975	17.8073	4.11137
IGHV4-4	7.55657	17.8645	17.2195	14.1617	10.1003	3.24366	0.591302	0.602369	3.07041	3.42678	15.0656	2.32571	3.1133	7.20843	8.57569	17.4782	1.30059	1.50322	60.6704	26.4671	5.38055	8.82312	4.60148	4.40878	0.478093	0.139346	4.72338	0.337475	17.3163	0.332239
NACAD	1.759	0.414127	1.02586	0.657751	0.492885	1.24528	0.587224	0.542979	1.64513	0.734822	3.11831	2.18253	1.2487	1.54043	0.960693	3.52823	1.06126	0.50985	1.17378	0.71511	2.26343	0.896156	0.783151	1.08453	1.83881	3.98432	2.09031	1.98377	2.79382	3.43831
TCONS_00010246	9.90917	6.31481	3.71888	27.2719	7.08319	4.51008	2.35326	9.92358	12.4832	28.2178	12.0518	7.82381	6.94857	11.1937	10.3306	4.69072	7.92545	18.6485	10.1855	4.79792	5.76189	6.01265	17.7977	7.52275	6.96902	18.8618	19.1057	34.9297	21.7314	26.2575
LGI4	0.91888	1.34596	1.45387	1.01273	1.29378	2.35494	2.41737	1.68469	1.80411	1.59508	4.47266	1.74017	2.09939	2.02692	1.65798	3.14787	2.38377	0.953795	1.38563	0.34715	2.70284	2.14481	1.71228	2.45043	1.51467	6.5766	4.3207	4.11999	5.11427	5.77787
DNAJB5	15.3218	3.74316	5.58796	5.80818	7.04017	8.45478	6.07771	10.7345	7.21023	8.13511	25.7481	19.4859	7.52921	6.71315	5.52905	36.6149	10.3419	3.73466	9.78173	3.55041	23.9856	12.6511	5.46688	13.6276	17.204	24.9573	9.55506	12.9418	18.2505	30.1311
LAMA5	14.3515	6.79704	21.0829	13.88	11.9864	12.2154	7.9145	9.20331	27.077	26.2172	35.7024	33.2899	22.5497	17.7249	20.4592	23.729	16.0318	10.1493	9.93215	19.0009	16.386	11.7823	13.2128	19.1433	9.87886	44.6858	47.4075	45.0729	38.5228	55.5171
SDC4	24.0004	27.6152	18.5037	15.53	21.0869	26.0322	13.6633	20.8404	31.0687	20.1046	34.7789	34.31	21.2091	24.6073	20.4131	41.0826	25.7588	13.6664	31.293	47.707	42.588	37.9999	18.327	81.2188	29.833	27.3624	83.8061	21.1128	26.1767	31.0464
SNHG16	7.16936	8.73302	13.6039	8.98396	17.745	10.9986	16.5273	19.7108	5.95539	15.1988	6.58171	7.11692	14.5015	8.92931	14.5844	8.6414	23.5457	18.3976	9.33755	19.3931	9.50685	10.0895	11.0365	11.9697	9.80591	7.6331	11.1535	5.49328	6.94279	4.9943
C5AR1	2.69507	5.78482	3.82863	2.19837	2.99125	8.97097	1.11529	1.84413	1.37909	3.52007	4.38305	3.74316	6.12084	4.47077	3.696	5.32675	2.86669	2.10068	6.80082	2.18706	4.48294	5.33041	2.47235	18.5178	3.17214	1.98032	19.9598	1.50505	5.4283	2.36721
SOX4	10.6332	19.7089	15.8254	19.6887	17.9449	10.6318	24.2275	19.9195	5.08898	11	5.99806	9.638	20.0607	20.6978	14.7023	17.642	17.8568	23.7924	8.01896	19.8061	14.1826	16.0982	15.9967	14.3926	7.29232	9.47079	10.032	3.85849	9.21126	5.2123
NYNRIN	4.63974	1.06919	2.35525	1.51323	1.57722	3.99624	0.575139	1.42687	5.50329	1.32625	6.68876	4.81469	3.11979	3.45097	2.63116	5.54826	2.71716	0.858518	4.494	0.885536	7.28813	2.91586	1.6218	3.73407	3.63649	6.00186	4.06274	2.90801	5.59675	8.06387
CTC-296K1.3	9.78998	2.48297	3.66757	1.26395	2.16168	3.88824	6.08313	11.4865	3.20022	2.65429	12.3184	6.67621	3.04879	4.13559	2.41005	25.7265	6.29378	2.77937	5.60291	1.18649	16.8371	16.8344	5.62378	2.17792	11.7321	24.648	2.09972	4.44406	10.1678	23.5613
MTSS1L	15.4263	6.64941	10.9015	6.7492	10.94	9.88293	5.44734	8.70393	12.3205	10.454	23.657	19.7785	13.8744	14.0282	11.8814	23.205	11.2571	4.36813	8.318	9.22364	16.1047	10.0722	8.67183	11.9987	8.79098	28.2158	21.3803	17.6746	22.2772	34.3669
AHNAK2	5.45775	1.34511	3.07403	3.38593	4.66545	6.86709	5.4743	6.29354	6.63181	2.83445	15.509	5.55969	5.72124	4.82797	5.42077	23.4891	7.2742	1.82897	7.5986	3.00413	13.2225	10.0297	4.11032	9.46383	14.2026	16.1254	4.67364	4.07372	13.039	16.9819
KRT23	11.5364	3.85625	5.40804	1.35084	3.50992	8.19433	0.599807	4.72366	5.05796	0.901255	5.00441	9.79958	3.00231	1.61423	2.73765	8.90594	4.38932	1.94858	7.09083	0.21294	8.73098	8.6349	2.80057	30.465	7.5044	2.24021	16.5924	0.825043	7.05906	13.7612
GPR110	0.868142	2.42127	1.19267	30.3499	16.5417	4.4562	24.3872	4.26107	1.61841	0.531841	1.85372	1.1994	6.57974	0.507321	23.8478	1.66211	3.7226	1.52056	3.38013	4.59865	3.69057	3.05172	2.47437	4.17908	2.01771	1.10191	4.68767	0.0751922	2.95876	0.106467
RHOB	66.6553	78.5156	71.6306	52.1337	132.919	192.388	72.6073	60.9907	63.447	72.6854	154.924	178.694	102.381	104.124	114.85	156.295	156.463	52.4739	108.276	50.4452	97.6225	118.861	52.0249	218.774	191.475	200.986	185.943	135.226	175.533	187.599
IGHV3-15	18.4934	30.9645	11.4149	11.279	19.0949	1.22426	0.101572	1.71494	5.39789	11.4668	14.343	4.07071	17.9253	17.1493	8.47918	24.726	2.78699	0.38439	266.272	24.3427	7.54157	9.50822	10.6065	0.17228	4.49553	0.498006	6.79113	0.449237	51.1533	0.219604
CD93	5.13191	6.52915	5.12526	3.78966	5.93769	10.2235	2.99634	4.22816	3.51126	6.58173	4.6946	4.92867	4.79848	7.28309	6.24766	11.7579	4.02722	3.40644	7.07195	4.37421	10.1921	8.79274	3.6665	16.7143	4.45722	3.72406	19.8664	4.98248	9.63007	4.38797
SLC4A4	16.5172	3.49263	26.7766	36.7856	0.622254	18.6361	21.006	7.80733	24.729	7.36441	10.6255	9.98	7.2113	8.38724	1.98786	7.77941	6.36024	4.7149	14.0297	2.6233	13.6056	13.6364	9.64894	18.9215	11.0015	7.7143	3.58952	1.94659	2.94507	3.67849
STEAP1	62.5285	50.3807	60.405	92.1348	46.3143	78.3208	140.518	64.239	82.1727	53.1184	20.0786	40.3075	45.8692	58.0357	39.6217	19.785	51.3998	127.58	67.1266	44.584	26.9369	44.0079	80.6229	33.9756	88.4001	20.281	17.9271	33.0445	28.1926	18.4502
PTK6	2.68103	6.96106	2.33237	4.08128	2.00509	4.08623	3.59834	1.06277	2.29849	1.58999	1.31476	3.63138	2.82958	23.6718	3.82268	0.395267	4.57964	2.28252	1.00759	17.3797	0.344812	5.46602	3.31759	1.36117	0.344183	5.70659	2.68783	0.963925	1.05552	2.15565
TRNT1	10.6326	22.7858	9.82555	5.67516	4.52668	5.16326	19.0846	8.90185	13.7245	5.73686	3.50968	3.42222	3.96444	8.87033	5.51991	3.89289	4.75192	8.49417	7.47534	6.68469	7.85497	10.9734	3.49507	4.60208	7.9549	1.68418	2.29421	3.06287	2.2119	2.89374
SH3PXD2B	11.0765	3.09704	4.52494	2.77102	2.8301	6.05417	2.69592	4.7221	5.62297	4.49339	11.7336	8.27507	4.96282	7.77956	3.70157	17.0286	4.86618	2.52122	7.02587	1.93732	12.4464	7.36592	2.53146	9.18943	7.56208	11.2723	10.1046	5.05083	10.2406	13.5447
ATP1A2	10.6168	2.03737	6.61897	5.22487	3.38288	7.03418	5.9049	8.8133	6.97956	5.45551	8.59043	18.8654	7.50106	10.186	4.44907	23.163	14.8762	3.30038	8.18085	0.7602	10.709	9.87492	6.63431	9.84602	13.6874	19.1745	3.77254	9.16498	18.3664	24.9743
CES1	22.4999	17.7993	10.3929	9.88163	19.6712	9.3048	1.77023	11.3001	3.50073	17.4447	16.2859	11.5481	14.4254	9.8733	7.79542	41.878	28.6657	4.82812	11.9907	3.51288	23.6058	30.4537	17.327	31.5652	14.0359	18.6613	10.8367	25.7825	24.7449	5.872
TET3	2.81999	6.14345	4.94886	5.01404	4.14291	3.52843	6.56233	6.01552	3.74365	5.0169	1.77446	2.95379	5.50816	4.42575	4.55701	1.97617	4.37612	7.57843	3.81281	2.36774	1.69183	3.79539	4.42345	2.61516	2.81442	2.63356	3.14354	3.33744	3.51715	1.25762
PALM3	0.984687	0.514522	1.03068	0.562414	0.765089	2.72096	0.427887	0.424385	5.39949	0.754815	3.2163	0.81009	0.437547	0.994085	0.746994	1.86537	1.54636	0.282731	2.47836	0.813684	1.91033	1.03849	0.130795	3.23553	1.52705	4.66268	3.71381	4.22653	1.12399	3.57635
TINAGL1	13.3308	4.96101	7.2905	3.69156	11.0702	6.43576	5.39135	4.39409	6.75876	10.7159	39.5146	18.6876	10.1375	10.1934	10.8229	47.11	11.6104	3.1873	3.17643	5.69541	32.3854	12.6949	5.57037	14.5337	7.03665	37.5712	33.077	15.01	30.1508	38.3817
DUSP23	13.0938	11.0059	6.70204	4.66903	15.2044	13.8425	5.99896	9.99853	11.1285	6.41207	12.4471	11.6791	17.5798	8.69411	11.6829	15.0425	9.81866	6.03933	9.56265	7.45927	18.6592	17.1891	9.07941	22.0613	3.59639	15.5076	126.651	8.72346	16.657	12.8555
MCOLN2	0.153231	4.29534	1.44044	2.83964	4.21413	0.806236	2.30941	2.12056	0.248681	1.95082	0.518536	0.62908	1.31213	0.885519	1.17832	0.735123	1.40475	3.10624	1.84425	4.28253	0.298151	2.9879	1.49598	1.34143	0.445827	0.60701	1.18487	0.291348	0.731105	0.172826
SMIM10	3.59206	1.16848	1.51437	2.70509	1.924	2.75937	1.51938	3.1606	3.57076	1.24268	3.65486	3.81808	1.61109	3.00793	1.80648	6.62009	3.12515	1.44628	4.53941	1.09645	9.22779	4.91022	4.94385	7.55593	4.63544	5.06281	1.83726	1.74687	4.23954	4.50824
PPAPDC3	1.17539	0.174568	1.3187	0.174568	0.783624	0.843711	0.774026	0.920242	0.615079	0.716681	2.92595	2.01547	1.09116	1.50908	1.11547	2.96686	1.32272	0.46093	1.03376	0.50959	3.21346	0.844558	0.992666	1.8906	0.369257	3.86812	0.962707	1.8138	3.60781	4.86585
GNAO1	4.0703	1.01075	1.42781	1.07047	1.23241	2.29103	1.48955	1.5842	2.75654	1.89072	8.44194	3.58196	1.904	3.46934	1.07507	9.72043	2.54616	0.544062	2.60476	0.912919	4.79317	1.86512	1.42243	4.14921	3.81212	6.10089	3.55445	3.45746	5.53989	10.5246
RP11-196G18.22	3.4344	5.75511	4.29632	8.79502	3.95613	3.38668	16.5483	6.28632	3.28678	2.50029	1.37721	2.25016	2.98491	3.56237	3.79409	1.61651	3.2446	6.95875	6.18624	4.29927	2.48477	3.63225	6.36945	2.50278	5.37913	2.00683	1.68433	1.58975	2.32068	1.84218
MYO1F	1.44928	3.09746	3.76509	2.15977	2.7272	3.03343	1.40498	2.12342	1.0612	2.6439	6.12695	2.7998	3.67907	5.8103	3.38177	6.10943	3.40082	1.63923	5.23803	4.41801	3.88743	3.31176	3.28784	9.08048	1.4635	2.35126	18.5855	2.25681	6.26077	3.22133
TGM3	0.250649	1.52974	1.87264	2.38129	5.0432	0.219826	2.0566	1.96353	0.113051	4.4834	0.16432	0.734862	2.94567	3.51924	1.00213	0.0792319	1.92182	2.03345	0.110122	5.67895	0.0289648	2.09552	1.00035	0.182914	0.162029	0.236812	0.119078	1.93406	1.61745	0.0289648
CERS6	5.75378	7.30976	3.27024	6.26082	2.38245	6.28272	8.63629	4.14837	4.40096	2.66427	1.36179	2.50205	3.82251	3.25278	6.21239	4.34355	3.13501	6.80795	4.40095	2.9644	3.67052	4.15058	2.12944	3.69035	5.9658	1.40693	2.09036	1.74996	1.94367	1.17102
IGHJ4	7006.1	62691.6	14667.4	15394.1	41213.7	267.282	2507.38	3360.12	11120.5	9903.77	10719	7444.12	23589.8	67299.6	109870	116970	2843.19	267.282	46094.4	159491	3448.25	10005.3	16409.6	6527.6	3903.87	267.282	7210.06	513.394	84568.1	577.66
MIR22HG	9.31819	29.1406	8.54402	11.6413	8.01423	29.6461	4.87019	11.3319	10.0979	9.06857	15.5708	12.2424	15.3834	4.87333	10.5108	18.2952	16.1193	6.94274	21.8373	4.38014	16.3023	30.7689	10.6264	38.5871	20.7094	13.2262	26.2742	11.2824	16.9059	12.5921
PLXNA1	6.87141	5.51966	7.65085	7.20707	8.54529	4.62267	3.86583	4.17703	7.76207	7.58567	13.0089	8.08223	7.067	7.11913	7.37527	12.3772	5.64188	2.29286	9.52738	9.24459	12.5033	4.58716	5.44897	7.1844	5.20512	15.7017	13.1757	9.47016	13.1811	15.8102
CSTA	9.50817	3.04854	4.92338	3.72133	2.85356	6.27914	0.989002	6.10713	11.3786	1.99762	4.82706	6.91283	5.32599	4.02546	6.98487	2.94522	5.18462	3.2329	12.9769	1.74465	6.79207	4.82034	6.60085	24.0307	15.0382	3.22383	21.8559	3.16519	4.32121	7.2549
PLEKHA6	10.5512	5.49005	4.81067	2.9694	6.25403	5.71434	3.12178	4.78034	10.341	5.68893	8.21551	8.48448	7.69318	3.05186	8.61871	4.45914	5.64017	6.63863	6.95217	7.38105	4.95966	7.59743	4.9667	9.44759	6.43301	12.3739	10.4052	16.5203	8.67387	13.1331
IFITM3	170.042	293.505	182.12	125.353	291.421	250.508	79.5099	155.462	164.232	234.173	585.578	220.439	191.122	283.712	224.638	643.93	202.287	81.3669	220.56	385.134	339.566	222.763	163.399	687.17	145.598	277.984	1348.61	225.386	328.427	297.34
RBM26	7.54754	7.34205	5.32706	3.0554	4.04518	6.0789	4.56895	6.06578	6.47867	3.92702	3.36438	2.85453	4.62782	2.93312	3.98712	3.51321	4.17038	5.12403	3.95527	4.53791	5.21074	8.89426	5.18312	7.07414	8.62892	4.06508	3.18072	2.32245	2.64566	2.58978
ARHGEF17	10.7517	4.35031	8.92979	6.75862	8.6516	8.66707	5.52949	7.81964	10.1074	10.9369	21.336	17.3484	9.51679	14.3926	11.0283	26.9894	11.1356	3.63698	7.86463	7.9871	16.3076	10.0783	6.2008	11.5638	8.13112	26.6722	14.0629	16.9687	22.0677	27.8429
ARHGAP12	4.55942	4.65255	1.90939	6.12779	3.02013	3.28895	9.60031	6.51054	4.77664	5.17464	1.69103	2.77323	3.57807	2.86227	4.33596	2.5952	3.76845	12.3583	5.16341	2.71051	3.68534	4.84036	5.58164	5.0555	4.04284	1.97781	1.63565	0.937244	1.31899	1.61626
UVSSA	6.98699	10.9108	5.56502	8.04616	15.379	4.80798	11.1253	5.83845	5.96559	7.60807	4.83927	5.35427	5.45973	9.87655	8.54189	4.19347	6.90781	8.49359	6.07196	9.20282	6.22756	8.45636	5.87788	4.50694	3.96922	3.70173	3.82943	4.94768	2.9635	7.12376
WASF3	5.48844	7.32615	6.53403	9.75628	7.10804	4.8646	10.6773	7.60459	3.11146	7.45539	3.64898	2.85306	2.60331	5.56256	7.01981	7.44542	5.31507	10.7178	3.78182	5.53932	5.95297	5.06024	6.10129	4.06079	4.48336	3.95043	2.53741	3.85883	2.88121	4.72641
ADAMTS8	2.00031	1.13383	1.63352	0.701644	1.41073	1.91939	0.625802	1.22244	1.66216	2.33145	6.19249	3.33142	1.71965	1.36999	1.51451	7.21168	2.74501	0.538836	2.36368	1.20049	2.53238	1.86041	0.649281	3.19197	2.51833	5.56436	4.7519	3.38191	5.44665	5.23355
HNF1B	1.86491	2.92331e-06	3.46555	4.07598	6.6693	0.819459	2.99624	4.9895	2.77336	5.5152	2.43956	2.2924	5.29212	3.12946	6.0285	1.51552	7.89981	4.31824	2.0332	5.57895	1.36585	0.584258	4.12244	2.09684	1.71568	1.64651	2.53998	1.78581	2.75265	1.71924
TSPAN11	1.50327	0.732637	1.54448	0.897757	0.495015	1.33353	0.902898	1.31595	1.17185	1.89686	3.80618	1.58342	1.28846	1.51462	1.41705	3.56409	1.04634	0.478585	1.51995	1.22448	2.41624	1.55122	1.6686	2.12592	1.74237	2.35337	5.62584	1.78696	2.25248	2.38266
EPT1	5.06752	6.13273	4.11073	4.71604	4.18063	3.5262	4.71604	4.27256	3.80107	3.38918	2.10016	2.29804	3.53187	3.04241	1.94511	2.51818	2.67707	6.54763	6.05474	3.45893	2.91999	3.69931	3.74879	3.14081	4.0872	1.95892	1.95178	1.83823	1.541	1.17651
C10orf137	4.39115	8.29138	5.51291	15.8953	5.84805	16.0796	6.52781	10.1012	4.0893	4.99604	3.02371	3.12709	7.47558	12.8248	12.3914	4.95008	4.77433	5.75554	7.01536	13.5087	4.41454	7.43733	12.7282	4.89998	4.83773	3.49488	2.78882	1.76086	4.25176	2.63444
GLIS1	2.97336	0.921358	2.01632	1.01877	1.15984	2.26441	1.01955	0.638334	2.48751	1.54959	11.6846	4.70355	1.66559	4.00969	2.12295	9.10603	2.81483	0.335734	1.64718	0.819953	4.87092	2.06677	1.24982	2.39775	1.66943	11.3491	3.27752	2.49299	6.61504	12.0808
C9orf91	10.8684	12.9239	12.048	14.2262	17.9101	11.5065	14.2425	15.2351	10.8565	13.689	6.3729	9.88727	14.06	12.4083	15.8863	7.24123	16.2045	21.6491	9.47093	16.1318	6.16922	11.8975	13.6324	7.52507	13.6122	7.88235	4.7591	10.6413	7.27679	5.30471
MUC4	5.3621	1.29703	4.14105	1.59781	1.58171	11.8358	0.322789	2.28769	11.8451	0.411264	6.73243	4.54563	3.38549	1.77553	5.65096	4.52194	6.07984	1.40031	14.2493	1.33631	7.04719	2.74308	1.81194	32.3659	11.8144	2.95637	62.8507	0.636675	4.64503	1.5705
WBSCR17	8.82771	1.21069	5.50335	8.24956	11.6261	6.09869	5.57154	4.31785	4.04038	13.4255	4.25898	8.42657	6.68315	7.36182	10.4349	6.24909	7.6901	4.3329	2.57919	9.14727	3.49214	5.94817	8.99529	3.88493	11.8092	12.7323	10.3792	27.4719	12.5892	7.81802
GPR124	37.8646	13.328	23.0602	14.2457	19.2757	24.8538	14.568	19.1289	18.032	24.1273	64.682	49.3947	26.9597	44.8697	26.8222	99.6357	32.6166	9.60368	23.6256	12.6465	51.566	27.2846	18.8241	43.5313	31.998	70.07	26.4901	44.974	87.5813	91.8966
ACKR3	3.4434	3.43902	2.72627	2.48	4.47149	4.93099	2.64071	2.66664	3.22275	2.32899	11.0745	4.83371	4.11393	4.56569	4.70706	11.1891	4.33332	1.45473	5.57289	3.15479	7.98716	4.27133	1.88279	7.54382	6.67449	10.9101	9.40266	3.87014	9.73345	8.264
ACPP	3045.42	533.707	833.909	2848.12	273.016	1788.65	309.956	424.885	3018.94	2658.53	509.547	2353.68	1067.31	529.132	171.118	300.214	548.668	443.172	1239.38	133.492	811.318	771.195	2578.12	586.868	6050.83	424.963	851.481	3782.06	1101.06	808.195
ALS2CL	4.18546	1.28789	2.84542	2.47557	2.58512	4.00628	0.710621	1.90923	6.04626	0.995846	7.3637	3.78366	2.90081	2.94733	4.94406	6.45521	2.89269	1.80165	3.62761	6.91558	6.35557	2.56438	2.14234	9.11775	2.98367	6.97002	11.7841	2.13967	4.74508	7.87849
NAALADL2	4.79909	7.44237	5.05198	8.7819	3.18917	2.22597	9.7975	4.65046	4.74871	6.2852	1.90314	2.03225	3.54296	2.49342	3.80649	1.1713	2.2263	4.45451	3.29172	4.53723	4.23318	4.30341	6.11402	2.70786	2.02603	1.61311	0.446589	0.540426	0.818038	1.21249
SEMA6A	3.42823	1.098	3.33588	3.4251	4.88564	2.15489	6.86089	4.86237	7.12466	6.13187	3.93765	2.82302	4.86314	5.24416	6.30805	2.39614	6.08695	6.60784	2.96843	3.62112	1.72228	0.724641	3.79462	2.15162	4.02709	6.00366	2.79059	6.7628	4.47539	4.83945
RGCC	10.6539	13.0409	8.21623	7.60816	10.1786	29.7772	3.31873	8.96478	8.7282	8.17865	7.67261	17.4222	12.0652	11.174	13.9152	19.9341	14.2955	9.50056	13.9986	8.44008	24.3985	13.5229	8.29002	45.8436	8.81237	11.0829	21.794	28.3241	9.91091	17.0634
TCONS_00029325	13.7114	16.9908	8.75906	10.5031	4.02339	12.527	10.7119	6.69908	14.5424	8.90862	3.425	8.31417	8.33705	7.22213	8.74437	10.0944	3.85631	15.4562	13.767	2.52654	3.83978	4.51357	4.96936	2.87286	5.29606	2.46205	3.92812	5.91931	4.78698	2.14437
BAZ1A	3.16458	8.08988	3.3504	5.08571	3.97865	7.12938	9.77827	6.29872	2.36534	2.53661	1.61561	1.03422	4.48955	2.09638	5.15384	2.77509	3.07697	9.65242	6.20393	3.98408	5.65646	5.31499	3.78505	6.12207	6.18188	1.64729	2.8219	2.3012	2.39599	0.92164
FAM83F	10.1686	2.4005	8.01072	2.91654	0.687624	3.84381	0.78357	5.43371	10.773	8.82824	12.4889	10.5987	5.93709	5.45557	0.842156	3.10567	3.51107	3.47461	4.38488	5.44841	5.13139	3.56215	2.5838	8.53285	5.18521	10.3038	14.3081	17.0466	8.44177	11.4335
IKBKE	1.76606	0.103859	2.09366	1.41204	1.02694	0.155355	5.46154e-06	0.649798	1.25521	0.809595	2.59868	2.17122	2.24587	1.94738	1.46792	2.34545	1.00594	1.46729	3.24009	1.77431	2.60428	0.711204	1.20139	3.89525	1.42641	1.68611	9.29773	1.60152	3.68445	3.31403
COL7A1	19.1374	12.7757	16.8525	9.00271	19.0843	11.1336	8.90454	10.6327	15.0283	11.1328	26.9628	21.139	22.0006	18.0801	16.5561	17.6804	19.5599	8.93398	26.5236	9.97318	21.5601	13.78	10.48	20.8308	17.3937	28.7628	43.9316	20.4961	27.0015	34.638
EDEM3	8.97367	11.2685	6.67961	14.2999	4.02753	10.0023	16.6214	8.51569	4.58797	6.73767	1.80302	4.31022	6.22427	3.63405	4.85039	3.96061	4.61274	13.7416	7.16772	3.63265	5.03984	6.12221	10.6501	4.26411	8.84476	2.24292	2.41031	7.17694	2.66894	1.65956
IGHV3-13	2.57031	19.9548	3.13142	3.18698	6.55919	0.105179	0.254354	0.187065	1.14034	0.540616	2.7801	0.784307	0.779899	4.03942	2.22613	5.16133	0.820633	0.88519	25.5323	11.3245	4.21633	2.11642	1.46248	2.21806	0.0209705	0.0378911	0.930515	0.0209705	6.20289	0.0209705
MARVELD2	7.26489	10.2316	5.58149	4.6608	8.11624	4.91139	6.76305	6.80127	5.48359	8.49953	2.48576	4.58857	6.56646	5.75245	6.34052	3.01597	4.75581	8.67188	4.85255	5.88479	3.48746	5.251	3.72004	3.41046	3.46431	3.74265	3.00172	4.88324	3.94776	2.52611
C3orf70	5.27774	1.30363	2.13628	1.54608	1.845	3.43914	2.79012	3.38729	2.51002	1.94772	4.16197	3.78479	2.10817	2.96153	1.70485	10.5911	2.79253	1.07449	3.15987	0.504793	8.17572	4.40744	1.94308	4.93427	5.89005	4.48019	2.05184	3.37269	5.37657	4.99711
CSF1	3.19802	6.2009	4.26363	2.34873	4.41764	5.3403	1.63491	2.33735	3.60191	5.02672	9.86905	5.31777	5.66336	6.64379	5.23588	14.4317	4.62512	3.07263	4.2654	6.3059	7.25832	7.31559	3.79966	16.2936	3.29298	6.41215	19.5297	3.61404	8.08302	6.02224
PARM1	65.4001	22.0392	29.2546	22.9687	17.1062	40.8405	12.0883	25.4549	57.0154	36.6057	28.4158	57.3	29.4265	17.4796	18.5531	51.2055	25.3435	15.9346	51.2604	5.37721	40.4251	33.6413	25.6009	36.6272	87.2572	42.5308	32.2945	66.1759	50.6071	53.7729
TPSAB1	15.9194	18.064	24.785	10.6599	25.289	39.6246	11.3772	8.73589	12.21	11.5752	28.3921	31.3653	30.7361	50.073	41.1391	68.3542	30.1641	10.3963	18.2108	12.1111	17.6108	23.6941	15.973	64.2739	14.9136	25.9045	76.1813	18.6267	83.7106	44.4433
HBB	1.0138	6.5018	3.64222	6.40815	1.74517	8.48026	2.46142	5.5339	1.67531	3.50502	2.71614	16.0224	5.24764	1.50246	0.765055	6.5432	3.81002	10.9183	1.70461	4.99125	1.05843	12.6485	5.91301	8.5937	9.1098	8.997	9.05414	8.28543	12.7605	8.12421
RP3-412A9.11	63.8418	21.5359	74.5024	38.142	43.4333	46.9849	8.18236	24.8543	63.9396	41.478	158.837	80.749	45.7312	49.9345	34.4001	137.212	57.851	12.6635	41.9766	27.1425	93.7026	45.3482	42.7168	86.1657	32.8885	129.647	113.82	68.4075	90.6276	117.202
PDLIM1	31.8754	17.7773	21.3978	16.6079	46.8562	42.2968	8.97368	24.5465	45.9663	20.2307	42.9846	41.265	34.0445	31.09	36.8051	47.5186	29.7674	15.3895	44.2342	21.884	70.6348	31.7893	18.4672	56.377	29.8428	38.93	99.8631	26.8546	38.8837	40.3448
SMPDL3B	2.25169	3.57424	8.74156	8.02408	8.71833	3.17417	2.4233	10.8132	2.07621	16.6324	1.11285	3.9929	12.4558	5.83413	10.263	2.48521	4.97901	14.7213	2.80658	10.1527	0.539351	3.87364	7.05652	2.56575	1.63874	2.74721	3.50425	4.83557	3.65814	2.18359
KIAA1467	7.28526	12.5457	12.2207	6.21098	2.71154	4.62705	23.5556	13.0029	7.75988	9.85461	4.42892	4.89302	3.48829	8.99791	1.65527	1.45265	5.29165	7.64143	5.31437	4.2326	5.89915	10.0364	5.66894	3.92009	5.39639	4.90176	2.05219	3.75991	2.89927	4.27694
MSL3P1	3.16482	5.04297	5.382	8.58629	5.32447	3.82616	5.91842	7.90447	3.3088	4.01379	1.29452	2.3276	5.7316	4.54611	3.08599	1.50902	4.39775	7.92485	3.81777	3.61587	2.13836	3.12579	6.51758	0.725858	3.10212	2.44618	1.33407	2.55614	2.80633	1.65184
BTAF1	8.69166	7.73839	5.82762	3.94958	7.57382	8.41116	12.0585	9.75544	9.32188	6.40215	5.66501	6.00548	7.38483	4.39829	7.316	8.72788	9.08163	9.15545	9.55577	4.39446	6.7201	8.07172	3.14303	7.02058	8.50422	6.07474	5.26136	6.06833	5.73518	4.49864
RASD2	9.26906	3.51657	8.23068	6.1785	6.17854	5.12825	5.55102	5.06918	7.13011	10.2099	22.1885	11.7439	7.68235	10.1423	5.65932	27.7271	9.58202	4.68084	9.75146	9.53484	12.7089	6.67809	7.92502	14.963	6.20189	11.6815	16.3842	12.0904	24.229	26.2165
SHISA5	31.145	54.3342	41.5612	33.6646	37.6062	24.4174	14.2744	22.2261	30.6474	43.9679	71.4289	48.6073	43.3458	37.0581	35.9458	43.9965	41.8852	29.3596	22.8145	37.9572	43.8805	36.1279	34.1871	41.257	26.6581	47.5646	125.88	105.066	72.6876	56.5481
B4GALNT4	2.97541	4.64366	8.59975	4.83292	12.9296	4.07955	7.05484	6.48101	2.43925	6.79472	7.23538	4.19502	8.19202	11.6691	10.8097	4.99098	6.98487	6.0346	1.32604	23.8873	2.38579	4.85577	3.79786	1.93881	2.33398	8.71113	6.93816	3.05694	6.34145	6.296
CTC-296K1.4	13.4122	2.35072	2.28754	6.74163	3.97062	3.67215	6.08164	8.74841	5.88142	3.54081	7.92843	7.70786	3.74961	5.87505	2.87665	23.8378	7.36632	0.949754	4.88948	0.746476	20.5244	10.6285	3.55188	9.24995	17.7489	22.124	1.4319	3.12489	8.87115	19.7194
ABHD6	3.98803	1.45389	2.5304	1.15915	1.70309	3.66114	0.805154	2.2135	2.25046	1.42475	2.16953	1.68665	1.47179	1.61262	1.31849	2.76308	1.5238	1.19695	2.88167	1.42316	3.72113	2.32376	2.46484	3.4522	2.33675	3.11684	2.7424	4.2199	3.87167	4.39925
SNHG3	4.88622	10.1446	13.5726	19.3746	18.5228	16.6409	23.9197	18.6651	5.34111	15.1681	6.12394	6.67353	23.3029	13.9474	14.7887	6.54818	19.6036	24.0926	9.7079	14.2652	6.95688	9.16874	26.9058	7.06283	3.36895	6.10921	7.41319	2.89583	6.3444	4.31718
FMNL2	4.33975	5.09591	10.0268	5.80167	5.37354	5.8669	6.98357	7.31365	5.26222	10.8282	2.69022	3.63442	10.6036	6.00951	8.24536	8.21427	5.45791	11.5966	5.62206	8.56761	7.40066	4.0019	7.10792	7.02518	4.56308	4.21892	3.72432	2.53716	4.27219	3.17543
CFD	36.0374	3.4114	9.36208	9.9599	7.0774	14.4685	5.33877	2.33038	11.8836	11.1929	30.4632	16.0816	20.9855	32.5851	11.6839	37.0964	24.8668	2.93237	13.2635	6.04064	31.3964	5.50519	13.6216	16.7379	14.5719	33.6314	52.6875	73.5016	121.456	87.2696
GJB5	1.71609	0.668757	1.1588	0.706994	0.91145	2.03461	0.218844	0.326228	2.56365	0.219191	2.53462	1.98951	1.03119	0.631037	0.710081	0.700271	1.50779	0.416291	2.68046	0.218844	2.1978	1.34857	0.218844	4.52401	2.32386	1.61663	6.7919	1.58777	1.26734	1.64403
ALDH1A2	14.2242	3.55961	5.92745	1.96236	3.82254	6.71691	7.24535	8.18932	14.7668	5.64629	9.51948	7.4919	4.18845	5.96106	3.98544	12.1321	5.27248	3.14581	9.72555	1.4432	16.9134	9.72176	6.70263	13.069	27.0207	8.65267	5.29376	6.67509	8.36805	18.7973
ADRA2C	6.27396	0.519167	3.80905	3.43449	2.51186	7.19456	1.67545	1.50938	6.09518	5.2049	27.704	9.79717	5.77107	3.92485	3.84261	5.24192	9.6706	2.0669	5.44387	2.27268	8.01551	2.35483	4.04716	7.37191	6.14307	10.3229	16.0053	9.02613	21.0659	12.7225
DANCR	29.5231	25.9377	82.3657	77.5066	47.5313	49.1783	69.3753	87.805	41.1765	83.1724	45.6934	43.4795	84.0628	66.5786	85.4607	31.9857	114.721	102.929	47.0877	68.5338	31.0416	31.5353	98.6889	23.4565	26.8844	46.573	42.8977	35.4706	43.3868	46.06
FAM73A	4.3332	5.5043	2.85111	6.01625	2.08891	4.47202	6.16132	3.53537	2.95913	2.60609	1.00009	1.91663	3.04799	2.62972	2.3333	2.02062	1.73697	4.25874	3.44424	1.93532	2.6764	3.15418	3.3183	2.45848	2.8743	1.20577	1.02203	1.93725	0.884859	1.04979
RUSC2	6.09369	3.14899	4.94021	2.99032	4.19457	4.34365	2.89452	3.78081	4.80704	5.03712	10.5756	9.26212	5.46211	7.47311	5.5421	13.5607	5.81297	1.98854	3.88123	4.22573	9.14515	4.34135	3.41079	7.08385	3.31835	15.1121	7.18234	6.85993	9.80007	15.7139
SMTN	31.2818	7.7482	28.7586	12.5393	32.6852	20.1577	16.5139	20.7559	28.6754	23.0633	127.182	66.1683	29.2125	45.0514	24.6526	140.028	45.8354	8.77685	21.5068	12.2691	47.2147	31.0721	18.1072	32.2228	34.621	171.764	41.9912	71.6973	125.353	183.306
ALDH1B1	26.5265	7.81174	11.3142	10.2555	21.8425	13.4892	11.0781	19.1261	10.3541	14.4718	29.243	18.5981	13.0546	12.1444	14.9752	47.6814	10.6264	8.69702	12.8954	13.0428	44.0223	21.3916	12.1375	31.9817	21.5363	30.985	18.3361	12.5545	17.0315	33.1889
FKBP1C	99.3371	171.048	86.496	79.1048	68.7017	50.3936	47.7208	91.8958	113.077	85.6622	88.6137	93.4982	91.4323	113.507	42.3985	70.2636	55.0673	66.4578	121.787	148.174	66.0957	120.515	50.5676	76.0481	51.32	76.9895	95.4922	114.642	99.0915	89.0207
MED24	9.4296	7.30801	14.3106	10.2109	6.28918	8.40073	5.78075	6.13613	7.65152	7.73464	16.4126	12.016	9.78921	8.64031	8.08706	13.1709	13.1389	5.37675	8.86504	18.0932	10.2833	14.0615	11.9315	15.5544	7.47402	12.4452	21.4264	17.145	18.4551	9.23897
CNOT6	3.22629	8.80562	6.32032	10.3476	6.75919	7.71283	12.0873	7.91702	5.97902	5.17178	2.82648	3.62689	4.84468	7.10194	5.41014	4.90314	4.51861	10.7756	3.77726	6.10511	5.248	4.59911	2.95947	5.37889	7.08107	3.75163	3.41976	3.80352	3.41943	2.47145
HSPG2	25.4061	9.34189	20.5412	18.0217	16.4948	16.7027	8.69215	13.4067	21.174	25.2992	72.4345	38.1174	23.7995	28.153	23.6503	69.2504	19.4311	10.2787	11.3605	20.9159	31.6972	15.4603	9.19392	20.4186	18.8682	92.5973	35.6081	57.3279	72.8153	86.3797
ITGA7	8.70449	3.76909	8.79138	4.66817	13.1386	7.3024	6.61792	7.64289	8.43838	11.2886	28.7499	15.1203	7.99882	8.82192	9.41266	27.6046	10.7919	2.73303	5.66633	2.17464	14.1917	7.06451	6.63214	19.3114	12.6933	26.5086	13.8939	11.1094	28.7101	29.8488
ST6GALNAC2	4.71225	0.671983	2.06163	1.09232	2.31941	4.81624	1.19269	2.64032	8.59919	2.35666	5.63191	5.45463	3.26836	1.83113	3.18239	4.23393	4.53055	1.24289	5.80064	3.30036	7.84875	2.84807	3.00611	6.4986	3.79013	6.11071	11.3636	3.40242	6.19978	6.44779
TECPR2	5.2681	3.79859	4.73249	3.1083	3.66619	3.69887	2.42637	2.74263	4.39562	5.33143	8.22729	6.2622	3.96435	4.33086	4.10457	7.14603	3.92225	2.93195	3.44063	3.22078	4.42254	4.25969	2.6711	3.58579	4.08471	8.33169	7.26014	9.97736	7.88379	10.2192
AHDC1	3.52877	2.29248	3.32865	1.82441	3.41102	2.31779	2.19308	3.0154	3.12606	3.70665	7.66013	5.44802	3.32637	4.17169	4.11606	8.10288	4.25497	1.92114	3.16353	3.5716	3.79996	2.68877	2.80499	3.86133	3.48344	8.41473	7.1198	6.82919	8.26682	10.9366
ST3GAL1	2.5852	1.65975	2.22262	2.18917	0.919567	3.65369	1.6289	1.72861	0.380546	1.36144	3.26122	1.23412	2.08611	3.10588	1.75828	5.50098	1.75719	0.852372	2.56874	2.13554	5.99394	3.94593	2.2049	4.66978	1.92289	2.43112	5.25554	2.04325	3.20406	2.47014
NID1	11.5277	5.44849	5.53403	4.08399	4.54489	7.26821	2.85455	4.4291	5.26028	8.73796	17.1627	12.2851	8.33303	13.8607	5.46596	30.0184	4.71335	2.38434	4.77526	2.33571	15.1281	7.97649	3.70373	8.02941	8.04758	16.2687	10.9391	9.22016	20.6455	28.5614
CCDC69	7.98231	2.97821	5.79876	4.78571	3.76533	5.39735	2.31366	4.9516	5.93192	4.9306	8.08982	7.15023	4.65248	5.31798	4.71635	17.5838	6.33965	3.02069	7.33943	4.60372	8.06332	8.3904	3.27319	15.1354	12.8314	11.6112	8.18396	5.26884	17.6968	13.2967
SNHG1	59.8208	33.5856	37.1783	15.006	163.606	54.5197	196.764	526.605	16.2361	18.6885	27.769	14.0345	51.1112	18.5101	510.401	70.4619	124.019	1802.86	526.578	35.7211	80.1582	15.5483	27.6782	28.1082	25.851	14.5232	18.5557	29.8537	61.7425	39.0064
KRT13	9.78872	0.56351	1.90789	0.536617	2.19709	51.563	0.247429	4.10209	42.2043	0.683786	19.6988	15.0236	14.7803	0.668146	3.13338	0.580061	2.93318	0.615841	7.11367	0.661083	5.28646	1.60987	1.2553	24.6389	30.3246	17.5302	163.324	1.11051	2.10625	5.19758
RND2	4.6947	0.903356	2.479	1.28973	1.47769	2.03034	0.756506	1.48697	2.36167	1.88775	6.32796	4.49348	2.85924	3.75026	2.76685	6.55243	2.22903	1.51911	3.19077	0.665238	4.36515	2.73192	3.20799	4.20208	4.03173	6.1133	3.96163	4.94805	6.26749	9.74775
IGLC1	183.843	253.706	152.553	141.683	406.88	45.2672	12.6513	7.57143	43.4484	33.1565	197.908	47.3612	76.8157	190.699	421.951	207.321	43.7893	12.2783	618.508	755.746	205.899	117.092	111.517	132.687	26.3173	8.75773	139.488	8.24771	413.459	8.32251
UBR2	6.89082	7.96402	4.29452	6.03297	2.8142	6.9409	3.05991	3.11206	3.85653	3.87241	2.30672	4.81803	5.2212	3.50992	5.02275	3.49191	5.27076	6.20257	7.70271	5.43201	6.47271	2.97506	6.34307	3.40807	3.61011	2.09185	3.42166	1.66775	2.04497	1.76576
EHD2	17.6435	7.71005	12.6975	9.6545	12.1341	14.4974	7.28009	8.37131	14.357	14.198	43.7282	25.9972	15.3297	21.3262	15.0919	43.8945	19.0433	5.33751	11.5044	8.47067	28.6417	16.1899	8.90667	22.1305	19.689	47.8278	30.238	21.08	38.4164	46.0789
MAP1S	4.97824	3.43555	6.57791	4.22782	6.04041	2.93611	2.81597	2.74736	6.09177	7.31526	6.98019	9.75969	6.85933	6.51537	6.97155	9.68723	6.67498	2.74344	2.02617	8.8955	4.42374	4.27697	2.85322	7.10934	0.033786	15.0971	16.666	14.8602	12.7825	14.6753
TNFAIP2	10.1019	9.60901	9.93264	8.76033	13.3276	12.3916	2.94374	11.1602	6.83533	6.45926	29.7237	8.2298	12.8236	7.61841	11.4476	40.5398	12.0814	10.7169	39.4009	13.9694	33.7466	18.2326	13.389	96.2394	7.7774	12.5864	253.103	4.70015	30.1103	6.431
TCONS_00023268	14.4766	19.8018	14.8848	15.3204	10.3926	16.258	21.1316	15.108	16.0805	17.2085	5.09606	11.3688	11.0361	5.95006	18.4825	4.45557	10.9196	26.1082	14.898	6.66736	5.52026	12.5739	12.6241	3.75531	14.8175	6.8635	5.26409	15	7.80877	7.50522
H3F3A	54.2238	76.8068	42.203	54.5497	46.7704	79.5269	85.4811	71.3126	34.1189	27.8898	26.7757	22.171	38.0756	47.9705	25.9804	36.5683	30.2516	60.6825	69.1398	55.2494	63.5854	74.9047	59.748	73.8497	81.8374	26.2553	37.4928	18.5943	31.5849	16.4178
SLC43A2	4.28943	2.02931	2.36606	1.76988	4.56166	1.89858	1.24637	3.02418	5.44995	2.91055	9.23647	8.04638	5.36685	3.53782	5.89469	6.0474	4.31782	2.48218	3.05063	6.26207	4.9866	4.25259	1.16202	9.42717	1.76541	8.59065	27.5342	4.91072	8.1353	8.86244
CCDC102A	3.86875	1.41128	3.14344	1.83321	3.30368	3.31442	1.17265	1.85428	2.95297	2.64383	7.50886	5.2365	2.62827	4.75709	4.00664	6.48108	3.09233	1.80546	2.07973	2.77269	4.31043	2.25527	2.03341	6.69873	2.61675	7.32334	4.90182	4.55046	8.34471	9.44172
STEAP3	3.47628	3.53268	2.97481	2.16004	3.51144	6.06577	3.08039	5.5653	2.92159	1.46268	5.56052	2.96548	2.51205	5.0422	5.01565	7.5185	3.54777	2.55847	2.87151	3.81537	4.7687	4.89702	3.21028	12.6434	4.1489	3.86278	26.1591	3.53333	4.44631	5.34803
AOC3	19.8575	6.38419	14.1873	11.1706	14.1325	19.6394	8.45795	13.9793	13.5713	17.1937	40.159	39.0568	17.0986	23.8518	15.6032	66.142	28.8224	5.83001	13.6212	6.05834	29.1866	17.6872	11.3102	26.0814	24.3842	45.8836	18.5424	26.6431	58.9879	55.0405
PEX10	13.5108	25.3142	17.4908	46.3049	54.6758	12.0787	18.8305	20.9773	8.4623	16.844	18.5721	19.304	29.1867	9.22034	49.5744	8.74657	22.6315	34.4936	13.6922	54.3457	9.90912	17.49	31.7909	15.4299	9.31891	23.3888	11.6128	31.7389	21.8166	21.8567
RPS29	372.624	374.915	536.656	680.941	641.756	618.617	580.735	626	319.608	412.161	389.051	433.921	634.748	452.89	737.94	368.595	1067.67	932.055	988.254	528.315	318.987	386.373	495.261	679.876	323.801	377.02	401.921	266.253	420.351	284.689
MYRIP	2.29229	3.61184	1.49916	2.60465	1.93054	1.44549	3.21333	3.03377	3.43843	0.65721	1.45837	1.31713	2.84534	2.24601	2.47729	0.577394	2.23001	2.67	0.814278	1.89907	1.61721	2.33056	1.65092	0.935002	1.30572	1.26728	0.225627	0.318813	0.452513	0.482054
RP1-241P17.4	30.8223	34.3633	30.6922	31.5396	35.2122	40.1612	37.718	30.6973	29.4463	21.3307	14.4597	27.8247	21.4433	25.5963	28.4493	26.9514	34.7764	30.1664	36.2195	30.5768	28.3049	28.7532	19.6139	41.7565	37.484	16.3329	16.6802	10.8725	15.7171	13.59
ITIH5	7.68086	2.4099	5.47355	2.64592	4.96044	7.268	2.41862	5.05943	5.39232	3.97924	18.4862	9.9325	4.59433	8.20136	2.80285	13.7275	5.29017	1.64186	5.51102	2.3474	9.66524	6.77496	3.05488	7.76756	6.2748	20.6566	6.02121	8.00074	13.2358	18.6929
TUBA1A	62.0578	34.1872	44.9903	33.6112	47.4917	64.2591	37.0337	41.8153	33.0773	46.4521	92.4157	54.3234	48.8185	40.1972	47.3234	102.344	51.2958	28.326	44.1753	49.6754	115.73	89.3522	26.1762	94.275	68.5092	74.7814	79.3257	48.2043	66.3468	53.3494
FGR	0.850765	1.50456	1.88843	0.871188	1.0862	2.4501	0.958289	0.929646	0.447155	1.80031	3.0259	1.25938	1.74429	0.981339	1.22161	3.08828	0.691491	0.608119	3.51002	1.95167	2.90637	3.81551	2.24356	4.16815	0.000711798	0.887975	14.1263	1.81209	2.4918	0.850761
MMP14	21.9819	11.2254	18.4924	8.65028	15.6924	20.6359	6.81949	11.7215	21.1549	17.8487	44.6911	28.9016	26.3313	31.1574	22.0799	57.025	16.8546	9.18314	18.3166	15.4293	44.8442	22.2413	12.8952	37.3206	16.3364	34.1715	56.8384	21.0113	35.4363	36.8547
PGM5	66.3191	8.93017	31.7836	21.2955	23.3682	41.0724	23.0533	36.2309	45.1264	19.1645	67.9176	77.2713	31.3089	46.3461	22.5874	133.35	58.5244	13.8963	46.3877	7.27787	83.1459	40.1317	27.0562	54.4163	74.7547	115.726	22.0521	36.594	79.8069	124.846
DENND4C	4.24689	6.30379	3.63947	4.94978	2.30965	5.81427	10.3543	3.4844	2.22109	1.91306	1.98451	1.32447	3.59153	3.78494	3.75152	2.56858	1.96675	7.32014	4.39945	3.44891	5.98138	6.64286	3.73931	3.2018	8.09215	1.61355	1.15608	1.85255	1.7194	1.80561
NFE2L3	0.884903	4.17414	1.89299	4.93204	3.18338	2.71526	5.99728	4.33368	1.33569	2.85501	0.904456	0.725443	2.98918	1.76325	2.89813	2.47576	3.09562	6.19695	4.20303	5.54056	1.80266	2.61456	3.30466	4.38701	0.973129	0.850167	2.77405	0.407282	1.55513	0.646618
RDH10	5.36835	9.2053	4.36012	7.59525	2.12025	9.20946	3.97191	6.15658	6.95274	8.3162	4.96196	5.11821	8.40383	4.50825	2.91999	10.8223	4.10799	2.64075	12.2968	3.29813	7.78381	8.53397	4.83765	31.6559	7.13238	6.1373	31.8254	4.24006	6.17399	4.79965
TCONS_l2_00013055	3.39785	3.50063	1.08949	8.67665	2.48396	1.8338	7.28852	5.80201	2.13149	7.62447	4.85701	2.89812	5.43995	33.5462	2.8918	2.64293e-06	6.2209	2.35334	4.57083	24.5451	0.427323	2.64172	4.18308	1.46959	1.30411	0.496926	1.76019	4.43272	2.74948	3.06498
BNIP3P1	16.944	10.9654	17.9712	16.8346	8.50543	16.6703	15.8097	13.4343	18.4265	13.2816	6.53421	16.4385	12.6447	8.80758	12.6074	6.03047	13.817	19.6274	15.7428	10.0807	8.53851	10.6173	10.7863	4.75361	21.1079	9.13744	5.50794	14.7665	8.9378	7.52818
KLHL28	1.85329	3.99679	1.05998	2.64434	1.20894	2.19011	2.54993	1.73178	3.10473	1.39125	0.939686	0.815396	0.91144	0.647446	2.10782	2.16481	0.890528	3.02498	2.89401	0.677279	1.23164	0.00011625	1.97079	0.00018776	0.000164469	0.68843	0.82477	1.37224	0.692258	0.48127
TMEM35	8.94692	1.46057	4.33342	4.81353	3.41156	5.88668	3.82919	5.84046	4.57762	2.63003	7.56582	12.3157	5.35586	5.78036	3.15033	24.1866	9.72043	3.06701	9.4378	1.1311	11.4351	10.9874	4.31988	6.01403	14.6816	13.4329	2.63996	5.24091	13.8752	16.9073
CDK19	31.6497	19.57	14.9997	26.5653	9.42371	7.69435	22.452	13.3714	44.5593	10.7852	26.7578	9.31325	10.3643	11.3728	17.1643	7.02787	5.7368	14.4389	33.1358	6.22209	13.6874	9.02882	11.7706	6.50104	8.97213	12.1073	5.11456	3.97837	6.10146	14.3065
DNMBP	4.67781	3.6355	4.65956	7.3882	8.24481	3.93943	8.23203	7.84523	3.05752	6.82711	3.09282	3.07594	5.31595	4.62705	6.60212	4.15386	6.65632	9.17749	3.89995	6.63708	3.55501	4.11604	6.21646	3.52891	2.30394	3.25488	2.11823	2.52901	2.77464	2.62973
TRIM33	7.55274	11.0999	4.7475	9.31473	4.37822	7.89154	12.9652	6.94954	4.72624	3.2888	2.11015	2.28506	3.23553	4.40613	4.33261	4.34122	3.40768	11.2683	7.90888	4.83631	5.97141	6.52263	6.13717	5.13227	7.29657	2.32757	2.0189	2.24012	2.15875	1.80101
FNBP1L	9.42735	16.737	7.77059	8.4081	7.33717	8.86108	11.3801	11.5828	10.9285	5.2412	2.62702	5.22844	6.41226	7.67306	7.8422	3.74191	6.40491	14.7284	9.90519	5.92725	6.28905	10.3604	6.39811	5.66919	12.2261	2.41177	3.71033	3.37674	2.21334	2.46383
IGHV3-49	10.0824	33.013	6.16284	3.81906	24.9509	1.20386	1.11729	0.311807	10.2464	2.67388	5.57061	2.9494	3.07278	4.44149	8.54843	6.69354	1.24371	1.76689	65.8722	12.8606	11.7512	7.96031	5.36404	7.92488	2.07876	0.350449	6.16656	0.224619	10.4774	0.224619
TWIST2	3.41847	0.521243	2.7951	1.33076	1.9244	3.97531	0.583957	1.42913	2.25578	2.18293	9.61886	4.94202	3.04819	3.95549	2.69574	7.93449	4.23251	0.392425	1.51764	2.11824	6.66951	2.36412	0.792866	3.98044	1.94341	6.6314	5.31472	4.76859	9.30751	13.0152
SBNO2	5.03514	6.11149	8.90994	5.00593	8.40749	5.67538	3.50212	4.11858	6.23838	7.07123	16.974	6.31272	12.5059	7.19529	9.04	14.9903	6.83041	4.26066	6.47387	11.8323	9.89069	7.93534	6.56742	21.8801	4.94071	10.7148	90.1636	10.4315	14.7898	8.50397
CACNA1H	14.7157	1.9615	28.1726	9.42104	19.604	8.43841	14.8653	10.1849	17.4815	18.0128	47.3863	34.6368	11.7067	24.0413	8.85135	30.6359	18.7659	2.61804	9.39312	3.46972	14.5131	7.92473	8.72426	15.0933	17.0117	55.7819	17.8437	38.3138	29.7286	67.6772
CFL2	26.4829	7.57707	7.02154	7.72194	7.18342	14.0488	15.4269	8.88918	10.6408	3.92187	10.3865	8.41294	5.79933	6.50867	4.84338	29.7863	7.02373	5.38758	19.3446	4.38084	34.3356	19.2965	8.18304	22.1362	28.4234	11.9395	7.32161	5.05094	10.6847	11.5236
CHST11	2.6805	3.36734	1.70848	1.80802	0.00282678	3.13441	0.867853	1.90862	1.2356	2.25403	3.02068	2.98663	0.0231246	3.2678	1.91772	0.211952	1.55679	1.35884	0.0274779	1.96048	5.06205	3.70078	0.000541295	6.22669	2.63893	1.5644	7.51659	0.603856	4.05845	3.02785
C9orf172	1.57326	1.02945	2.86737	0.792185	2.18107	1.28107	0.759184	0.449551	2.93869	1.05293	6.49635	4.04288	1.40454	1.84434	2.28008	3.00967	1.65862	0.392641	0.689211	2.20026	1.16645	1.3856	0.698286	0.491879	0.581292	7.80752	1.33577	3.24335	3.82841	12.4698
PNCK	7.30065	1.89843	3.2514	3.13271	3.90466	4.80873	2.43335	2.90949	6.28556	2.98087	15.8304	12.2203	4.47553	6.2141	0.732882	17.0076	7.29376	1.60243	4.53214	1.32427	11.9633	5.06712	3.22005	8.86802	8.25173	15.154	5.24313	7.34479	11.9579	26.3639
IGHV3-11	16.1332	47.7304	11.129	14.4472	18.376	2.83338	0.282206	0.430829	2.96719	2.74454	11.8601	2.18007	6.23055	12.2501	6.66774	24.3253	0.72918	1.03001	176.132	22.9774	19.1208	14.9068	5.77732	13.7408	0.712541	0.469554	6.93721	0.0510872	21.8044	0.0498427
MRC2	12.3809	7.095	12.5782	6.05954	7.47197	11.1969	5.38367	5.68633	9.74015	12.0528	33.219	15.9589	10.7012	18.5563	15.5704	34.5652	9.69759	3.52988	6.68622	6.23238	21.1709	10.4959	6.93046	17.389	5.84467	30.4085	17.5503	14.9502	24.5511	36.3851
MAPK4	3.82011	5.63695e-05	1.61788	3.32865e-05	0.498024	1.23815	0.675478	1.98057	6.46924	1.88515	3.9102	3.62009	1.08498	1.7802	2.40318	4.11264	1.69166	0.514013	2.13777	1.38451e-05	5.286	2.2711	0.541689	1.0224	1.832	4.96616	1.79935	4.4079	3.32691	10.931
HSPA12B	1.18072	0.545381	1.42602	0.620983	1.5438	0.63945	1.30693	0.934098	1.22101	1.50863	2.39848	1.50458	0.993411	1.6404	1.33551	2.24194	1.2707	0.628108	1.04779	1.01416	1.89383	1.0098	0.462575	2.27957	0.673735	3.50294	3.09752	2.1911	3.33773	2.77477
SLC25A42	7.64913	6.79843	12.7583	16.4859	22.8698	7.10707	14.3226	14.9985	4.93488	25.0387	7.40736	9.67463	23.2633	12.1221	21.503	5.75154	13.2606	19.8765	4.83423	19.1356	4.55551	6.39946	15.6124	5.37438	5.16774	11.2645	5.03219	12.8501	13.5809	10.8235
TSPAN8	83.1051	14.6826	50.701	19.2694	36.5358	46.4197	50.4596	31.2499	110.582	44.6608	44.959	48.8777	30.2476	17.2828	33.7992	6.04768	21.4503	16.0558	66.3834	17.5723	40.9757	23.4917	16.6734	32.2997	58.0485	28.8378	9.38055	26.1604	24.256	25.5465
TRIB3	4.34146	6.0231	8.40186	7.35715	11.1354	6.76093	8.59654	7.95418	4.45648	8.67588	3.96569	7.48663	9.3268	6.20723	5.91838	3.13555	10.1669	9.17426	3.86031	26.6491	3.16126	6.54674	4.71233	3.2982	3.26421	6.34648	4.13357	7.24319	7.12762	5.24264
COL6A2	142.424	48.7913	85.5154	55.6818	92.2516	77.906	50.2405	54.2154	84.7158	110.277	439.358	194.208	108.961	170.209	139.586	358.337	137.643	29.2879	64.6324	66.0382	189.239	102.321	59.2471	129.107	83.244	433.079	256.505	268.363	426.931	566.712
ACER3	4.21453	7.09976	2.15189	4.63498	2.54152	5.4599	10.6453	5.83887	4.27577	1.67741	1.8517	2.00335	2.15574	5.11086	3.49788	2.33793	3.13487	3.29752	6.26788	3.30728	2.83039	4.77954	2.4928	3.50531	3.88378	2.92705	2.50743	1.54428	1.36478	1.19818
KIFC1	21.6656	13.1268	36.2029	33.4315	74.1326	34.1198	29.4943	52.3132	21.4741	29.3587	28.2113	29.686	31.4596	22.5435	52.9468	17.5781	71.4824	73.0309	51.289	32.5128	19.4073	17.1342	25.2314	31.8897	20.4494	26.8626	21.5306	18.2264	21.6378	21.8016
KCNH2	4.33992	1.74478	2.80698	3.44541	2.85893	4.3928	1.2857	2.18503	2.73632	4.54962	10.9949	6.63977	3.427	4.53584	4.30388	13.7218	5.50645	1.19995	2.70267	2.38838	5.7714	4.52066	3.94606	5.05817	4.73959	13.0531	3.9635	6.7173	13.7377	14.4265
METTL7A	25.7882	5.56318	11.4282	7.55358	6.82764	13.4582	11.3037	12.9359	17.3889	12.6227	13.2662	18.5944	11.2671	10.2462	13.7664	17.3097	11.3307	9.3983	21.4694	5.6804	22.7957	15.3713	11.3477	23.5	36.578	13.1118	14.2798	20.0615	13.3438	13.5566
CH25H	1.01062	5.25242	1.07402	1.52598	2.02753	7.76571	0.733143	0.560528	0.45744	0.591638	1.78601	0.501988	1.918	2.9851	3.05495	1.90384	2.44634	0.980041	3.08506	1.55707	1.72647	3.31003	0.888483	13.3195	1.95523	0.823207	11.7886	0.479792	5.34392	0.634226
RP11-498E2.7	1.82506	0.467228	1.38219	1.85266	1.56149	0.964592	2.12829	1.70068	1.37433	2.09659	1.3459	0.492171	1.48664	1.67891	2.60395	1.1284	2.03479	3.12477	2.39103	1.99471	0.45568	0.939978	0.471804	0.80802	0.702307	0.739405	1.01354	1.00354	1.23423	0.485605
RNF112	1.77003	0.891396	1.65179	0.885186	1.65725	2.14891	0.696699	0.883015	0.529327	1.26128	1.52302	2.25656	1.99086	2.29728	1.67364	4.96649	2.35467	1.06903	1.65142	0.518612	3.00601	2.42978	2.17711	2.81666	1.32082	2.86142	1.11745	2.19784	7.05483	2.31831
TMSB15A	15.6535	49.2651	65.0104	26.4319	20.2809	18.0078	34.193	30.9294	11.6562	18.1472	6.69556	12.4934	22.4394	13.2451	10.5579	3.44401	27.491	42.7575	15.3082	21.2009	10.8964	38.2199	23.0648	9.54551	14.6261	11.6953	9.79675	9.12282	10.4244	5.95198
IFI44L	1.09162	30.1029	0.543336	1.16266	1.62227	1.29708	1.10121	0.57111	0.614461	0.536716	1.78764	0.423252	0.69567	0.991694	0.612745	1.82633	0.451872	0.469178	4.74659	1.50079	1.45397	2.4573	1.16334	1.9792	0.692087	0.265749	0.554932	0.442887	0.541304	1.18186
RET	0.825373	1.35262	0.950722	1.06817	1.06611	0.781429	1.55177	1.22895	0.157328	2.30029	0.218639	1.59575	1.51027	1.43613	0.671823	1.5091	0.919945	0.665046	0.52979	1.16588	0.905607	1.96148	0.539022	0.961217	1.20839	0.626766	0.917039	8.13962	2.78211	0.179239
TNC	21.2977	13.7759	9.89489	8.92176	11.238	23.327	6.7462	12.6899	7.55718	14.9854	11.9526	27.7925	23.7891	15.1189	15.4032	33.1583	24.6224	13.0051	19.9673	5.38655	40.8603	27.151	17.7393	44.1234	27.1033	11.5564	65.1603	27.0207	39.1727	15.1193
NCAM1	3.3341	0.931069	1.18626	0.773373	0.806217	1.6738	1.0737	0.825564	3.1172	0.714722	4.42237	1.84981	0.470563	0.938623	0.308668	6.02625	0.651581	0.262816	2.57832	0.194527	7.33581	1.84442	0.530085	1.31639	2.3991	9.84093	0.77605	1.20573	2.14813	5.5597
PYCR1	16.9597	40.2445	55.9976	47.6512	62.7938	36.1643	32.0972	27.4095	17.8677	61.2778	16.486	27.8557	56.7939	41.5184	61.4751	13.8058	56.6963	52.6954	7.99336	81.0608	8.73237	20.7338	40.5039	11.1873	8.93588	18.7278	20.5036	55.347	34.1249	17.2222
CGREF1	4.28804	3.2464	3.49207	3.81098	10.0041	3.3895	6.69281	5.14249	1.17733	7.36959	0.411905	0.756512	4.92581	3.32886	6.79455	1.04072	5.24415	6.70604	2.02615	8.92687	0.57768	1.75515	2.5706	2.19914	0.460145	1.1734	0.695965	1.21741	2.23962	1.70855
MMP10	1.37628	9.02418	0.917777	1.42705	4.48573	3.11409	0.187026	2.24806	0.743396	1.30487	1.35289	0.0851508	4.04819	0.829893	1.25432	3.24427	1.41496	0.807284	7.9874	4.05132	10.6362	8.70774	1.02506	7.78192	0.499803	0.136055	17.7538	0.0462761	0.451166	0.0462761
MPV17	19.1791	18.4893	18.3356	17.3357	24.6064	24.0069	17.031	18.3295	17.8042	13.5744	15.9631	23.9327	22.1414	22.5965	11.4633	17.0546	26.263	20.1803	26.5211	26.6272	15.6298	19.1415	18.6967	33.6926	17.2261	10.8941	17.6899	15.8601	12.9586	7.1597
ITM2C	85.7315	27.6584	40.5649	33.8989	34.7105	39.3812	15.575	33.144	55.0279	62.0808	110.742	121.482	45.041	57.7298	38.6894	122.928	63.1535	18.6645	68.8324	20.2331	70.4742	53.566	40.3365	69.7027	45.0674	105.076	99.5291	194.361	115.491	116.868
NIPAL3	51.7419	19.0144	21.9086	10.8297	6.75638	38.4943	5.95968	14.1831	49.8321	28.9182	9.96444	58.0163	19.9464	10.6054	7.03973	11.998	17.5209	13.6643	30.423	6.62108	9.45086	21.05	15.3577	20.1119	104.041	17.1197	23.0009	104.851	37.3223	16.3027
C16orf45	8.68435	2.63659	8.3878	6.1238	6.09235	3.85295	4.26087	4.85168	6.28567	8.33029	16.9082	14.3222	7.56492	8.79525	8.84299	20.7709	6.52145	2.14668	4.65106	9.13817	13.6043	5.85308	8.00427	9.07626	6.45256	23.4319	8.11545	11.7124	24.985	27.5448
PRNP	52.3635	35.8829	33.8223	27.3996	30.7683	65.222	34.0649	42.1482	39.2631	27.4398	57.1384	44.4532	34.0571	46.373	27.9506	85.4923	35.9487	28.8333	57.373	22.7203	87.0148	52.5057	30.1249	76.1182	70.9586	77.302	40.0337	37.6028	63.8891	61.5263
ADPRHL1	0.954702	1.133e-05	6.4338	3.55186	1.31374	0.507512	0.349434	2.55374	0.776083	3.14553	0.528004	1.27205	2.27759	3.04718	1.8443	0.772897	1.42446	5.07091	1.04086	2.26285	0.932794	0.951748	2.07709	1.05732	0.467114	1.23519	0.770354	0.165277	1.00242	0.728431
CACNG4	22.9187	1.26823	4.31263	2.77913	1.48018	9.76341	2.98913	2.79206	14.1829	9.18665	6.33846	12.2522	5.32433	6.99473	1.91623	6.9691	4.97818	3.36662	8.61581	1.10632	7.2972	2.90224	4.03961	4.37793	17.7867	6.8844	2.79656	24.9788	14.4401	11.177
CALML3	3.54093	0.465789	0.334661	0.443847	0.385154	1.90155	0.186518	1.36301	2.9761	0.467132	2.87248	4.70058	2.26528	0.778833	0.186518	1.57445	1.34083	0.261448	1.4866	0.629216	0.780011	1.40873	0.400212	0.664633	1.99918	3.50036	6.88566	5.99449	2.17917	7.68577
LAPTM4B	11.3314	9.2534	5.85197	6.89124	9.52466	13.1573	6.46972	5.89851	7.58957	4.99463	9.65159	5.53716	5.41089	8.61253	6.80881	19.0333	6.51655	4.71437	13.7129	10.6848	23.5552	13.8755	8.91125	21.972	9.20194	8.5863	16.5236	5.13222	10.5413	10.0625
MMRN2	4.15421	4.62303	3.00777	2.85145	4.85739	4.97594	4.50145	4.5488	3.74105	4.53468	5.19017	6.53823	2.58755	6.0118	4.19778	6.91811	4.09822	1.65518	6.24768	3.62889	5.59904	6.00839	2.75071	6.19651	4.4112	7.19752	8.28903	7.66536	8.16437	6.56806
ZMYM4	11.5562	11.3974	10.2965	9.33535	6.84548	11.0413	8.31974	7.52281	9.84136	7.6549	4.41153	6.58231	6.92219	8.22639	6.81351	6.1859	4.00895	12.0214	6.97917	6.64234	6.40226	9.22982	5.79352	6.14944	9.00228	3.62954	3.90048	3.97602	4.14134	4.09506
FOXO6	1.66597	0.120959	0.968496	0.830052	0.490216	1.21775	0.670214	0.620883	1.25282	1.35985	2.33105	1.94823	1.46923	1.65161	0.935641	1.49103	1.51394	0.486667	0.795341	1.64686	1.55741	0.366234	1.23014	1.62159	0.35889	4.28893	1.74634	2.47311	2.64345	4.29376
NUP210	5.64178	8.72851	15.0356	17.0581	10.9397	7.18161	14.8716	13.7564	4.6202	14.103	6.954	6.98927	15.6095	11.0089	10.3835	7.03725	12.079	13.9749	6.72735	21.9633	4.57423	7.38512	10.7853	7.24392	4.67147	8.53878	8.52859	8.77322	12.0923	5.39666
GHR	9.35043	13.1993	11.4681	22.0323	6.0593	14.1077	17.996	13.6035	4.66541	4.92125	1.80144	3.82369	5.83911	3.91306	7.18171	3.13632	5.35626	17.9408	7.80265	17.9938	6.82117	11.0608	14.8764	3.63506	6.48484	2.80302	1.53276	3.15846	3.37906	2.8837
HOOK1	3.91778	5.95934	2.77716	5.00778	2.38717	4.332	7.09636	4.71192	2.58196	1.81009	0.679593	0.971535	2.43323	2.19321	2.27805	1.10346	1.6523	6.59972	3.82463	2.72754	2.10123	3.98011	3.57327	3.04051	3.91058	0.810979	0.89109	1.57652	1.21654	0.472999
C3	20.5359	65.4893	57.5999	30.9124	87.9441	53.7364	6.05161	73.6039	9.49659	27.2678	90.916	14.9879	54.5384	34.4699	123.829	133.182	52.3654	27.182	127.779	173.679	116.588	70.6918	81.5787	506.744	9.80743	23.9885	856.01	13.5285	95.1847	34.5
RASSF8	12.0584	4.60722	2.66395	4.91209	1.12314	5.9265	6.10944	4.96383	6.021	2.33686	3.81188	3.2063	2.44362	1.32682	1.46614	4.77924	2.08321	2.7182	10.1973	1.02157	7.14372	4.46766	2.36493	3.79577	7.87196	2.4024	0.747293	1.74799	2.67996	2.37885
SPEG	9.54896	3.02837	2.69868	3.37428	4.89819	9.03729	3.70864	2.21094	5.58878	3.45955	18.3469	10.7209	3.35797	5.98333	3.73387	14.2766	6.13844	2.87994	8.03034	2.22677	11.6114	7.07108	5.6807	12.2437	10.4897	17.8484	6.16355	4.38185	11.9143	15.5829
CORO1C	25.2446	11.6992	12.5537	10.537	13.2075	22.63	12.506	18.1982	14.3785	12.3321	28.7014	20.5215	14.3807	17.5758	11.2857	48.1368	14.0779	9.60513	19.6584	11.5867	39.4959	24.8671	13.6115	29.774	24.5	26.549	21.9665	13.1091	27.2978	31.7371
LEPREL1	30.3395	5.79172	5.66852	2.07423	1.48248	26.6164	2.21103	5.78987	34.9626	7.31187	19.8683	23.5126	7.42897	4.0443	2.99428	11.2096	10.1965	1.56955	44.7233	1.2228	16.8483	10.818	8.08808	13.4556	54.0722	9.08819	5.22798	60.2575	12.288	21.5369
LYNX1	4.77097	2.99608	2.45666	2.86183	1.2124	2.81434	2.64348	4.37052	6.79385	3.92928	7.07259	7.29316	4.57105	4.03102	3.60143	5.78186	5.02813	1.51513	3.72269	2.90774	9.78814	4.24553	3.85356	6.51512	8.07953	8.54663	6.26339	9.9279	10.6482	14.5511
TCONS_l2_00001839	1.15578	0.846117	2.30455	2.50631	2.35807	1.8439	3.10381	2.66652	1.54911	1.39478	0.644609	1.43839	2.43893	2.59032	1.69303	0.851107	3.46689	3.64568	1.72944	1.7842	0.913635	0.902817	1.93631	1.93466	1.4781	1.14522	0.997109	0.820886	1.2853	1.02875
BAG3	17.5407	19.4503	18.8566	14.3585	12.081	19.909	8.96459	14.7187	21.4678	17.8792	24.8162	21.9043	20.1256	16.3088	15.6635	23.8051	17.4342	11.3303	21.8907	13.1376	21.1652	21.561	13.9518	29.1805	17.8409	24.3912	42.3304	20.1437	26.2077	30.5725
PHF6	3.44733	2.84942	2.48382	2.10784	2.31736	4.13344	4.36138	3.36201	1.61117	1.22449	0.851316	0.725932	1.27137	2.8266	1.58577	1.90014	2.66541	3.76194	3.82145	2.64633	3.34888	2.28437	2.56373	3.99303	2.52257	0.673614	1.80676	0.889788	0.868228	1.22759
TCONS_l2_00024998	1.05639	1.54759	2.30177	2.29344	1.25219	1.52302	1.91218	2.70189	0.966662	1.30983	0.927971	1.45522	1.24574	0.929335	2.55204	1.37366	2.06373	4.20966	3.31887	1.55793	2.00227	1.04831	1.15273	1.85201	0.844755	0.359698	1.04089	0.343015	0.687621	0.332284
EIF4EBP1	4.92685	5.65965	19.6232	5.94729	35.9239	13.1902	12.6057	33.4748	2.79304	32.57	5.81019	7.92967	18.9045	21.4154	16.5168	9.07863	18.6143	41.4029	8.28424	43.4982	7.32194	9.00773	15.3076	8.67737	3.98595	12.5106	13.1044	7.30705	13.5404	7.53743
ETNK2	5.2809	1.4523	1.73644	3.19647	1.44475	6.20914	0.648079	2.28715	5.26461	2.91651	6.06545	5.61527	2.4647	2.52197	1.38903	4.97322	3.55812	1.66632	4.43521	1.23616	6.9745	3.9079	2.24839	4.32988	3.48474	5.18486	5.8667	7.05203	6.83318	8.91252
DDI2	8.15777	9.43725	7.209	8.81335	6.5385	8.24452	10.194	8.72136	6.95399	6.09144	3.6362	5.90075	6.29297	6.29632	5.79163	3.54076	5.89007	9.87693	7.63924	6.43425	4.83046	7.52227	6.59453	4.66737	9.78638	4.01199	2.63685	3.77708	3.81513	2.99521
CYBA	14.5002	10.0758	24.0695	11.925	13.971	16.0527	3.60874	5.96415	11.4774	15.864	56.4849	31.5842	24.939	25.002	13.0066	34.033	20.9315	3.31152	12.418	30.6528	18.4186	18.5941	7.7494	47.2625	5.20977	21.6183	132.905	21.3394	41.1312	25.6423
EBF1	1.27652	1.26553	1.00786	0.985094	0.62204	0.00166168	0.158653	0.950063	0.627862	1.40792	0.612739	0.657195	1.06553	1.02349	0.771851	2.2454	0.484699	0.888992	1.19974	0.00144812	2.67924	2.22336	1.51305	3.48424	1.87279	0.892563	0.743709	1.22348	1.84638	1.2728
UFSP2	14.0065	10.7589	10.4715	11.4374	10.6015	14.0488	9.74143	11.705	11.956	7.29039	9.5139	10.806	9.22797	12.9127	9.82296	14.3686	12.7158	9.56284	13.2497	9.67701	15.8524	13.0613	12.041	12.9074	16.5431	8.45161	8.04194	5.51463	9.10734	8.76294
DNAJC10	20.5467	24.9105	24.0654	42.0279	15.9152	28.5263	37.7043	32.9542	14.0932	24.8399	6.91	8.6694	25.2444	15.5296	27.3797	11.9558	13.7361	39.8373	20.5031	18.575	15.5939	18.8991	38.6287	17.3233	22.3389	8.00359	9.82734	9.01875	10.1034	5.99098
LAMB2	31.7282	29.9728	26.3853	34.5049	22.1225	30.4252	13.1164	26.5647	42.9988	28.5789	69.5806	41.3207	30.3307	38.5576	19.1127	66.1076	28.3157	20.4073	19.4103	28.2232	36.9236	33.6668	25.9843	36.7676	33.819	84.3568	41.6517	76.3462	70.4483	98.3051
RP11-17A4.1	80.5305	90.2442	127.532	120.187	214.252	118.58	138.952	142.069	78.6614	110.942	73.8175	122.018	155.98	99.3957	184.741	73.0604	244.522	183.305	230.581	154.507	90.4872	96.7233	112.394	130.022	65.4698	74.3967	90.8079	41.0226	58.5304	44.0343
ALDH3B2	3.31819	0.817088	18.8392	2.10354	8.50187	3.23322	1.73237	4.57378	0.719493	8.27361	3.56625	3.74425	22.5146	5.39426	4.90316	2.29455	4.94863	7.53978	1.61923	11.6455	3.90482	1.47282	1.60354	2.65165	2.30137	9.30122	6.44362	3.66267	5.53829	2.15318
PFKP	20.7084	12.9555	22.2298	9.68269	21.556	17.7326	13.0591	14.7267	15.3048	25.1081	53.4585	28.4013	22.0625	19.2035	31.104	54.8567	19.609	17.3024	13.4254	20.6115	29.7565	18.6087	14.5127	26.6354	24.6023	41.7609	36.8247	31.5488	48.6523	58.928
TUBG2	13.5228	6.86768	13.4805	10.1289	9.49366	10.3988	8.00355	9.59242	19.6635	11.7153	30.2254	20.0918	11.6529	16.6879	8.79482	20.789	14.5773	7.11814	11.089	16.1893	19.7547	13.0096	11.4825	15.1517	9.39567	27.8135	18.0984	21.3288	19.6746	29.3226
BICD1	1.42739	5.4663	4.73948	6.8009	3.26689	1.18675	8.27462	4.81952	1.13093	11.4596	1.18312	1.39564	8.7681	3.50237	2.00755	1.50545	2.06464	3.97255	1.31084	4.0485	1.30228	2.85921	4.13694	1.005	0.884303	1.29231	0.867722	2.27643	1.38606	0.423357
SERPINF1	58.534	32.2043	46.9645	25.1955	49.4509	59.3232	20.4153	35.6527	33.2772	47.9996	79.8869	41.9918	73.7102	83.7018	54.4373	195.578	49.8261	23.5492	67.3166	40.6364	118.036	51.9288	49.2502	119.691	56.8842	50.9088	95.1241	36.1539	150.174	100.98
TRIOBP	23.9013	15.8495	25.0063	17.3272	22.0168	18.1184	15.597	15.3879	22.973	25.5782	56.9473	30.5322	27.2449	22.1322	25.0783	43.1087	22.9308	12.1009	17.3853	27.0343	29.3699	18.216	15.9321	23.2786	17.1185	56.8984	51.4916	57.1806	66.3288	51.1765
APCDD1	30.3102	16.2539	20.0903	21.419	15.3766	36.0662	13.2813	13.486	71.3994	24.9181	44.8976	35.8661	20.9765	33.763	24.3131	24.7775	17.3194	5.15501	30.8975	10.4094	26.458	20.1789	17.5611	38.1256	33.2929	41.7507	37.857	45.9122	46.4962	56.9815
FURIN	42.6229	26.4709	41.4927	26.0437	21.8237	34.2565	13.6468	20.3898	57.2505	64.7699	67.2508	63.1437	41.2959	25.1235	25.6214	27.7436	29.4097	14.438	32.7709	38.4502	27.4095	23.1522	21.3018	31.8825	33.2523	56.5131	75.5432	154.3	56.2346	58.1711
RPL29	228.492	206.763	512.009	377.386	774.117	280.915	318.95	303.748	300.074	480.863	332.779	440.255	621.461	397.382	647.133	264.289	716.416	318.565	131.749	673.107	180.88	218.102	378.365	282.366	190.28	408.969	378.004	251.091	320.375	292.425
HIST1H4H	6.26316	8.12698	16.094	26.8086	5.77256	7.67446	21.6505	12.6437	6.9733	7.43318	4.22529	4.74992	7.9066	12.0211	4.73965	2.51976	4.45118	9.53985	15.323	4.62772	1.69352	6.06571	15.8445	3.46404	6.01807	6.31337	3.95217	13.7278	5.72878	7.42839
ALKBH2	3.52232	6.09135	5.56419	3.87118	6.58461	5.2261	3.23857	9.16087	4.54338	4.91956	4.68544	4.3476	6.63753	7.75819	6.39101	6.93393	13.2122	10.2093	5.19512	7.83743	3.0488	4.21455	3.88911	8.68502	5.61667	8.97454	5.63329	4.91537	5.24887	6.86701
MSRB1	9.59084	6.12788	12.1483	9.16137	12.1796	8.77861	4.64759	8.79167	9.147	14.1476	16.6849	17.4634	12.241	10.7308	8.79993	20.4449	12.3699	7.28267	6.96825	14.4803	9.83474	11.5061	9.86685	17.8494	8.80716	14.6618	26.4139	21.0614	22.31	21.3369
HIST1H2BC	13.6344	9.61115	15.0037	62.8152	9.67711	12.0763	71.2814	7.29876	15.8338	10.79	5.3959	9.08579	10.1651	15.0945	7.79504	2.3779	4.60158	4.34668	15.5248	11.5293	1.5499	5.09246	16.5868	4.41647	10.0683	10.8816	4.24164	10.9048	7.13742	12.0459
TCONS_l2_00027270	6.69187	6.07246	6.96128	5.68872	6.93512	5.26033	7.47671	8.68522	3.93738	3.48285	2.86111	3.25392	3.0634	3.22861	4.36339	2.63297	4.78392	15.0966	16.2206	3.22059	4.55812	6.62792	3.3284	5.81761	8.17603	2.17124	1.89871	2.39642	2.97895	1.71906
TTC22	3.21956	1.37695	2.56572	3.7087	2.02451	3.14167	0.384059	2.39876	4.18125	4.10125	5.48174	7.11493	4.24995	1.83135	2.49202	2.66928	2.92876	1.90471	4.6911	3.14728	3.54507	2.95649	3.64738	2.50188	3.37656	4.97652	7.1691	8.48345	5.71032	5.04275
UBR3	9.89441	9.08194	5.35934	7.45427	4.05253	7.90279	10.9293	8.24152	5.2781	4.28911	2.77567	4.07469	3.36846	4.98088	4.38136	4.84905	4.94551	6.93659	7.5417	4.92371	9.66923	9.8122	7.02567	8.66738	9.93906	3.42728	2.37205	3.25753	3.76642	2.43517
GSE1	12.4349	13.7153	15.4004	15.4669	21.7895	10.3422	29.8011	19.4339	11.4709	12.4261	8.40767	8.93036	9.98705	16.359	13.979	9.33736	11.5448	22.0397	13.7767	12.2861	13.0514	11.7735	15.6011	11.827	8.30994	9.14674	6.10442	9.20686	7.42914	7.90374
LEO1	10.4776	11.5566	8.01667	12.2115	12.6767	10.3103	8.51347	9.06457	6.7512	8.16333	3.10555	3.61968	4.85433	7.69134	8.02368	4.93377	5.17834	11.8692	6.06421	10.6417	9.0774	8.10346	10.2079	4.21794	6.50892	3.47427	4.14973	3.00695	4.37761	4.62314
FAM81A	2.26467	2.88408	1.7842	1.0501	0.754455	1.15823	7.0103	2.29799	2.14743	1.28607	1.47218	1.23815	1.5601	1.55038	0.336899	0.278857	0.439002	1.31586	1.07047	1.63699	0.981055	1.66391	0.50321	0.274096	1.21231	1.00661	0.430016	0.274096	0.721796	1.72825
FKTN	3.18814	3.04517	2.16808	3.00515	2.31877	3.10484	4.35703	3.7717	2.71451	1.66734	0.935959	1.4242	2.34455	2.21336	2.49967	1.99748	2.58227	4.75765	3.90184	2.74613	1.8542	2.49907	3.21851	2.53901	2.71013	1.30118	1.31554	0.986712	1.21985	0.835804
DNMT3A	3.58421	5.7103	4.07248	5.56524	4.77913	3.5997	7.93526	6.73761	3.23124	4.47455	3.98451	3.70657	5.27071	6.7165	5.24878	3.70188	4.70196	6.50386	4.8921	7.29688	3.08423	4.56014	3.0301	4.66215	2.82775	5.10424	4.63633	4.15381	6.65652	5.38709
TMEM144	2.8289	6.19575	3.64737	9.13904	2.04593	7.32994	11.5776	5.98688	2.29447	3.63677	1.97791	2.84134	2.91476	4.67724	3.57216	2.07989	4.33574	9.12749	4.82801	3.98285	3.45195	5.44962	4.78282	4.68509	3.81036	2.63878	1.15856	1.19895	1.41467	2.27366
PIGM	4.70525	5.20472	5.76791	6.51056	5.13361	7.0964	8.11501	5.98084	5.04282	5.6701	3.00751	4.00979	5.30088	4.36061	4.30292	3.01319	4.91197	8.74214	6.0225	4.15121	4.0712	3.88654	2.80543	3.24544	6.07028	2.94379	2.86747	4.86218	3.32202	2.0633
C1R	84.007	71.5038	71.9023	59.182	107.556	100.725	39.9027	63.5147	42.935	78.2089	163.022	53.9307	91.7412	141.768	111.031	405.788	66.4796	41.7295	108.609	83.9963	227.212	108.3	79.4413	318.71	55.6397	97.1285	434.462	34.3035	198.98	88.8703
FEZ1	4.90336	2.33612	3.18031	2.40062	2.52106	5.0461	1.97376	2.50027	3.72123	1.67081	6.06818	4.94175	2.98286	4.37875	2.44896	10.3552	3.08311	1.11899	3.59043	2.72001	6.7248	3.74802	3.02204	7.11849	6.85161	6.04569	8.06729	3.19364	6.36671	6.82815
ZMAT1	5.45946	6.37911	2.47624	5.81679	2.36446	6.66778	8.26997	4.04802	5.46916	2.07731	2.30906	2.83197	3.50122	2.7722	3.74662	2.199	5.17832	2.54882	5.90637	1.99123	5.5667	7.34712	5.40591	8.97049	7.28917	3.0641	0.940433	1.3848	2.33478	2.41927
ZNF33B	7.60343	7.90136	5.27567	7.76658	7.71201	7.76519	14.8659	9.41932	5.59006	3.88594	2.03793	3.47136	5.2399	3.78908	7.38815	4.94586	4.72418	9.8567	7.48683	3.02623	5.71974	5.78609	7.27747	5.06334	7.23722	2.82848	2.30517	2.94506	2.9578	2.17846
NFKBIA	35.9183	40.9737	35.2292	24.6579	38.7759	46.5899	28.2366	34.928	41.2331	29.5055	56.0735	57.2013	55.8804	37.7783	37.4661	49.7585	48.1543	47.2018	57.7837	56.2913	49.7757	59.485	34.8096	175.694	21.5173	34.8607	147.833	46.0951	51.7781	33.7165
NCOA3	6.55313	11.7466	3.73471	6.97311	3.82258	4.38916	3.57747	4.66435	5.35635	2.78617	3.17969	3.18875	3.12069	5.54645	3.30849	5.7037	3.12401	5.0207	5.68278	2.6789	4.86616	7.2908	3.94083	3.01204	4.1773	1.52513	2.93446	1.51571	2.71945	1.75274
KIFC3	3.4774	1.44315	2.11018	1.70042	1.86099	1.31653	2.1775	0.911045	1.90246	2.1321	5.55217	4.03979	2.79382	2.08428	1.67206	6.15631	3.57128	1.23338	2.05712	1.36239	3.36262	3.03922	1.80512	5.4424	1.81592	4.91666	10.3902	3.1534	8.92903	8.33668
SLC2A9	0.732629	0.298573	1.32526	0.887968	0.944634	1.91042	0.863797	1.45122	2.73059	1.20893	1.75998	3.1408	0.974239	1.48146	1.66334	3.14207	1.92454	0.528235	1.71204	0.772521	2.04638	2.40929	0.970761	5.08681	3.04746	2.53531	5.24543	2.28025	1.93941	1.78382
AC092171.4	2.31931	3.19109	3.567	3.27755	3.518	1.85675	3.6415	2.59999	3.56587	3.60588	5.0195	3.01574	3.8693	3.94931	3.39669	2.51086	4.09439	2.84908	2.40131	3.86035	2.66314	2.77297	4.07616	2.36314	2.34778	5.61232	6.77326	9.25591	5.61081	6.57686
PDE4A	3.05859	1.72185	2.15076	1.24132	1.92437	3.96177	0.569116	2.33608	3.7557	2.03627	2.90872	4.69092	2.65667	3.03441	2.07914	4.58228	3.06057	0.669016	4.18771	3.00063	3.20567	2.73238	1.87783	6.31962	3.64412	4.47271	6.16578	6.45603	4.26201	2.98615
SIVA1	21.6931	15.2697	32.6581	23.8435	37.0741	16.0128	19.174	11.5298	28.9266	25.992	59.2681	49.7658	29.6643	29.0017	33.4339	31.5015	36.1772	9.23911	15.7379	37.3572	21.2532	15.4678	14.4928	27.1417	11.7294	43.3759	34.8444	59.5753	43.4734	63.7688
IL6ST	15.6449	7.62235	4.12543	10.7194	5.6886	17.2733	8.54599	6.86291	9.5458	2.91847	4.34153	4.16986	4.48774	5.11926	7.00708	17.6701	3.0798	10.2161	15.9939	3.84415	18.2197	6.73118	9.72125	21.4581	24.272	4.70448	5.20131	3.91188	5.41817	3.11541
HOXD13	7.4623	0.519856	1.48786	0.893147	0.878533	4.05868	0.864735	0.762262	8.01579	0.34957	9.25996	4.22412	1.64207	2.84573	1.50974	11.6223	3.49127	0.619101	8.10866	0.537605	10.6794	3.54118	1.58576	3.26946	8.48625	8.06768	3.75224	2.90638	2.62053	11.0459
STAB1	6.03723	4.96944	7.97053	4.98322	7.49741	10.9166	3.59893	4.60396	4.15073	8.7754	26.9486	8.19397	6.39592	14.0908	8.11498	17.1222	5.60443	2.84453	7.69886	9.48287	13.5796	6.24875	5.58654	30.8223	3.86753	10.5235	57.5042	7.4802	14.3911	11.7746
TCONS_00019547	0.33152	0.598824	6.0198	4.01708	7.72911	0.607077	4.00329	12.5288	0.151473	8.0801	1.93349	1.27364	25.0295	3.28952	26.4509	0.145512	10.3231	17.5112	2.87319	5.87285	8.21957e-06	9.58272e-06	2.45936	1.98526	2.64396e-22	0.824728	2.11614	0.0688259	2.99529	2.64396e-22
METAP2	19.8727	17.3178	20.7414	19.4737	21.91	24.5981	16.841	26.7782	13.3139	13.5297	9.18576	8.54733	17.517	16.3597	15.0268	18.1009	16.854	33.0253	7.22866	20.1552	20.6696	19.0571	22.2729	24.3653	17.8783	5.71519	6.31384	4.43884	10.9875	7.0679
LAMP5	1.6027	4.16407	6.79811	0.719083	4.22071	4.14628	1.52048	0.765945	3.20096	2.19626	3.2511	3.96446	1.51876	3.07439	3.46957	1.17578	2.55617	0.743962	6.98439	2.74838	4.03605	4.59954	1.40928	4.26236	1.34342	1.82219	0.567506	0.158251	1.17408	2.17461
MKL1	3.86162	3.98867	5.04447	3.4246	3.80145	3.4358	2.73559	3.50843	3.17919	8.27999	4.73146	5.18035	6.2595	7.21722	6.1306	10.6983	2.93575	5.22492	2.67882	4.47743	8.79908	4.1762	3.65	9.34512	1.9964	11.6298	10.1733	10.8634	5.34418	7.6632
C10orf54	5.03383	3.49964	5.97652	3.36067	4.81688	4.77825	2.12944	2.94444	4.72389	5.27115	13.6568	6.4254	5.00931	7.44414	5.91402	15.797	5.01987	2.48512	6.40879	5.02062	9.74351	5.43408	2.50137	12.2439	4.02325	8.22771	22.7735	7.70767	12.1545	9.51396
PDLIM3	39.7674	48.123	16.9045	27.4637	42.4356	27.4635	24.3322	29.5365	22.3195	28.303	115.836	36.5294	22.7523	53.2071	15.3404	107.095	48.6408	29.2741	22.8912	23.375	110.854	75.0185	22.893	48.8971	48.2099	80.3248	27.7636	31.4546	54.5391	96.0954
RGS10	14.8774	45.9445	56.9469	25.1936	77.1587	35.3455	36.5049	52.1613	22.2429	40.9665	19.0749	28.1229	45.183	27.037	55.6877	22.5952	44.0177	25.8537	31.9795	84.7832	12.8524	33.7252	43.0154	25.8744	25.6049	24.0171	13.8768	16.3621	25.5609	14.8814
UPK3A	16.2806	26.8927	22.3174	5.11935	8.16493	12.0509	3.16779	17.0571	49.4231	20.4955	34.5627	58.3214	23.0925	8.51094	2.70558	8.70202	10.8854	22.2344	13.4216	15.6255	7.21388	26.6069	2.37972	6.49589	6.63388	52.9727	14.5245	81.734	36.4821	57.5902
ZDHHC23	1.58015	2.1781	3.13357	2.00179	1.61092	1.51689	2.36224	2.37761	1.42359	1.4326	0.727807	1.28747	2.24912	1.03236	1.69668	0.928832	2.49224	3.34821	1.67943	2.77384	1.39789	2.50276	1.82104	1.97043	1.7406	0.836144	0.666728	0.651463	1.02614	1.06125
LY6E	35.4073	15.9473	39.33	39.3001	36.5126	55.4891	17.808	21.5959	44.6439	65.6852	94.6193	60.3009	51.994	46.9213	79.4783	93.4447	48.281	25.1523	27.2623	50.3044	50.204	52.2689	43.3336	134.991	30.6715	50.7385	183.909	43.6503	85.8051	73.8894
MT-TC	2430.74	5312.32	6089.26	5038.74	2020.55	4995.56	16117.4	44028.5	13758.3	2777.36	2572.12	6715.67	7404.48	6471.06	17790.6	5416.84	23864.3	89062	98673.6	8398.83	2856.02	7800.54	7739.8	4872.17	7600.31	2546.63	1978.97	2132.87	5993.69	2722.62
EBF4	11.1974	7.55631	10.7957	5.09664	5.92849	9.38284	8.39759	7.3752	14.17	11.5227	19.8174	20.0209	12.3764	11.544	11.1724	12.8228	12.7215	5.36918	14.0459	10.7473	13.0975	8.41972	10.411	12.2923	15.1227	21.5476	17.3132	24.5667	20.6383	25.083
MBTD1	4.90535	4.32677	3.32386	2.74523	3.6075	6.38077	7.20382	6.9568	3.0755	1.41714	1.3065	1.39916	3.22335	4.02043	2.31815	3.00683	3.54531	6.43599	5.54135	3.2798	3.91106	4.05401	3.43954	3.17049	5.36703	1.83845	0.960724	1.1059	1.40138	1.60476
PPIC	11.926	12.8917	11.6269	9.00236	12.3539	14.5096	8.78353	10.3934	9.37187	6.94583	16.7818	11.2989	9.30306	17.9337	8.20082	25.9358	7.30801	4.32134	14.2453	8.12122	20.4696	17.7357	13.0845	17.5459	16.5929	16.2575	19.8898	13.4969	19.3065	15.1832
ZNF595	2.17423	3.31284	3.09488	4.73667	4.21344	3.98821	6.2919	3.98755	1.80407	2.49149	0.952701	1.48888	2.11223	2.98616	3.62046	1.63672	2.05986	6.87152	2.84421	3.13925	2.20642	1.99773	4.28126	1.83692	2.82655	1.20729	0.733292	1.37461	1.41954	1.03584
NINJ1	25.9405	22.9081	28.1368	19.571	28.5965	22.3845	12.2091	15.2957	25.9034	29.1435	55.8351	42.0871	34.7554	35.0608	30.6996	37.6094	30.3432	12.5835	25.1135	30.8939	31.7712	27.8172	22.6022	44.525	15.9326	41.4515	63.687	38.1618	53.4613	62.2916
RASIP1	2.50872	2.07497	2.30955	0.619378	1.65359	1.9102	0.764417	0.793049	1.93036	2.34084	3.28132	3.87016	2.77034	2.33963	1.99718	3.55272	3.02901	0.816481	2.11941	1.76009	2.31557	2.09487	0.879882	3.75532	1.79332	3.6227	6.22041	3.80919	5.21272	3.46512
TNFRSF1B	3.76432	5.32363	4.86408	3.27133	4.2753	5.38242	1.44303	2.80344	1.79653	5.32631	6.81532	4.28633	3.49963	5.58279	4.14845	10.5701	3.14813	2.47062	8.20375	5.35388	4.38603	3.21899	4.17279	13.4177	3.59003	2.96204	17.7905	4.3032	6.44949	4.29258
PPP6R3	15.8533	8.2464	5.86435	3.61095	7.17689	16.0109	12.556	5.17536	12.5114	5.39694	6.88637	5.62526	6.01349	6.36284	5.68111	6.90417	8.46284	10.2233	8.03544	10.9165	8.53731	9.1629	5.11155	6.72872	6.73842	7.53358	8.0862	7.57044	6.68011	7.4816
RPS28	40.3804	24.6092	51.368	32.5393	52.5209	46.2457	53.2049	74.4415	30.3983	48.8325	88.7258	27.5153	85.7966	37.6147	47.0088	35.0959	63.5491	64.358	77.0619	55.7044	40.3951	31.5756	51.5722	42.6177	39.8385	98.0122	90.2973	90.3495	104.381	68.0122
PRKAG2	8.13775	8.10821	11.5573	5.60406	10.8674	8.83045	9.77485	9.1407	8.39642	9.59157	3.63903	6.37165	9.05674	10.0074	12.6928	8.05295	7.82927	8.90574	7.45553	6.50404	7.88376	10.797	4.54582	13.8391	6.82728	6.40358	3.53855	6.54491	5.73005	3.77757
TAF1	3.39589	4.95622	2.4446	3.5428	3.42066	2.7406	3.61686	3.49004	3.23066	2.82906	1.84575	2.51614	2.72652	4.12868	2.70646	4.46627	3.04315	3.07714	4.78274	1.59479	4.29248	5.40699	3.40941	6.64881	7.28652	1.86261	2.37014	2.22047	2.43652	1.7533
EMB	17.9322	19.8755	14.3183	35.0016	11.2241	23.8407	35.1646	18.4895	10.9746	12.803	6.4437	7.69907	11.1082	11.4426	8.5257	13.7937	12.5363	17.3201	19.5297	16.4328	17.0218	16.1228	20.1234	10.1182	20.8917	4.81375	4.00941	4.99276	8.6621	4.71572
GNA11	17.0719	11.8139	19.2436	13.4042	19.4762	14.0861	9.57346	12.2535	17.3565	18.2968	39.1434	29.0469	20.7832	20.9666	15.4697	30.9088	21.2683	9.64212	11.7897	18.2939	18.3811	14.8852	11.2425	18.3222	16.152	41.4679	27.8944	32.1984	38.2414	45.8472
ADAMTS1	37.7155	32.1259	8.90884	13.4954	15.4548	56.053	10.5367	14.2953	138.612	11.8557	18.824	40.3513	19.9284	10.1328	17.1889	30.7106	30.7238	11.1252	63.8936	4.84007	38.0071	41.1667	8.3019	81.2331	41.3374	47.6137	37.2225	11.2699	43.0754	120.642
ACTC1	29.8825	1.08482	11.8271	3.10045	1.55336	5.85623	1.74196	7.40528	42.5961	4.00985	60.3824	23.7692	5.51175	5.70948	1.64728	71.0084	19.4036	1.65331	18.93	0.524977	50.678	16.6052	3.68539	4.35054	13.1278	70.8727	5.33188	13.8026	23.5665	93.3196
ZNF697	5.03902	5.32235	6.8779	5.72994	6.40488	6.00727	5.12718	8.14538	5.8982	6.15937	2.02126	3.56569	4.36272	4.45588	4.87409	2.2888	3.89047	12.7217	4.13649	5.05046	2.83816	4.92231	4.50714	1.96016	6.05248	2.59064	1.51218	6.55256	3.13758	2.57699
D86994.2	477.636	1159.4	369.828	946	660.425	54.1017	40.6514	25.6552	347.89	144.954	157.096	276.822	63.1669	399.983	3989.13	1029.87	603.365	185.084	1145.1	2961.64	330.508	251.927	149.287	211.274	57.5584	30.1094	231.289	25.6552	441.028	25.6552
OSMR	8.02998	10.1398	5.76671	7.79516	5.99799	9.60511	4.20516	7.73206	4.61134	6.44052	6.90631	4.95394	6.9158	8.5682	6.03138	24.5832	5.36215	8.89	11.4067	5.93358	26.0983	13.5091	7.63167	24.6255	6.92164	3.89119	21.9709	2.96065	8.80592	3.95562
PLEKHA4	3.90038	3.62146	5.68121	3.74815	4.34245	4.57169	3.36909	3.23489	2.48105	4.95916	9.68797	3.50385	7.04661	5.83364	4.02279	15.3743	3.91777	3.50573	4.28814	4.2317	11.6951	6.84329	4.13225	8.61658	3.37109	5.96801	14.0345	4.78395	8.3483	7.73632
MGRN1	19.8854	16.2824	23.6651	17.3688	22.3483	13.9607	14.4974	14.3824	19.9923	24.9825	44.4594	29.9965	24.5652	23.1725	25.5026	26.5075	22.8673	14.7631	13.9204	28.3339	19.0182	15.2032	16.9275	14.8966	13.2034	43.8179	41.5594	51.3929	47.5641	60.7519
SPATC1L	9.81056	4.55809	6.16625	10.4541	8.88015	12.6182	3.77388	5.71874	18.1707	20.9141	21.7077	18.1575	10.525	9.33812	9.24199	7.90954	10.974	8.42467	4.28383	9.03239	5.25586	6.82405	4.9726	3.51774	7.9884	14.4885	13.5208	53.9392	22.4848	33.852
ZNF792	1.0401	0.833535	1.65672	2.03659	2.13026	1.83486	1.77468	1.96118	0.697055	1.28304	0.65618	0.966856	0.975617	1.70193	2.89264	1.60277	1.33915	3.54776	0.909961	2.23394	1.23435	1.18188	1.34049	0.97657	0.608475	1.26808	0.398838	0.523619	0.705103	0.67914
ATAD3C	2.65799	0.685582	2.19654	1.12109	2.77164	2.24472	2.35383	1.3305	2.22539	2.22786	3.64225	3.55404	3.24987	1.163	2.08112	3.39053	2.0888	1.15737	2.546	2.69178	3.3111	1.07194	1.2456	3.79051	2.08347	2.90454	6.43487	3.45667	3.47524	3.46085
ZNF471	1.93308	1.98327	1.08585	1.56251	0.946782	1.9081	2.14449	2.09657	2.52537	0.933455	1.2995	1.01866	1.24239	1.81844	1.52391	2.16096	2.0666	3.273	3.91749	1.2318	2.30345	1.90535	1.5955	1.51958	3.89164	1.67017	0.508751	1.06238	0.953638	0.771352
F2RL1	3.55207	1.38095	6.67412	5.79414	15.5096	3.51971	9.56612	6.16907	2.46251	4.96179	1.60576	3.00132	13.0292	3.52044	8.89121	2.31667	3.17464	9.77512	4.22624	7.71624	2.5426	2.09103	6.37288	4.784	7.38359	2.10607	3.0984	3.63152	5.17139	0.811057
STAT5A	5.42048	4.50367	5.83194	4.17459	5.78197	3.98283	3.66342	5.21809	8.08315	6.09404	11.1864	8.4098	5.00765	6.92366	5.26726	13.9098	7.65812	2.45246	6.2827	5.40149	10.688	3.60824	6.64536	8.68862	4.59658	10.809	16.4702	7.85327	11.6248	12.2134
MAFK	17.948	28.5983	19.2494	14.5529	27.7426	21.9144	16.6455	12.6729	17.0537	23.1605	49.8248	29.6695	27.9224	21.4484	27.9898	31.8664	29.0764	13.4501	13.8757	27.7918	26.5464	26.0455	15.6324	23.1051	14.2066	51.2238	46.637	41.4859	37.2192	47.5304
PSME4	12.7314	16.7362	17.4907	11.7467	21.8187	14.1734	16.3348	20.5085	15.5619	15.2818	14.9919	13.9155	18.2243	14.4951	13.6858	9.6196	13.972	15.8708	29.8965	17.9599	18.12	13.9158	17.6958	22.8911	15.1049	9.94679	15.9499	8.37851	10.0691	11.035
SMAD5	8.79804	9.52805	3.90253	7.33466	4.24365	5.33594	10.2281	5.9059	5.26194	2.22896	2.17218	1.31794	4.52746	2.73291	1.89564	5.25685	3.08786	6.71891	8.15211	3.00035	4.21352	2.47349	5.35378	6.96067	2.56238	2.33463	2.29711	1.70781	2.14337	1.83171
LSAMP	17.9353	3.64238	3.50876	2.63586	0.817053	11.1065	4.56817	2.27568	6.895	5.27545	2.21847	19.0034	7.82544	3.99922	2.02444	7.49795	4.97767	1.67311	6.1306	1.57098	7.15242	5.45781	2.87353	3.57966	19.7081	6.41168	6.30282	32.9555	20.0733	4.27781
PDK4	6.45315	13.8778	4.17993	3.80584	2.61968	40.1903	5.99098	6.76087	17.159	4.97844	5.57758	9.68386	5.12994	3.67969	2.6653	4.87763	10.4763	2.57482	39.0209	0.849984	6.3312	11.918	3.24723	56.9937	38.7493	3.70308	7.71706	14.8158	6.98727	3.98138
STAU1	15.3078	13.8277	16.5222	14.3247	15.1207	10.8187	14.8822	13.7198	13.8697	16.2022	12.3507	13.4679	16.4682	13.9089	12.9644	11.7516	9.80572	10.9868	12.5233	17.1982	12.1473	14.9599	17.2457	13.8186	13.021	7.3553	18.6607	20.7092	17.5601	13.136
ITGA9	4.89949	1.61384	2.78569	1.94376	2.90935	5.05909	2.07483	2.98245	4.24393	2.26595	4.69907	3.97145	2.44325	4.22029	2.26671	9.65485	2.61958	2.27663	3.8733	1.29559	7.25022	3.45637	1.88125	4.56108	6.54477	7.7441	3.46932	3.62981	5.56807	5.60214
AMOT	6.40045	4.28203	3.42207	3.05665	1.56463	5.78359	2.65621	6.99704	4.25164	2.86936	2.38299	4.1035	3.18607	3.05335	2.35579	4.91646	1.95662	3.56267	5.83271	1.38547	9.53281	5.55155	2.35251	10.8374	8.40049	2.73164	12.2661	2.11821	2.68498	2.36675
RAB11B	51.1541	48.7231	57.6881	46.5502	54.0261	38.129	26.798	30.8005	56.4746	72.3631	105.779	87.9543	54.1715	62.6041	64.9388	57.0713	54.1752	30.4574	34.6515	67.5709	45.834	43.0873	41.5459	46.7706	40.6107	98.9132	133.83	146.045	105.753	113.842
CDKN1C	8.05512	1.72718	3.85837	2.12985	2.6768	7.17217	5.70546	6.06682	6.59951	5.26646	7.05773	4.29511	3.94389	7.19267	2.60155	7.45326	3.10587	2.29187	8.81087	2.8278	3.41674	4.84038	7.14051	5.71529	9.83012	8.92271	4.26051	9.54994	10.4395	8.26476
COL6A1	67.1098	16.7121	34.0109	29.0693	36.6287	33.4325	23.2878	32.1925	48.165	40.0131	180.664	86.6932	38.0081	70.1656	38.3578	152.694	63.1503	15.8567	44.5569	28.9879	93.938	38.1451	36.053	51.4926	46.8767	213.926	74.3441	75.5681	122.312	242.651
CUEDC1	5.99797	4.82605	7.62736	5.81677	5.80382	7.77322	5.38957	4.45951	5.24638	7.65173	12.4503	11.2814	9.71064	5.75691	4.54075	9.64357	9.04779	3.37541	3.95155	8.80714	7.56935	6.58105	4.57597	8.59472	7.13682	14.6835	14.8194	13.7846	13.2771	14.764
ARHGAP5	5.74132	8.09956	2.78802	5.2264	1.97245	5.46477	6.45397	3.84938	4.44026	2.19615	1.47758	2.46337	2.76948	2.27646	3.05132	6.0318	1.93592	6.45331	4.3434	2.73362	5.94406	5.17425	4.34274	6.37682	8.49903	1.47711	1.84022	1.68373	1.75285	0.97071
ACE	5.84331	1.53879	8.99336	4.78722	2.22957	3.29741	3.24705	4.07809	10.6372	7.17901	10.9685	12.9259	8.06413	3.35734	3.10755	2.1743	4.16417	2.54228	4.87966	2.44627	3.73223	2.18317	4.20626	4.93873	6.36086	9.87589	7.9602	29.007	14.0606	9.2416
SLC41A1	10.7927	4.28418	5.36054	4.63333	2.84075	5.62822	2.1809	4.31101	5.90207	7.39612	8.46994	9.34476	5.25484	5.0679	3.54441	9.44291	4.06427	3.30467	4.0775	5.71563	7.18079	4.42054	7.59626	5.97709	7.86029	4.87276	7.39188	21.9343	8.40063	8.52654
RBPMS2	8.96962	2.96428	4.23516	2.5764	3.41664	5.90378	4.05102	5.78602	4.80126	3.22796	14.4261	5.74489	4.27779	6.55033	2.24112	16.4893	8.22764	2.31729	6.48958	2.50499	12.271	3.16637	5.19584	9.53389	8.05606	18.6396	3.99748	7.33203	7.66823	17.1065
CCDC71L	3.27256	4.96102	2.26953	2.36328	2.63229	4.97536	2.66337	2.73148	1.6583	2.82589	2.21271	2.11126	3.17212	2.41944	2.83196	9.15625	2.40857	2.08599	3.93355	4.1358	9.98396	5.88955	2.11591	10.0624	2.28285	2.51439	7.84011	1.93516	4.31744	2.28016
FAM84A	6.44965	36.5031	7.71016	6.59735	4.56901	7.78907	8.06258	4.56566	10.0529	13.8302	2.63385	9.11466	7.2669	5.18726	5.38239	1.94139	5.69732	2.56704	7.19001	2.75881	2.48009	25.6463	5.25656	7.41854	21.2613	6.2191	16.1491	40.9633	10.8376	2.99256
AC002511.3	1.04411	0.859697	0.953733	8.22654	0.803815	1.28352	11.3431	4.42741	1.81283	7.86311	3.042	2.45811	4.34465	18.9302	2.21287	0.107199	3.68598	2.06926	3.0314	13.6784	1.83993e-06	2.20443	3.56755	1.57371	0.598927	1.45137	1.08369	5.66282	2.08988	1.66922
ITGB3	4.12378	1.13822	1.59338	0.908966	1.64791	3.14	0.744369	1.22716	3.2692	1.82964	7.55411	3.82443	1.62271	2.33967	1.55241	13.5563	1.96325	1.0406	3.11677	0.327086	9.39179	3.44788	1.59318	3.2044	3.65625	5.39758	4.71431	3.29857	5.51493	7.03115
XIAP	6.64037	7.47511	3.91114	8.01286	4.13506	6.30417	6.59691	4.76228	4.71426	3.9085	2.28608	3.6639	3.3795	2.70428	3.5123	3.98355	3.67301	7.04247	6.14413	4.19489	3.77718	5.20971	4.71975	3.3269	4.01067	2.24976	3.36889	2.41251	2.28708	2.24743
CTSG	2.22899	1.07696	1.36584	2.0963	1.18831	1.83827	2.43186	0.785791	1.71042	0.533619	6.80863	3.63425	1.4902	0.553487	0.447985	8.75875	7.37269	0.689843	1.96495	0.535409	3.86976	2.89187	1.81653	6.76149	3.7617	2.76797	6.23882	1.06965	10.2516	6.47487
AOX1	12.2993	1.1032	2.19622	1.50442	1.22671	6.65715	2.44593	2.67524	13.5558	3.35063	16.713	9.52267	2.98599	3.17801	1.48371	10.4575	2.0432	1.63525	11.853	0.499774	16.683	9.44292	1.50982	7.10259	12.0826	6.40555	2.10353	11.2312	7.73593	12.0015
RP1-90J20.12	0.459411	0.500628	1.38811	2.44838	5.18368	0.447695	6.38541	3.76956	2.5925	0.543487	0.854712	1.76587	2.70865	0.967421	0.75201	1.58394	1.90248	6.75611	1.80919	1.96373	0.551166	0.344891	2.30097	0.558801	3.06485	1.91641	1.44726	0.348648	1.59923	0.983538
NCS1	13.164	2.18186	7.05169	4.38172	6.60956	8.74391	4.24045	8.13168	8.68195	7.98768	16.506	16.1773	6.54424	8.73941	6.43001	18.2225	9.90682	2.95817	9.82161	4.53693	14.4779	8.51486	5.06199	9.51845	17.0657	19.5614	8.9242	7.02663	12.8319	20.2702
KCNN4	15.4221	4.54874	63.206	25.5765	33.6478	10.9977	27.6715	36.1598	17.8503	122.675	32.751	30.2565	37.1676	34.1636	6.3535	17.7162	72.0532	40.9083	15.0307	50.3609	19.5575	10.8859	28.808	17.0012	3.85739	40.813	44.8853	7.85798	24.9387	33.0001
PTPN6	9.14467	6.55515	10.1534	5.93687	5.40071	10.2816	4.27781	8.20877	7.1703	8.44687	9.10772	10.4001	6.78461	6.13094	7.01241	6.54905	7.5854	4.36635	12.217	12.1803	9.29915	8.21149	15.6434	12.1642	8.26384	7.11764	17.7518	12.1814	12.8485	7.29832
RP11-51O6.1	378.954	355.819	510.39	455.979	629.851	555.707	656.615	591.302	444.962	414.001	227.348	409.068	522.941	397.641	552.615	364.634	653.082	618.091	479.95	555.614	430.627	422	478.734	492.224	410.17	260.263	304.465	155.645	279.663	217.753
CCDC125	10.6921	7.29455	8.9512	7.7507	11.6586	7.495	12.7474	14.1346	10.0567	10.4345	5.26005	7.81431	6.73946	6.38269	8.11694	3.94396	9.31205	17.585	13.3111	8.34733	7.74411	8.82684	7.26559	5.30055	13.7177	4.76995	4.1337	3.9118	5.89056	4.0452
CHRDL2	3.952	1.03784	0.998332	3.26456	5.59417	3.79175	0.192272	0.609466	0.651817	2.49453	2.74487	0.61513	1.67817	3.55334	1.79097	20.4493	1.94932	0.755299	3.46354	2.92426	9.43747	4.00411	2.54439	13.0534	2.05699	3.21788	19.1477	0.945595	6.18618	3.94733
STARD8	4.08846	1.14482	2.18381	0.000957598	1.64656	1.91146	1.26284	1.10837	2.67292	2.68549	4.99781	3.74899	1.10235	3.57631	1.58918	10.6455	1.24951	0.879338	3.19192	1.00914	7.10719	2.90229	1.46417	1.89685	2.90764	5.63061	3.23028	4.10547	4.91947	6.87926
MRPL45	13.9381	9.84679	13.9344	16.1272	21.1089	10.3019	16.0163	20.9966	12.9534	11.9428	7.9289	14.1479	18.2921	15.5254	14.4508	11.2195	20.2106	23.6178	13.6776	17.3282	12.5911	11.3644	13.4749	11.2641	11.9925	10.3452	9.10557	7.27338	9.47963	9.50036
TMEM161B	3.1305	4.42467	2.49285	2.15948	3.01491	3.12055	6.33458	4.36647	2.68614	2.05288	1.31431	0.648807	1.94625	1.92323	2.00626	1.7774	1.52717	4.97686	2.30529	2.86722	2.22856	2.46263	3.43048	2.02143	3.23239	1.0971	0.97	0.928927	0.991936	0.776687
NLN	2.94753	2.2253	2.116	1.93471	1.82488	0.874213	1.78975	2.37883	2.48565	1.63668	1.64271	1.30849	2.17749	2.22755	1.47004	1.06659	1.76285	2.68445	2.19463	3.03515	1.48262	1.76045	1.43631	1.42061	2.07781	1.41713	1.2508	1.07526	1.19342	1.33595
TMEM47	11.9206	7.56781	4.20732	5.59306	4.14691	12.8631	8.81746	5.65819	5.9869	3.03956	6.0974	3.88955	3.26477	6.59284	4.12212	17.6329	2.99776	3.90667	9.45133	1.91614	23.5113	10.8255	5.42162	14.6114	15.9782	7.46359	2.97975	3.26655	6.74431	6.14331
Y_RNA	24.3574	31.2921	54.8292	117.671	31.3551	43.2997	97.0601	57.1912	106.232	36.555	6.81072	144.132	43.339	30.0806	138.145	44.5553	229.002	755.254	349.79	69.6187	39.1973	22.7365	35.2355	53.597	112.262	17.0175	33.4538	7.82718	25.7937	26.5824
OSBPL2	12.1873	10.7742	14.9552	12.2988	10.0994	6.51622	9.65781	13.709	14.1017	12.8409	11.3401	14.7917	10.1937	9.04893	10.8487	6.80176	11.9435	8.87914	7.94891	8.66068	12.4884	7.89425	10.1366	12.1518	10.3986	7.91194	11.4104	8.34491	6.71981	14.0173
SDF2L1	27.5162	28.0497	44.3311	42.9375	41.5748	23.8305	21.2686	14.8079	19.5571	46.0188	67.495	46.0475	35.4256	34.6128	32.2846	21.3081	27.3189	20.7541	20.2723	38.4306	24.9449	21.9247	41.4516	30.3618	20.4498	32.5545	100.708	75.4174	48.1385	65.9523
RGS16	1.27937	6.21089	1.33184	1.63885	2.41998	2.40466	0.397032	0.525519	0.494765	0.875649	1.88362	1.20212	3.42372	0.892379	1.50102	9.11291	2.44005	1.70326	1.75109	2.61314	4.85049	8.31773	1.09325	10.2064	2.74631	0.678982	5.62885	0.561083	3.8153	0.696152
MFI2	4.1777	0.773165	1.0098	0.417234	1.02621	0.935505	0.987869	1.0574	1.87045	1.3403	5.17694	2.75873	1.52317	1.31383	1.29352	6.18152	1.23343	0.670921	1.22247	1.84927	3.52459	1.40711	0.861334	1.74278	0.424866	5.40643	3.60551	2.02301	2.94974	9.83556
PRRG4	4.2523	1.376	1.63798	1.38995	0.825305	4.46704	2.08766	2.49891	2.39534	1.57739	2.09818	1.62912	1.64154	1.90347	0.835744	1.82118	1.06396	1.51318	4.63494	0.727585	4.38372	2.29895	2.02769	5.64382	4.82595	1.78819	2.66955	2.04797	2.08669	2.41938
S1PR3	10.3204	5.02206	4.14169	3.46859	2.9478	7.77535	2.83585	4.22375	4.83064	5.58874	22.2057	7.0383	5.71332	4.63683	3.07774	20.3246	4.83545	2.70982	9.72184	2.16239	19.8354	9.91353	3.85228	15.4508	7.49527	9.48302	10.3677	4.98893	12.8191	7.96621
APOD	62.2703	193.722	145.8	107.335	266.261	131.717	224.564	167.194	61.347	136.173	85.6879	47.2704	106.981	215.354	164.575	99.2272	94.6601	94.0787	98.1808	190.086	117.176	140.176	126.237	123.122	53.2549	61.6101	116.032	42.7234	80.2037	104.701
MAPK11	6.20325	2.95851	5.43878	4.19371	9.25869	2.78533	6.14128	2.94811	5.25934	5.1948	7.78128	8.36485	6.60001	5.88312	4.26588	4.85341	4.97236	1.92916	4.59659	9.04797	3.76419	5.24068	3.45031	5.7935	4.34117	5.95725	13.6203	14.9855	11.5787	11.6584
ZBTB10	6.77501	13.7441	4.13684	5.16623	2.89064	6.63685	11.7183	5.64072	8.62123	3.08919	1.81115	2.59591	4.26437	2.2891	7.17058	2.77898	3.11791	10.4349	7.3757	1.64132	2.84025	8.80759	4.72986	4.43996	8.39786	1.53945	1.47739	1.85295	1.47731	1.66537
CPNE4	21.4397	32.1264	29.7731	47.6105	15.0783	9.98244	25.6327	24.6556	32.4013	31.8905	17.4525	29.5632	15.6402	21.3343	28.5602	6.79946	33.2451	30.5645	10.9509	65.9025	7.34399	20.4756	30.9594	9.15827	14.6655	17.6935	6.48873	37.5662	15.7314	22.0499
RP1-207H1.3	11.4655	11.7217	32.8674	7.38326	6.75097	18.5183	70.7905	20.0597	17.0696	2.57471	0.385057	2.61793	2.42712	22.3893	0.328428	3.0929	17.5595	3.13138	22.9252	1.14914	2.96797	15.2698	13.1359	3.74251	1.9551	12.4765	0.11777	0.233747	1.43597	5.4079
CCAR1	13.1866	9.16173	9.09414	12.2033	6.21127	10.7614	12.7005	8.23374	7.38949	7.93541	3.59752	7.57002	7.01256	8.86914	7.10414	8.77828	7.09992	10.3578	8.04164	3.57747	11.4772	9.08099	18.1014	6.58115	9.0365	3.22174	3.61251	4.89911	4.38166	2.85935
CCDC8	4.52572	1.06933	2.62931	1.71449	1.68072	2.15418	1.47759	1.70007	3.15193	1.80435	6.55809	3.51216	2.78178	3.81226	3.08686	6.77422	3.07251	0.84199	2.30341	1.21136	5.30892	2.1591	1.81367	4.64083	2.50874	6.49175	3.0647	3.5796	5.2269	7.68579
CCDC82	5.10116	1.13093	1.31135	2.60507	0.764405	4.23564	2.56994	1.83336	2.44882	1.36217	1.25312	1.05847	1.22054	1.33198	2.07227	3.50567	1.7013	1.13151	5.70042	1.56396	5.81448	4.27665	3.59667	5.86632	5.74115	2.00226	1.12193	1.09563	1.36997	1.48984
FZD4	9.6032	17.5786	11.4457	10.4227	10.6579	12.3972	21.0885	24.2484	9.88838	12.6934	3.96911	7.25252	16.695	21.0636	17.3725	4.75357	14.2067	22.8244	7.57456	5.43614	4.58717	12.4966	9.63519	4.60217	11.9514	9.07229	2.95508	5.74556	7.97072	3.87964
S100B	2.53779	1.0897	6.59397	0.471555	0.33002	1.8604	3.36118	4.50516	2.69324	1.83247	3.79601	3.74153	4.43528	1.52173	0.272132	10.8009	2.65032	0.838265	4.38046	1.53558	6.05003	4.38896	1.10272	2.06899	5.43834	5.25821	1.97262	2.5573	8.25578	16.7469
OXSM	5.99852	4.99135	7.8469	7.13337	10.6338	4.15914	6.59333	11.2062	6.17818	7.02664	2.97688	4.76785	9.67244	8.4135	5.73949	4.56971	10.2852	10.4305	5.09275	9.49952	1.05121	4.41813	8.45837	2.47903	3.10788	4.01607	5.27788	4.3329	4.91951	4.41138
IGKV3-15	21.4411	47.3553	33.1498	24.7207	51.7909	5.78301	1.84658	1.22883	9.55159	10.2144	23.0303	8.36317	14.2703	29.0375	19.4325	59.9684	6.4301	3.38918	88.3372	106.628	25.2668	12.845	6.86435	20.0444	9.40338	0.544812	15.651	0.490219	55.6066	0.766586
TCONS_l2_00022249	149.958	116.055	239.891	170.656	351.945	235.132	258.981	303.691	155.807	215.615	166.84	224.973	272.292	172.678	346.039	172.659	353.993	300.658	288.387	253.589	151.636	149.563	189.795	161.169	145.536	210.959	201.016	115.544	193.572	147.46
ZNF577	4.19046	12.6721	8.53995	8.37598	8.50557	4.46502	26.3291	14.0054	5.33935	9.44548	5.0488	8.52841	11.1655	16.2389	14.5403	2.99231	18.4917	18.4191	7.40728	10.8761	2.99078	10.3853	19.6574	5.16046	7.35321	7.22541	2.06891	7.34771	5.00069	5.22096
COX6C	126.525	207.876	97.072	100.468	98.6198	125.277	107.807	103.842	72.3146	79.9	80.4396	80.5808	73.3038	109.264	54.271	99.4758	140.289	69.0041	171.569	123.985	81.2639	113.725	158.6	131.133	146.82	51.8178	69.5888	50.4192	74.9512	91.7058
RNF144A	4.81576	9.07115	8.53597	10.9129	6.96516	9.06566	7.51926	7.62405	6.7542	6.83272	5.36084	3.81185	4.80617	6.2836	8.26673	7.06849	5.24906	7.55526	6.8486	6.62454	6.41654	7.755	6.51716	4.44949	5.09024	5.44556	2.29608	3.06282	4.42115	4.28157
TCONS_l2_00013082	1.61067	0.00108387	4.38451	3.01346	4.57094	0.000497787	0.113823	4.85504	1.20505	4.04787	1.48189	1.66548	3.04729	2.86838	2.3671	1.1503	0.0302797	8.35725	0.000844309	3.12971	0.00243808	0.00241872	0.00243426	1.16306e-05	4.38796e-06	1.29234	0.98764	1.06176	1.33694	0.000649672
BMP1	5.62559	2.38203	4.78517	3.10153	4.16869	4.6624	1.80097	3.06456	4.62812	4.72884	13.9223	6.07231	4.76199	8.39413	5.23426	13.3925	5.12326	2.57926	5.23376	4.11625	10.9188	5.23327	4.6221	6.83589	1.15457	10.9881	14.3786	7.25516	12.8832	10.1065
BOC	8.72521	3.36036	6.07665	4.76652	3.76054	4.65502	7.04649	8.93096	4.28111	10.1672	15.2658	7.98934	5.45337	9.10861	4.57157	19.6225	3.67687	1.6322	7.52206	3.50977	10.5314	5.55271	3.48454	18.2279	6.67234	19.8748	10.4869	10.9502	18.9457	18.1478
SLX4IP	0.658399	2.13929	1.66664	3.65838	1.22361	1.30086	2.14913	0.939389	2.17887	1.68194	0.423488	1.79808	1.92674	1.5967	0.994756	1.08561	0.889002	1.75454	2.23022	1.15413	0.633002	0.862861	1.52003	0.361503	0.955448	0.517493	1.10586	0.64514	1.07364	0.507381
NEURL3	0.797735	0.346443	0.995691	0.980858	2.02158	0.333556	0.333556	0.507525	1.62246	0.63691	3.31689	2.41381	2.31704	0.758226	1.51788	0.920977	1.07187	0.512298	2.22749	3.59705	2.05394	0.698945	1.40779	1.74985	0.333556	4.48329	9.36783	0.333556	1.45201	2.79092
ACSL3	37.8189	46.3247	50.1212	56.7881	38.2551	22.7934	38.0514	58.0562	32.6313	37.4132	14.0655	23.0072	47.0576	45.4682	28.2038	10.8851	20.208	71.551	30.9487	11.1799	15.2875	27.4923	40.5645	11.6376	26.7288	17.4243	8.38923	28.3532	19.9083	16.0505
MAP1A	0.0292905	1.41174	1.56158	1.2354	1.37042	2.55761	1.70549	1.45921	2.25734	2.42291	5.16697	3.92223	2.16885	2.84324	1.73203	11.4437	2.84818	0.795296	2.84473	1.11029	4.65403	3.10545	1.30171	3.70748	3.77992	5.84324	2.29517	1.22824	5.69665	8.12262
SLC39A14	5.98235	5.08782	4.94712	4.30362	3.26614	5.90937	6.25472	3.79023	3.59773	4.72955	3.90649	5.50901	5.41585	7.02637	3.67904	12.3994	5.02688	5.1027	6.09212	3.99689	12.8998	6.70381	3.61815	15.2451	8.80386	3.97171	14.8685	5.36755	6.50386	4.3878
N6AMT1	2.96322	1.74081	3.05496	2.04347	1.48187	3.08598	4.96519	2.90354	3.21765	1.22547	1.55089	2.59021	2.70611	3.08073	2.20036	2.31006	2.7761	2.72654	1.54703	1.70094	2.53896	2.38737	3.73236	1.52488	3.38258	1.70943	1.23458	1.74007	2.42349	1.61702
PPP1R12C	23.5167	10.0295	22.4773	15.7597	22.7029	18.3741	7.86087	9.16277	19.4666	22.5985	63.413	34.3294	22.7007	20.4273	14.0631	49.5551	21.932	5.12636	10.5703	25.2512	30.0392	23.6073	16.0829	21.2898	12.6891	65.0791	39.2956	26.8652	39.8713	51.8699
CD81	155.088	94.0056	159.051	104.166	171.874	126.097	93.0935	117.401	141.345	171.086	436.054	233.367	174.822	203.217	163.173	281.393	168.723	77.8229	116.228	135.615	224.392	142.42	124.931	206.28	118.235	374.784	355.33	409.43	324.18	450.749
SHKBP1	9.37983	6.78865	14.5515	7.79643	11.1869	8.53382	4.95794	7.0255	9.59188	12.2299	19.0301	14.7471	13.9023	12.0576	11.7748	14.4002	9.3403	6.58643	8.11986	14.2465	10.0835	7.11463	10.7432	11.1806	6.65914	15.1288	34.0907	24.0936	18.2216	14.7824
RP11-279F6.2	1.14173	3.12974	11.9488	2.44691	10.403	1.23711	9.14001	5.23648	2.55512	3.84377	0.296347	0.941419	4.91482	1.07373	2.48498	0.689049	2.93694	11.2476	9.19638	3.8941	0.350003	1.12484	2.89151	0.193958	1.25055	0.47483	0.193958	1.31444	0.619502	0.466812
COL4A2	43.7367	25.2338	29.415	19.4691	34.0656	30.6946	16.3683	22.1863	25.4777	37.4178	111.504	58.7405	36.2786	59.1093	33.297	157.907	46.4742	10.6003	22.7153	23.5858	83.0311	45.8303	23.704	49.4534	40.1184	106.91	64.4661	43.5681	93.3884	109.981
NLGN2	10.4587	9.08386	11.0542	5.4994	10.1108	10.4507	7.12814	7.24018	10.3912	12.1236	22.9552	15.7499	11.7088	12.9197	11.5797	24.106	12.5114	4.92757	10.1057	11.1119	16.565	10.0966	8.008	19.0025	9.2044	19.4316	25.1731	14.458	21.7756	20.194
NFKB2	8.62431	17.9408	12.321	12.6639	17.7857	9.53217	9.00819	8.9313	9.44061	13.1968	22.9917	12.0771	18.2984	7.71253	16.8361	19.7368	21.2613	10.6388	15.6026	17.1735	15.3129	12.6766	13.3839	27.8746	6.12939	15.033	76.9682	15.737	21.2777	12.1774
APEX1	27.4642	31.6723	42.2508	37.5096	50.4058	33.9574	40.4963	44.174	22.3429	33.2809	36.5854	27.6698	59.3962	52.4885	33.3981	41.2675	45.0709	52.2519	38.2392	55.5514	32.5278	30.3262	61.1852	37.9267	19.7876	32.2641	30.9328	14.9219	37.2924	34.4281
FGF13	5.85437	7.30718	8.92212	14.5178	12.4748	9.56236	13.0278	13.4746	4.55923	9.96276	1.75002	5.35857	8.05111	8.60004	9.94538	4.43205	17.6282	18.6899	11.18	9.08829	5.96398	9.06392	11.8962	3.78006	8.75166	4.69411	4.37401	5.48671	3.6761	1.98149
PM20D2	13.0234	18.5284	12.1045	20.3329	13.1123	14.2546	18.0843	16.9451	10.1224	10.8663	3.32989	5.83545	13.48	10.7178	8.89569	4.9469	9.23112	23.5148	10.6825	13.0857	6.75996	12.5038	14.6949	5.20773	20.5968	4.44417	2.89118	10.5267	7.15954	3.24375
TNFRSF1A	24.948	16.7778	25.4985	25.5935	24.2544	26.585	12.5991	22.9372	21.6272	34.6531	42.8058	36.2095	33.3928	27.0446	24.494	50.8839	30.1989	20.7033	19.8884	40.6264	36.0376	22.9081	22.9991	54.1564	21.0392	36.9637	88.6556	32.1953	40.8905	40.5128
ZBTB21	2.22661	2.5946	0.887399	1.90425	0.985948	4.01331	1.9724	0.956677	1.8251	1.23496	0.967064	1.05078	1.14024	0.699515	1.10908	2.16805	0.926222	1.0767	3.18071	0.549382	2.16113	3.36229	1.21049	2.9228	3.1529	1.28319	0.942095	0.906673	0.772905	0.685008
KCTD17	2.15259	1.9276	3.3763	2.09592	2.189	4.42875	1.17055	1.28377	1.89574	2.3158	9.198	5.23708	3.24046	3.12471	3.07319	8.6949	2.95974	0.927359	1.83362	2.50689	6.92826	3.18301	2.49239	6.49345	2.60492	4.8543	8.31311	3.85736	6.19863	8.07925
RBP1	17.0672	5.83582	6.99222	5.82515	9.40045	13.2317	3.54686	4.13645	12.8522	7.70362	33.8757	18.5075	12.5511	16.0837	8.62889	37.9911	15.6274	4.57759	10.7654	7.77543	22.458	13.4483	10.375	18.027	9.40317	26.7448	26.7209	11.7528	30.4538	23.5063
RIF1	2.64908	4.02956	1.42166	2.24048	1.16082	2.39779	2.47295	1.71099	1.64327	1.04792	0.818975	0.714683	1.14263	1.11892	1.48785	1.83787	1.0882	2.80425	2.74644	1.45368	1.85394	2.02139	1.62001	2.04994	1.66146	0.709883	0.710246	0.407531	0.722434	0.624169
ANKRD17	7.34825	7.38066	8.3211	8.95478	6.70557	8.18504	9.05882	11.4566	8.05925	7.28474	5.89092	8.02907	7.80883	8.56577	6.73599	6.29274	5.99282	9.21594	8.95935	8.25153	8.20713	10.7668	10.7318	6.8341	9.64816	6.1963	5.73378	8.7723	7.83992	6.92265
KLF10	9.03845	20.4258	9.59706	12.5906	9.73147	32.6002	8.63896	16.2845	10.1593	9.91926	14.6796	17.4205	18.7854	6.13397	12.7531	26.7629	21.7952	14.5297	24.5023	7.6327	19.3208	34.0951	12.718	54.046	24.2924	11.9512	23.5013	9.01954	25.4352	9.87819
RP11-353N14.2	1.0684	0.46188	1.11007	2.34376	0.269359	1.0958	2.12309	0.457855	0.211062	1.69882	0.409415	1.17928	2.43078	0.541585	0.550338	0.501667	2.54532	1.96887	0.442382	1.97291	0.163189	2.03668	2.75598	0.606262	1.04555	2.9462	1.85586	6.13854	3.11773	2.8684
KIF1A	16.4971	1.21865	7.14607	5.90792	1.62516	4.71481	4.30174	8.02167	20.778	33.0059	5.43629	15.0174	4.74754	4.31165	1.69669	2.32953	4.314	0.925146	8.14752	1.96294	6.3199	2.08398	1.77238	3.315	14.0923	15.186	11.744	37.3554	10.1518	20.4286
FOXC1	3.47871	3.52103	4.28417	2.92793	4.01034	5.86424	4.21076	4.75252	1.73158	3.53571	1.35933	5.27013	4.39396	5.25278	4.62945	5.14169	6.36892	2.48079	6.04444	3.03087	3.32889	4.26588	5.14358	15.2888	10.2479	3.25719	5.18765	3.31829	10.0037	1.84752
CBX7	30.8927	13.6406	22.2519	16.6636	19.2259	25.8991	12.2845	14.7645	34.9138	19.8264	55.0537	42.0611	21.0748	28.0903	21.2694	53.7818	26.5106	12.6691	25.005	18.4572	37.5043	20.7307	20.9721	33.4286	28.5437	53.5997	32.9963	31.4594	45.2073	61.1519
CST3	166.17	222.416	307.516	170.527	250.741	207.656	144.183	168.763	160.542	450.361	509.27	512.025	385.414	226.988	219.587	436.12	292.975	147.676	168.649	220.28	161.809	217.818	170.577	218.957	179.612	500.674	406.916	1006.19	641.044	630.981
FERMT2	21.3067	12.1081	9.22212	12.9741	9.12347	23.3691	18.1871	15.4954	9.40895	7.03546	14.3638	10.5095	7.01639	11.8847	7.0069	35.552	9.3727	8.87615	19.778	4.58553	48.0496	26.4611	12.7497	27.8815	32.5387	16.0699	9.44962	5.20495	15.4634	18.7022
CES2	7.37637	9.31501	7.97001	10.3925	11.8119	11.3769	8.06821	8.76671	14.3051	12.6959	11.9375	14.9825	13.8876	9.23635	9.3212	9.41043	6.64193	7.69195	11.1245	7.3867	9.08958	10.5445	4.79657	12.21	8.93934	9.13406	12.4116	14.1366	13.2643	10.7836
TCONS_l2_00000739	104.577	103.267	145.311	150.554	143.229	169.514	210.358	211.766	103.296	79.7417	58.6301	95.6084	107.243	78.4455	160.328	77.0827	216.128	398.345	560.22	147.694	79.5581	114.187	125.007	190.757	143.367	63.2908	70.4158	29.0839	56.7699	41.8658
SYTL2	3.89487	4.45612	4.17882	1.32687	3.69793	2.2395	3.44787	3.26948	1.19635	3.6841	2.39998	1.60102	2.58965	3.30399	1.67046	6.28913	4.50738	0.988758	3.87823	5.15401	6.83926	2.81816	2.41119	5.49082	5.03675	2.98356	3.07118	0.586322	1.9667	2.00292
CDH5	2.20962	2.15299	3.02521	2.45041	4.32242	3.8256	2.28363	2.75692	2.468	4.36985	3.8357	4.12085	2.44431	4.59023	3.9534	5.38638	2.76874	1.55795	3.5708	3.93907	5.75129	3.65397	1.75536	7.24745	1.53173	4.18438	8.42958	5.04549	6.25085	4.62915
DSG2	21.4292	17.7634	13.9996	24.4393	10.3093	18.3335	22.5925	21.5392	32.2009	16.044	7.07664	14.3214	16.1178	14.3756	11.2723	8.44487	8.78426	33.5553	21.8905	7.84566	11.1295	14.0913	13.9682	9.16647	19.6486	11.3698	8.47071	15.6682	9.05756	8.9577
PRR24	13.6904	9.57271	10.1098	7.73286	12.0666	8.24952	3.89823	6.14337	11.8851	13.3941	31.8445	18.7456	18.8967	15.1489	16.4914	25.4358	16.6188	6.65624	11.6234	17.4574	13.4942	10.408	9.29582	15.7699	9.17946	29.5733	38.2514	20.5998	27.5568	28.988
TYMP	6.9082	10.0744	7.28744	6.61159	6.59124	12.5081	1.80302	6.8625	6.6565	3.91302	28.4372	6.86504	16.252	12.3357	7.53361	10.4219	7.17197	5.83338	17.3482	27.8599	9.16973	16.125	9.7379	61.116	4.32867	8.74756	89.5978	5.38615	9.18261	8.81395
ACSL5	4.78695	6.77232	3.91126	3.28666	9.49044	2.81581	3.43639	8.96388	2.25462	8.4542	7.57179	2.86985	5.99609	4.27597	13.8235	3.7197	6.09435	10.9209	10.2173	17.0115	4.62382	3.36423	4.35489	6.83377	4.25555	2.0023	4.92179	2.38105	3.09622	1.50974
SLC8A1	10.3082	2.9967	3.73871	3.93692	3.17134	7.19017	0.00332783	3.631	5.42272	1.31093	3.7267	3.6651	2.55015	5.1097	3.58172	19.562	4.17854	2.3547	5.5045	1.52129	21.624	8.58119	3.3301	11.643	10.2585	6.95606	2.63144	1.41302	5.12967	6.39395
ZNF414	5.70079	2.47343	6.91525	5.69123	6.81559	4.76028	1.83455	4.85414	4.6589	7.5971	10.0893	12.8899	8.67153	6.12269	5.87152	6.21646	7.8237	3.09979	3.19228	8.52118	4.64473	3.7981	5.05154	3.15589	5.40991	14.1768	11.376	18.4425	16.6446	16.3664
PYGL	8.21799	5.03018	5.47368	2.19734	2.50193	5.36106	2.01311	3.63502	7.11064	4.43217	2.48038	6.7759	4.54796	2.39845	2.16446	8.666	2.07604	1.54707	6.21267	3.00695	6.12435	7.17773	2.82944	6.31451	9.78153	5.16189	7.6444	7.38372	3.37489	5.33827
CD38	31.3711	9.83793	11.7841	13.3247	0.296237	14.027	1.56171	4.00482	19.8363	20.3824	1.16743	19.4228	5.27701	8.60608	0.606779	2.98148	13.2458	2.30111	13.8992	0.799877	0.772093	8.82275	8.72822	3.67514	53.8171	4.0047	11.6075	42.6311	11.7913	2.76612
DDX60	3.32951	23.3049	2.28929	2.48938	2.64099	4.48508	2.84164	1.89705	3.13775	2.1123	1.67747	1.25891	2.3411	2.68586	1.8428	3.56356	1.4035	1.95595	6.66979	3.58376	3.79079	6.36396	1.67528	4.0105	2.56508	1.15608	1.40864	0.862022	1.36841	0.788832
FOXQ1	3.16615	0.877498	1.9724	1.01736	1.96516	3.66103	1.11171	1.05701	6.0723	0.520957	8.30963	5.30303	1.82735	0.904231	1.57661	1.9088	1.02545	0.642488	2.53974	0.701267	4.34462	0.759068	1.27474	3.78271	5.58	3.2223	8.74132	1.14255	3.24458	5.61075
ATP6V0D1	49.1661	40.3813	58.8904	42.6981	52.2651	39.9263	25.7024	29.3145	50.2933	56.0894	70.3147	68.1056	49.9015	50.8839	36.4252	48.3618	35.1491	26.1681	44.703	31.3004	43.824	40.7342	44.0035	48.4829	32.1561	63.7694	92.0084	103.571	68.7854	83.8213
GSTP1	74.0011	16.6156	44.0829	31.9658	37.9064	63.5352	16.2759	43.0514	91.9274	31.6489	231.399	94.0904	45.6006	55.6462	36.0684	99.3014	51.6947	23.9171	104.733	20.6302	73.6443	51.3988	40.374	93.4443	70.3949	142.465	189.706	142.684	128.262	149.726
AC079354.2	8.26514	28.2202	29.0986	22.4629	18.2528	29.9625	92.0825	50.4061	29.4465	23.6505	5.75467	19.2903	22.4497	14.6749	57.6089	25.9709	47.5197	272.67	262.009	31.8649	10.1528	8.852	32.8102	29.7978	7.87836	19.5501	9.08456	9.2259	18.0708	19.8465
COL4A1	24.2892	19.5239	12.858	10.9545	16.8376	19.5018	11.9513	14.6259	12.1666	20.8542	35.7024	21.5693	16.7445	24.4173	13.5643	74.3232	16.2529	6.25315	14.5323	12.7605	49.4215	30.5945	11.9291	28.4445	22.9034	35.749	29.5015	16.017	33.7498	37.7036
ENPP6	1.60619	0.577902	0.657933	0.804824	0.68025	2.89894	0.797498	0.374491	1.4635	0.105636	2.27357	1.45439	0.648621	3.82834	0.858818	4.01971	1.172	0.104653	1.60822	0.174845	3.65684	1.0941	0.735384	1.5769	2.17505	5.85955	0.630101	0.703256	1.41433	3.48345
KANK1	18.1312	5.63504	11.16	7.36249	6.78237	13.9669	8.96992	10.5332	19.2121	9.09097	19.471	22.7485	11.2505	13.2222	9.74118	26.4355	12.5823	7.39938	13.2745	3.7656	22.0966	13.2024	6.3824	16.1018	20.3445	27.81	14.475	17.2773	23.2653	33.2914
PRAM1	0.619928	0.80951	0.955974	0.422486	0.582791	1.22369	0.59869	0.593438	0.886419	1.19893	0.967959	1.30166	1.56668	1.41469	0.780168	1.74861	1.43804	0.203986	0.783238	0.456231	1.60254	0.545662	1.17497	2.49015	0.653862	1.5987	5.87309	1.38942	1.95167	1.04938
TCONS_00021689	1.90049	19.6505	5.76649	14.6142	3.58318	3.91587	21.2322	10.9332	5.18978	8.05169	1.05175	1.10821	5.39203	9.07845	7.68018	0.890159	5.2168	5.71882	3.34326	2.3418	0.323125	12.6824	11.5094	1.04649	5.53735	1.76196	1.15415	1.8376	2.14684	1.34824
RAMP3	3.22828	4.57668	5.41154	3.67021	9.92296	4.87553	3.4613	3.4881	3.04757	8.66581	9.2615	7.71507	6.40781	10.7173	9.59585	6.38372	6.97265	3.25166	3.04382	9.37452	6.99216	5.68921	6.73404	9.68005	2.04528	7.33245	29.3805	12.2807	8.95871	6.19316
ACACA	19.0097	26.3226	22.7702	33.694	30.1697	14.9691	26.5777	32.9867	19.0576	23.0121	9.74245	14.9011	24.8338	23.7827	33.1016	10.7786	23.2326	36.2427	13.4181	29.1885	9.20787	19.5126	25.5934	9.19249	19.2743	15.7156	7.34501	23.4689	16.1625	11.9503
HDAC2	26.8466	28.9819	21.8437	29.9552	24.1862	18.1168	20.6754	27.2217	20.942	14.9061	12.1438	12.4369	21.1318	21.2118	19.723	22.1996	21.0925	19.3807	12.058	21.5781	16.3393	15.4009	19.2096	14.9792	18.1237	12.8734	11.7049	10.2283	14.0834	12.4904
ZNF664	29.8806	14.3354	32.9167	38.5557	30.1112	34.7877	38.2652	38.1547	15.9544	20.1516	10.9931	11.5661	21.1895	20.9797	18.2911	12.6015	14.8341	41.963	27.2449	31.3542	22.1558	22.8115	13.9953	12.7719	27.0184	16.3995	12.33	9.3357	8.47657	6.17257
RPL14	261.924	185.717	196.514	136.741	307.319	184.332	380.115	456.351	154.445	204.608	358.774	145.743	312.05	222.342	190.326	226.039	204.461	669.886	2102	217.351	251.053	203.932	154.774	288.692	137.248	379.073	243.402	304.59	413.295	417.233
KDM5B	11.3816	10.7191	10.1896	11.4615	9.77391	9.67312	11.3065	13.1965	9.26203	9.72423	4.65961	7.20456	10.9526	11.3892	8.92889	9.74786	9.84506	14.6611	10.6709	10.5066	8.31263	9.28898	9.43862	8.35167	10.1376	5.70133	6.3333	5.47998	7.48438	3.55731
DARC	9.77311	5.84181	8.66323	7.21652	21.0174	11.3387	3.37045	9.33831	4.8234	11.0119	16.2974	7.19954	9.17311	17.8807	13.2752	26.7125	7.99384	6.34407	8.31855	14.7232	22.2772	16.1882	6.33858	19.4696	5.30304	14.6112	76.2283	6.45297	16.9745	9.50537
SPOCK1	65.0593	187.606	73.438	212.33	85.358	36.0161	163.533	89.2848	44.2381	67.6799	10.5683	17.2228	41.8682	63.3383	20.5613	23.7187	68.8519	151.415	24.8484	70.672	21.6113	149.043	95.1628	12.5395	82.4523	17.2648	12.1809	85.2662	32.1775	14.5074
LXN	14.5093	17.9585	13.2741	15.2049	7.86876	17.4385	9.60712	21.3043	8.34562	10.9679	9.1599	7.1652	10.7076	7.81652	14.1826	37.3157	8.92687	12.9386	22.3483	7.42796	44.0229	33.9679	22.6867	81.6961	16.0792	6.65214	41.9843	4.67184	17.6906	5.2239
ZNF652	10.1973	13.5455	11.9926	17.49	13.9284	13.4945	9.48148	16.8922	7.0099	11.6809	7.80482	11.9826	14.0192	17.0587	7.28414	7.53628	16.2445	21.4211	21.0095	20.9485	9.71225	10.0594	10.6781	14.4212	21.3452	11.0846	10.3634	13.7775	13.3343	8.96807
RARRES2	41.6036	19.3829	41.1163	22.9307	36.5583	39.3694	19.2884	20.1626	30.0773	28.9537	97.9569	49.8057	42.6965	59.0053	44.524	125.94	45.0663	12.8763	27.4534	35.869	52.0208	27.4424	31.3609	66.9166	20.471	119.968	87.6192	31.469	101.463	101.78
SCYL1	18.7834	15.403	10.5912	9.12273	13.3462	6.9249	7.87746	17.6522	15.6829	25.1494	14.6008	12.5524	11.7078	13.3756	10.0007	12.2673	9.8495	13.5513	12.9628	19.4377	20.8695	13.5353	12.2183	12.655	8.33773	13.7723	14.4905	26.0092	12.378	15.11
DOPEY2	10.9221	16.7156	15.1149	10.6122	19.5623	12.1578	18.3304	18.2859	16.8705	19.0032	8.65422	12.9983	15.1141	12.4037	16.9825	5.73764	11.8328	16.4562	9.16959	13.147	5.39949	13.0215	7.94658	5.06197	12.8557	10.1041	4.34573	21.2357	9.60886	8.31855
TMEM51	3.00505	2.69618	2.37841	3.71086	2.60309	3.36529	0.778456	2.94285	2.35388	2.27176	7.72481	3.28679	3.02589	3.91763	3.71725	5.97989	2.05834	2.11354	5.19065	2.80162	8.58875	3.47909	6.48832	8.50631	2.46864	7.40494	9.38309	2.31305	5.52579	4.96785
PALM	8.01346	4.12548	10.5435	4.93738	10.3802	9.46786	5.61883	5.62534	7.18893	11.9258	23.4972	11.5586	8.62797	14.258	10.2787	24.685	10.6988	4.47434	5.83021	11.6317	13.4166	8.22225	4.84256	11.3302	9.41083	21.9138	12.4434	18.6355	18.7109	25.5316
FAM212A	1.61888	0.567413	1.13111	0.76838	1.47706	1.52471	1.00813	1.09236	2.80756	1.18133	4.54091	3.61981	1.75027	2.61445	1.55466	1.95078	1.65658	0.567413	1.60369	1.25662	1.4692	0.602603	1.21208	2.03703	1.33993	4.87188	7.15177	2.84926	3.98448	4.62753
DYSF	1.8036	0.648488	1.42849	0.849972	1.40937	1.60534	0.858057	2.45003	1.37031	1.32498	2.38632	2.46909	1.09366	1.74358	0.698636	4.03624	1.74512	0.225682	1.15414	1.35813	1.58964	1.49337	1.6564	3.29038	2.81589	3.25962	3.01554	2.22105	2.85628	7.01293
PALLD	104.454	38.6867	34.7832	34.5592	33.0238	72.3279	46.0048	57.9791	44.872	32.1133	82.3009	59.1698	35.3017	43.7996	28.8573	203.017	36.9572	23.9531	59.3838	15.599	190.202	77.4346	38.6586	95.0662	92.3833	97.0701	40.0581	41.5562	81.8577	97.0911
PCM1	14.0346	4.73357	8.09715	12.6623	10.6809	15.0365	13.6302	12.2348	8.35149	2.84698	6.46216	5.36792	5.20888	10.4946	5.13727	8.19289	10.7453	12.4303	14.1944	8.04931	17.1801	11.8138	18.6615	23.381	14.0364	6.59927	6.26173	2.0647	6.14389	5.84088
HECTD1	9.50386	10.958	7.06046	8.91977	4.63163	6.90097	12.2898	13.6232	11.8359	5.9229	3.89414	6.2537	7.84143	10.3003	8.45527	8.312	6.73962	12.8047	9.24147	7.63422	13.7334	12.8774	10.6685	10.0391	11.0219	5.95067	5.53712	4.64746	5.22473	5.23144
RBM42	7.03349	9.93921	12.1557	9.63853	11.4495	8.25941	6.80081	5.12761	11.0253	13.6627	14.8116	12.6489	11.0101	10.632	9.1049	7.33684	9.02875	5.98548	4.86864	12.168	8.00925	7.57996	6.2117	13.2923	10.5108	15.3504	17.2651	20.5916	13.3037	16.6711
MAP3K8	2.05541	4.76805	1.31401	3.32646	1.78466	2.85584	1.79624	2.64405	1.70687	1.14951	1.18897	1.65694	2.49219	1.90449	2.43376	4.64767	1.61614	2.45307	5.10514	2.55926	7.53771	7.63226	2.01433	14.3796	2.89713	1.31217	3.83419	0.459838	2.89209	1.16139
SUOX	9.9966	6.37321	9.61024	12.7995	12.5989	8.74374	10.0005	10.9198	13.5501	17.0567	10.7815	10.5552	12.2426	10.3784	9.33764	5.54893	9.5775	12.6512	8.14816	10.3079	8.1286	11.8969	17.7135	7.73683	13.3229	15.1232	7.71018	14.1154	9.11528	11.4001
PDS5A	12.3547	15.6859	9.26134	10.0118	9.49575	13.6203	15.8039	11.9867	9.908	6.8716	4.68689	6.13151	8.07879	9.25296	9.59337	8.84413	6.39875	15.2793	13.8073	8.63561	9.71915	11.8504	7.80601	9.88141	12.141	4.77262	4.94453	4.71844	5.07037	4.73209
IRAK2	0.93854	1.76217	0.889885	0.711345	1.15869	1.39886	0.821443	1.05495	1.58604	1.53483	2.1282	1.21093	2.00268	1.30972	1.46843	2.40054	1.56629	1.81186	2.52035	1.95248	1.87659	1.07576	1.75183	4.65357	0.607065	0.85663	9.22756	1.10192	2.2367	1.3056
SLC10A7	2.5217	10.5103	4.51316	14.1122	2.19846	3.93695	4.39798	2.89754	3.17871	2.48005	0.931161	2.48626	3.93638	4.07285	1.30143	1.70418	3.44777	6.1011	3.97832	5.17975	2.31579	8.21787	6.4982	2.38772	2.82826	2.80345	1.64469	1.24234	1.20415	1.07109
HGD	29.0747	18.6794	25.2314	11.6262	36.8029	20.8656	20.5328	33.4387	28.9822	47.1088	5.39669	20.1394	30.9396	15.4329	34.2529	4.62712	25.1786	44.9865	20.4925	10.3282	4.48207	9.88195	13.5182	5.64557	38.441	16.0754	8.93058	37.8956	20.5293	7.15847
LPCAT4	4.31983	4.15818	4.56484	2.79178	4.62525	5.39289	2.045	2.88412	4.81882	5.15645	10.4298	7.57625	4.87325	5.96671	5.76464	10.3368	5.71801	3.07032	4.32062	6.62417	8.66727	5.91455	4.22642	10.977	3.52866	9.58688	8.6944	6.14053	10.4204	10.7124
SYT1	3.94819	1.84395	1.05313	0.673135	0.613059	1.53199	1.01974	0.384618	4.85589	0.33028	0.963773	2.55863	1.07682	0.965205	0.323349	3.16476	1.05952	0.623745	3.53259	0.547626	3.39723	2.48348	1.00405	0.969345	10.1284	3.24768	0.638557	0.527227	1.65486	2.59552
CECR6	3.06141	6.80343	4.02563	6.11362	3.85881	4.98608	3.41769	5.58509	4.39119	6.81755	1.54902	4.98368	4.93363	3.01417	4.32435	0.700388	3.02785	8.1081	3.94317	1.87391	0.827997	4.37124	3.52953	1.79605	5.79402	3.18011	1.15243	21.4513	5.39399	2.02216
EBP	34.9655	8.27563	31.3114	35.787	18.7894	36.4735	15.6858	23.1904	26.7327	20.0253	15.6861	63.1063	25.1368	10.5446	17.5397	14.0219	29.4629	14.0056	23.763	24.4644	14.0913	15.6228	40.4077	20.9688	67.3622	29.5768	21.6991	93.7755	47.442	27.7353
ZNF852	2.71118	2.49883	1.81655	1.54053	1.67547	1.50372	0.979393	1.74233	2.88311	1.35468	1.31543	1.62907	1.10437	1.32294	1.38737	1.25576	1.43504	3.44595	2.17379	0.873285	1.37856	1.32985	0.876477	0.901197	1.286	0.740001	0.552456	0.65905	1.22646	0.73115
PDIA5	25.6535	21.3295	54.7689	58.9602	45.7435	29.8946	20.1011	43.9873	25.8225	51.9657	17.1069	29.9043	44.726	29.8041	33.4267	9.82506	37.0359	55.3712	16.7645	33.5533	13.918	20.4916	53.4717	15.3698	17.2287	20.9415	21.4654	31.6966	26.2728	17.3952
RLIM	6.42754	10.2435	4.34443	6.23576	4.89394	6.36131	8.22486	5.81943	5.95766	3.62763	2.24729	3.56596	4.18955	4.05325	4.92133	4.31544	4.14137	7.62398	7.81529	4.33558	4.98393	5.89554	4.56784	5.88124	4.9618	2.37793	2.54591	2.89558	2.59529	2.21952
PLN	13.8047	6.88346	4.45025	5.77988	5.31407	11.6694	11.8713	10.4117	3.0409	3.96092	3.61748	4.69629	4.0582	4.4888	5.07964	19.6097	4.05865	2.80005	6.66181	1.85594	33.4693	18.9152	4.16825	19.679	11.0915	5.77648	3.46973	1.57477	7.47464	5.69503
2014-09-05	6.63793	11.8143	9.18783	17.3691	16.756	6.42287	14.4312	11.1897	2.86009	12.6379	7.97013	7.26778	11.2416	19.5758	13.6757	6.0601	12.5614	8.74092	3.26579	44.6217	4.32923	8.24362	9.20793	2.629	3.54752	13.6665	7.64257	9.48783	11.2055	7.25678
IGHV4-59	2.88838	10.3407	6.24902	4.90684	7.12317	1.17347	0.220888	0.148794	1.36936	1.6668	6.03526	0.897085	2.4076	4.62234	6.54124	8.2515	0.436235	0.653182	14.6087	12.3048	2.25031	3.69514	2.27421	3.76997	0.452977	0.117372	2.64741	0.23272	8.65628	0.144137
C8orf4	27.2561	165.464	28.8034	37.6599	40.3257	59.7437	133.524	32.9879	9.82041	26.0356	17.1007	12.2026	29.6744	90.3542	13.1684	18.8869	35.1616	90.6018	51.2395	43.9473	36.5646	107.88	19.7711	83.2917	18.6349	8.07107	24.7792	7.97041	18.2354	7.86281
EVA1C	9.7184	6.38232	5.88809	3.09126	8.58617	11.3273	4.1684	7.4789	16.0277	7.31043	13.2217	11.7993	8.72102	9.87662	7.24977	19.6225	9.45717	4.71274	28.2862	6.89212	15.7367	9.66245	8.28523	17.3177	15.4847	10.9097	21.7058	11.9128	16.1125	12.247
ARHGDIG	2.45408	0.0778726	0.976926	2.7341	7.55228	3.01296	0.377049	2.32048	0.192578	2.51574	0.923562	0.42665	2.42116	3.4806	6.32573	1.3083	0.977268	0.255862	1.13823	6.1407	0.0778726	1.32083	1.31384	0.0778726	0.500416	2.40637	1.34211	1.08982	2.09301	1.051
C5orf24	5.6792	7.30386	3.90705	9.58167	4.74261	8.02349	8.87073	6.1435	3.41513	5.22757	3.56241	5.51006	3.85315	5.65212	5.40427	5.81751	2.50947	6.07951	6.92259	2.54099	6.6655	7.39136	7.15282	9.14145	11.1533	3.10126	3.76618	5.45377	5.65156	2.67794
FAM110D	0.904475	0.588393	1.29937	1.48633	1.49344	1.58815	0.218622	1.00515	1.38069	1.82929	1.65367	1.64469	1.04991	1.16122	1.58023	1.75368	2.28496	0.509942	0.711473	1.05637	1.7424	0.791211	0.796617	2.31627	2.04253	1.05573	6.29809	3.23099	2.10185	1.65559
PLXNA2	2.01037	1.48384	1.60034	1.37303	2.64005	2.45652	0.895736	1.49275	2.92439	1.62533	2.93055	2.71602	2.25474	2.13386	2.19139	2.47481	1.8534	1.04799	1.71357	1.22096	1.85004	1.71686	0.947339	2.69258	2.53778	3.87649	3.84202	3.16081	3.13977	3.57575
PYGM	8.79464	0.94067	3.49306	2.76525	3.52785	3.14547	4.16476	4.33714	4.74006	3.30568	15.5945	10.3292	4.64927	5.32729	3.26198	16.1947	4.27426	1.4221	5.31949	1.2287	8.04291	5.88511	2.57614	3.61731	4.14629	15.7095	2.22054	7.36275	13.1511	26.4471
NCKAP5L	3.34149	1.55727	3.57369	3.063	1.73584	2.13878	1.08124	2.30806	2.67272	2.47202	6.40498	5.6087	3.28748	4.22288	2.38731	5.66482	3.87522	1.87457	1.85867	3.30412	3.66635	2.62104	3.46522	4.42093	2.39009	6.41574	8.17526	4.72617	5.4284	6.08289
TP63	8.68359	2.31452	3.46845	2.00257	3.08349	13.0112	0.0760456	3.91035	10.1352	3.29107	11.5842	15.0941	5.15777	4.00717	3.25325	4.05549	4.73965	2.52223	9.98071	0.644801	9.90547	5.26417	4.0264	14.6484	14.2959	11.2016	19.0114	11.0837	10.8575	12.8574
TRGV10	1.10846	4.89613	4.02456	9.14669	1.39234	8.07929	12.1734	3.29378	1.14739	1.06046	1.96108	1.33081	1.89269	6.08861	2.38006	0.84417	1.7923	14.203	3.90463	5.38861	1.35048	4.21214	7.02965	1.23615	1.06077	2.53927	0.538304	0.921471	1.82575	0.538304
UPK1A	8.18992	1.2477	7.92138	1.74876	2.63901	12.7896	0.837961	0.547458	4.93692	1.72014	1.35191	10.3186	1.21347	0.343179	0.674989	8.2901	3.00065	0.187436	1.57134	1.56736	2.62819	1.26794	1.01243	10.999	10.9068	8.62901	1.56028	17.3163	2.25005	3.21581
CCNT1	4.22833	7.80571	4.57816	5.15362	4.03403	6.24266	7.70994	5.12768	5.19685	3.37708	2.23765	2.90645	3.94201	3.56897	4.10911	4.33326	3.39424	7.08051	7.40027	3.27232	4.35947	5.60823	3.8118	5.28836	4.70123	1.97235	2.74303	2.12664	2.2688	1.83098
AR	14.5217	15.4522	13.9961	10.9916	11.7691	15.0059	12.772	12.8136	13.7597	10.1118	5.63096	9.93471	12.7709	13.1825	13.2053	9.09017	10.0207	16.2663	13.9067	7.49511	7.9775	10.4415	9.66707	6.44411	17.4565	6.45687	3.37224	10.6703	9.75231	5.7646
FNIP1	3.84109	5.59296	1.76919	2.37052	1.63552	6.84654	6.08215	2.75963	2.89164	2.22066	1.53475	2.69553	1.69247	3.36994	1.45579	3.72705	2.59571	4.21428	6.45766	3.08754	4.1027	4.72988	2.73595	4.35905	6.84703	1.17831	1.59272	1.95606	1.54053	1.16596
RELB	2.91287	5.37196	5.2216	3.19643	4.80537	3.98879	2.54635	1.9739	3.74242	1.393	5.68392	4.87183	8.18649	3.92587	4.54832	13.6245	8.28629	4.08037	6.10206	15.0151	7.09552	4.81815	3.89863	19.3233	1.5552	4.00256	48.6525	4.07823	8.95632	2.98844
IGKV3-20	81.21	118.594	54.0848	35.6565	113.249	18.8183	9.46386	4.25297	15.3504	25.5486	41.5234	20.1894	32.3671	71.4545	51.1159	111.801	12.081	8.64105	156.529	181.306	60.6102	37.6543	32.6911	48.5549	6.6622	2.24644	37.9132	0.91277	134.756	1.9581
OLFML3	12.9383	7.75962	13.2127	9.64156	10.8458	17.4189	8.67494	13.0957	12.0635	15.3028	35.4387	21.8045	16.9607	19.5796	16.5755	52.703	15.6132	8.63468	12.6191	7.89759	43.1247	17.5039	13.2051	34.8947	18.2289	28	16.6286	11.0186	33.3281	29.2299
KLF5	13.2629	5.22671	8.73676	4.82496	4.13003	19.0496	6.54623	6.34521	21.3634	3.37475	13.6802	16.333	6.47447	5.03144	7.08699	9.45036	5.45571	4.82214	18.0965	3.77304	16.7601	11.1719	5.96711	24.9312	16.118	8.70339	21.7909	3.95197	6.66206	8.17065
RASD1	5.06857	73.3445	24.1138	19.491	22.7955	26.5245	20.9149	10.7955	4.09717	20.6318	19.4411	27.4842	30.1123	30.0609	70.7371	7.85991	62.0785	33.789	12.096	26.9718	2.67847	48.3587	13.0793	21.6673	11.5807	8.86598	32.3596	21.8879	23.1074	5.37856
SLC7A2	6.86253	4.03456	7.01933	9.12125	2.11074	4.8922	4.94753	5.96058	9.04672	4.16135	6.37889	7.13873	4.83543	3.76858	3.07262	3.10404	7.30793	11.7502	15.9624	2.92372	10.4202	4.31209	6.10676	10.5228	3.6938	2.70314	2.84685	2.36248	2.4722	4.85196
LGALS1	326.061	122.213	241.162	123.641	248.577	214.213	124.397	139.347	188.364	200.789	851.113	330.501	231.238	273.216	271.738	744.72	271.976	99.3033	186.352	179.461	479.552	297.491	158.048	344.663	176.314	472.162	516.484	331.76	558.611	565.063
TSPAN1	208.123	322.922	400.966	538.669	236.657	199.243	323.308	274.657	212.918	523.94	135.185	245.212	361.943	369.643	229.422	47.5446	275.903	379.662	111.257	510.134	95.5137	270.616	414.793	166.713	137.378	151.349	192.73	223.824	190.065	101.724
FKBP8	44.2917	30.2703	62.2596	39.2272	61.4949	33.1901	28.4205	27.0633	46.1181	67.402	81.6144	93.1997	57.6884	61.147	64.2362	58.95	65.569	22.8074	45.2881	79.868	40.5336	34.9777	55.9091	44.0702	38.5986	99.7302	85.4073	106.234	86.0223	98.9837
PVRL3	4.18878	11.4715	6.84398	4.8387	4.78453	4.49245	5.67104	5.48903	3.66616	25.3741	1.12525	4.90818	12.2351	8.12424	1.26519	1.85437	7.30437	7.31711	2.61983	3.30588	1.81892	7.58798	5.06684	2.33703	5.76895	3.36258	1.06112	5.01714	4.31908	1.74215
NAA35	9.22915	15.0765	9.75312	11.5787	12.5415	9.67191	14.2582	11.1227	9.1475	9.71752	4.55493	6.79244	7.73845	10.2531	6.92542	5.39335	6.93921	13.5234	6.99333	10.0026	7.25244	11.8157	9.85984	5.83691	9.53315	4.09243	3.84382	5.88465	5.26141	4.42605
FZD8	1.09853	5.84317	3.76752	8.67686	14.7977	2.43814	6.65838	6.49173	1.20697	4.47401	2.64112	2.58011	7.42	4.79539	8.24519	2.35761	6.95354	6.66013	1.91343	11.8447	1.15906	2.81336	4.48253	1.65247	1.73166	4.15835	10.0931	3.74784	4.1475	1.99194
MOGS	9.52542	16.779	16.6512	18.969	16.6455	13.2332	14.3535	24.841	16.0758	29.1238	23.2214	18.0948	20.0793	18.7507	18.5048	9.25684	21.9734	27.5751	13.979	23.3079	8.3894	13.7131	24.1656	12.9156	9.28081	21.899	30.95	36.5184	27.9009	17.0586
PLEKHH1	36.1525	56.363	33.5403	66.4644	20.612	16.6138	46.8946	31.6557	41.8237	43.6713	15.7264	29.3443	35.728	26.1325	20.3198	4.37673	38.5015	62.4919	161.106	41.8414	10.6079	40.6685	36.0832	7.65599	25.0963	27.034	7.88219	29.9514	21.9803	18.4424
TANGO2	8.10548	5.43449	5.26152	6.8486	6.08511	6.11817	3.3143	3.38995	5.89154	4.62905	7.14614	4.7567	3.88016	6.09294	5.99397	6.08335	4.12336	2.79946	7.9758	7.20721	6.80624	3.70773	5.36037	5.90001	6.62118	6.27209	7.92773	18.76	12.8503	14.5514
SYNGR1	10.8422	2.86536	5.41321	3.09934	4.72919	4.96774	2.42529	3.26149	12.6109	5.07039	11.4679	12.2906	6.04214	6.58749	5.7584	9.93742	6.49833	1.84441	6.41022	3.12079	9.62624	6.0994	2.85415	9.57292	11.0083	12.6395	8.17416	15.4676	10.2488	18.2144
ATN1	30.7463	6.28144	37.1097	23.6597	10.4888	7.2267	0.0790339	8.07139	35.462	41.8782	39.4784	54.3219	26.6158	11.5113	35.7958	46.0669	25.9434	14.7364	12.5933	34.0616	30.6161	12.539	12.5661	22.1991	17.6082	60.3805	55.4244	71.1418	58.0624	0.0790339
DCHS1	6.64395	2.33444	5.77434	2.60426	4.52593	4.44249	3.22465	3.98371	4.21331	11.9339	16.2448	7.82872	5.16985	7.70025	4.6958	18.3671	6.40404	1.91768	4.26149	2.58107	10.5799	3.81055	3.13229	5.10019	5.24912	15.9008	7.80799	7.32524	15.0027	15.964
TCONS_l2_00004591	0.000111139	3.99511e-24	0.490593	4.05733e-11	0.139228	0.784305	5.59596e-06	3.31389e-06	0.478797	0.333759	0.918775	0.429513	0.575317	0.00387422	0.0810293	1.31104	0.439581	2.03768e-06	1.22005e-06	2.4037e-05	2.57758	2.18231	4.21668e-12	2.05595	1.16435	0.395755	0.1836	1.0158	1.90418	3.28134
WDR3	4.34786	5.69655	6.10469	5.36393	7.39381	6.84098	7.3331	7.91001	4.40609	4.4285	2.19106	3.4601	6.48882	5.29251	5.45449	4.34785	4.68533	8.86601	4.26296	5.65978	4.77431	4.81643	5.16215	5.81015	4.2478	3.06322	3.17305	2.21129	3.51437	2.07221
CXCL11	0.569391	22.239	1.37536	1.75245	0.50351	3.93617	0.412806	2.78211	1.1735	1.43712	1.66247	0.162888	3.65176	1.1863	0.451821	0.268713	1.41085	7.34901	10.6228	9.29182	0.0489164	4.86002	2.25868	0.937061	0.275602	0.0898786	0.716747	0.0489164	0.773077	0.0489164
FAM20C	12.7289	8.76206	17.111	9.56603	19	13.2715	10.6273	9.3544	13.0943	23.2823	23.1598	16.4212	15.7526	20.887	16.1186	28.1329	13.7752	7.77544	10.2777	17.8309	18.3164	12.5819	11.7215	22.2371	8.38596	22.3523	35.8343	28.6676	28.5016	22.9075
LRP4	1.71273	0.658523	1.05078	1.00223	0.855148	2.11216	0.64859	0.980256	2.90595	0.976271	2.59071	3.01538	1.78167	1.28585	1.44714	1.72446	1.36824	1.00898	1.85761	0.351124	1.55073	1.12028	1.16524	1.94983	2.10128	3.00282	1.89988	2.30305	2.81966	3.30172
PLCB4	3.31648	5.94696	2.63747	4.02836	1.71445	1.34158	6.89675	5.8374	1.54782	1.01028	0.837575	1.80349	3.40725	1.68055	2.6962	2.21677	2.67324	3.25358	2.19721	2.74758	2.99152	2.89178	4.60005	2.39127	2.99571	2.12274	0.906274	0.810195	1.60954	1.25914
PTPDC1	2.0756	2.46994	0.823605	1.61811	1.61254	2.07944	1.4402	1.65118	1.29254	0.66576	0.780462	1.0403	1.83574	1.6194	1.91248	1.69702	1.85481	1.56281	1.5368	1.92239	1.64774	1.60654	0.891326	1.28671	1.68025	0.873784	0.909754	0.654567	1.04674	0.889631
ADCY4	3.37166	2.29756	2.77661	1.68067	5.32119	4.89067	1.04837	1.93474	2.46426	2.56165	2.73544	3.55441	1.31764	4.57963	3.80862	2.50667	3.22999	1.72152	3.00049	2.17905	3.15521	2.49292	3.03354	5.88991	3.11679	7.3143	6.76186	4.40692	3.21078	5.27011
ANKRD19P	4.57631	5.69452	6.39386	3.65396	7.25203	5.21981	4.94718	7.9343	4.47037	4.92882	12.3608	4.7163	6.18321	4.72715	5.70747	4.44826	7.05052	5.92411	11.6814	5.64293	5.15448	7.04485	7.30035	7.69671	5.19319	10.7839	11.834	9.33187	10.0621	8.24209
BBC3	0.612483	1.79485	1.5318	0.85406	0.515061	1.17771	0.86565	1.31332	0.20724	0.813982	1.95915	1.10143	0.761607	1.24845	1.27481	1.92908	1.76818	1.00587	1.52559	0.823102	2.82743	1.58345	0.910675	4.71925	1.44439	1.27779	6.78803	0.694289	1.59204	1.68138
DHCR7	19.3094	17.4312	17.9537	14.1339	18.2093	13.5192	6.7663	10.8743	17.6793	20.3044	14.7194	18.4718	14.9893	7.04129	12.404	9.08239	13.0273	15.0129	11.3116	26.0804	11.4442	6.81262	8.10734	7.7919	21.1781	15.7673	8.5407	26.7212	12.8136	11.8312
NVL	2.07849	4.29068	2.82035	3.40988	4.39422	3.37515	3.73656	3.12663	3.4123	2.5394	2.60367	2.31502	1.93544	4.06458	3.98441	2.22862	4.34391	4.45783	3.80126	7.49645	4.37884	4.15304	3.91186	1.93514	3.36736	2.23253	1.38339	1.95628	2.02742	1.80632
TCONS_l2_00005430	29.2183	16.7667	32.4458	42.5013	36.6957	22.7637	20.1825	25.0906	14.5474	18.6125	17.3329	18.4368	13.4215	16.1629	22.8782	8.11901	31.6273	61.3135	56.7012	15.3904	13.1976	16.2667	11.4399	33.0831	26.8306	12.0221	11.8702	15.1532	13.5412	11.4704
FLT4	1.35408	0.929816	1.07738	0.765424	1.19336	1.00155	0.248375	0.920378	1.28273	1.81948	2.25397	1.93314	1.02572	1.91492	1.25607	3.40776	1.38314	0.408196	1.07992	1.5184	1.69798	1.13328	0.978976	1.04017	1.13761	2.12665	2.86584	3.18558	3.43398	2.70021
VIM	203.521	147.918	155.95	102.563	154.109	172.842	145.532	134.027	135.192	155.252	280.652	134.94	150.71	242.114	162.183	427.909	131.506	78.5228	162.628	151.194	363.801	230.531	128.529	316.72	166.851	281.912	243.291	136.54	341.734	276.255
SETX	13.8401	15.4841	10.2072	11.7055	14.6589	12.7402	11.1602	12.2604	13.1949	9.05789	9.7308	10.5628	11.2192	12.6334	10.0258	11.9823	11.7706	9.06223	18.0299	12.8215	15.2157	16.5565	13.3654	15.6118	15.5782	9.35963	11.1289	7.79286	11.1966	9.48635
CXCL9	0.562856	21.6679	2.58279	1.11267	1.13521	2.64437	0.465675	3.58773	1.22384	2.26016	4.35211	0.977454	3.70382	5.98976	0.304471	1.93221	2.35771	4.71702	22.3914	8.06933	0.417002	6.47656	4.0662	0.352028	1.2476	0.912131	1.00305	0.407405	2.05285	0.362555
BCOR	6.12413	11.4779	5.24077	5.2392	5.92874	4.78768	11.5283	4.08608	7.52548	5.30309	5.77422	4.95971	4.80925	6.96213	5.36698	4.46199	7.26726	5.6114	8.02759	5.42091	3.35733	5.17774	6.98013	6.11355	4.33418	4.67319	3.51406	8.37964	5.94403	3.43678
TCONS_l2_00030538	2.15491	3.79971	1.1952	2.66316	0.775401	3.04488	3.04353	1.28863	1.87717	0.990178	0.354737	0.754736	0.602389	1.09871	1.4657	1.37583	0.73895	3.28854	3.59909	0.835612	1.65181	1.41426	1.48102	1.02173	1.34567	0.352393	0.387928	0.787192	0.273463	0.466526
KLK1	5.00912	3.50152	1.85465	5.22982	0.814066	8.87157	0.832911	2.39748	6.28692	2.62947	2.72664	4.74101	2.90252	0.898041	1.1514	1.55758	2.13339	1.33041	3.80538	0.579764	3.79096	1.97302	5.76308	2.52665	5.82826	3.12262	3.92952	9.71304	7.0544	6.74784
MINK1	13.6218	10.1056	15.8218	8.09745	17.8925	14.2411	12.0265	12.1958	12.212	10.9069	26.0101	18.3761	13.0129	20.1657	23.0014	15.2934	15.0173	14.0947	13.8495	17.9778	18.6415	16.7333	8.99304	18.5135	15.4561	19.5364	32.0219	17.882	24.929	28.0573
ELOVL6	1.7147	3.05895	0.941859	1.58666	1.75061	1.1078	4.74028	1.39745	1.1314	1.51901	1.15508	0.973842	0.670506	1.42863	2.45281	1.19578	0.908476	1.52225	0.986305	1.17951	1.22012	1.86633	0.733895	1.15912	1.59032	0.571998	0.340041	0.968081	0.616445	0.944525
LRRC8D	3.37118	4.83865	4.57348	5.15044	4.345	5.92194	6.48518	6.69553	3.34554	2.93147	1.62152	2.967	5.36573	4.59526	5.43517	3.7993	4.14164	9.32501	5.32639	5.53878	5.84998	3.79657	5.01139	4.71126	2.74006	2.84887	2.04972	1.14104	2.95841	1.61518
PLXND1	4.91997	5.31287	6.83535	4.88427	5.9949	8.50751	1.83082	3.93255	0.218519	8.17258	13.7694	7.90508	6.15316	11.3174	5.46763	11.3756	5.06244	2.28438	6.30613	9.28772	9.45256	7.06819	4.63543	11.8409	4.47172	8.2209	16.4901	4.18239	15.5485	7.24998
EPRS	14.9001	17.0128	16.3375	19.3341	15.2874	17.5684	14.9077	18.4073	14.5517	12.6887	9.25206	9.68787	14.4177	12.1851	13.1238	14.3532	13.4151	19.3822	14.1262	16.2565	14.309	16.8395	14.5711	12.1077	13.7627	7.50814	8.32443	7.4023	8.43821	7.17436
RP11-304L19.5	47.3234	45.4891	150.35	250.442	166.017	76.6094	166.962	92.5061	76.8737	134.665	92.3327	128.733	126.674	164.003	132.679	37.5694	161.529	78.7083	63.9834	125.828	40.6006	88.3981	259.161	27.4477	32.3583	93.0243	47.1953	41.0178	60.539	90.1184
AQP1	39.8812	14.5542	22.9989	19.9192	40.815	18.4318	12.5718	16.4598	27.6332	31.2812	55.7832	33.576	14.3222	50.0734	35.2296	63.2391	19.4237	12.5634	18.272	24.1322	83.9063	23.6116	15.0503	34.33	33.064	63.3205	47.4375	31.1448	51.7252	70.3877
HRAS	10.4967	8.39465	13.2673	9.00818	17.967	14.1325	9.92834	6.75494	12.4368	12.0354	14.1759	10.6447	11.2942	11.0428	13.5161	13.0939	11.8032	10.5511	7.1082	13.4408	9.6462	9.10212	8.26119	15.8071	11.4116	15.2082	26.33	27.6831	19.4087	20.7904
ATCAY	2.17712	0.334178	1.55429	0.503512	0.494643	2.07777	1.16046e-18	0.756116	0.541767	0.418955	0.87749	2.29116	0.831266	1.39884	0.57569	5.05717	1.85481	0.540417	1.19655	0.304812	4.01377	1.33946	0.77459	1.41526	1.77895	2.21092	0.961392	1.1746	2.77111	3.55294
CUX2	15.474	11.7281	13.7131	10.2789	21.2834	9.52357	21.9038	18.3126	14.5974	16.5515	6.42593	15.7778	17.0246	13.4589	21.0094	2.57745	18.5666	21.3128	10.918	13.7452	5.13585	8.9878	9.27348	5.32192	12.737	11.904	4.77451	19.6481	14.614	11.6103
NEXN	12.424	6.04767	4.62867	5.92285	4.22087	12.399	10.6659	9.52424	4.25404	2.69962	6.42213	3.85205	2.66227	6.42714	3.17268	19.7378	3.59205	2.67912	9.05761	2.86876	36.3327	15.2307	6.53322	14.1424	17.7278	5.94258	2.08758	1.34708	6.22488	6.46376
SEL1L3	16.4312	10.1813	17.8014	23.8816	32.0117	14.8977	9.52039	15.7076	18.6569	9.58279	10.0588	8.17079	7.89756	14.6484	14.2151	8.1759	9.29988	27.5484	24.5982	20.8059	14.096	15.0658	17.644	11.0335	12.1012	5.73322	5.6003	6.3161	7.0124	11.1055
SYNJ2BP	6.17882	11.1594	9.12073	12.5185	9.41717	7.48142	15.7685	14.5464	7.36227	9.38889	4.11959	4.66588	8.08244	6.95755	7.45003	5.2355	5.50538	14.7121	7.59455	4.49153	8.20855	6.49606	9.16589	8.5592	6.21031	3.50705	3.06656	5.93072	5.53616	3.18222
NRIP1	7.70619	10.4498	3.91653	4.35412	3.19261	4.02751	6.85682	4.81454	3.69855	2.24554	1.14007	1.47715	2.86688	2.30431	2.02504	4.79903	2.49826	9.27546	4.6375	1.54813	4.39099	3.92971	4.72916	2.45167	4.76292	1.06754	1.78438	0.766234	0.303301	0.236702
PKP2	4.55563	3.8985	3.69537	2.32256	3.68424	3.96543	3.87202	3.49055	4.85015	5.65027	3.88397	5.52192	3.18752	1.68301	4.13455	4.02458	3.08079	4.47283	2.41603	1.75013	4.28324	4.3737	3.26596	6.68847	5.92156	2.99832	1.66744	3.02555	3.54159	3.85956
ZMYM2	14.4363	14.8032	9.09632	11.5618	10.6715	13.5603	15.6309	17.4482	7.47513	6.26959	3.19249	5.09246	7.54489	9.01513	10.269	5.47358	9.64961	12.9117	13.7707	13.6111	10.0518	11.9414	13.5905	14.2049	13.1967	5.76043	4.47231	3.63505	6.2366	4.23338
SLC35F2	10.6266	10.0223	16.6851	16.0037	25.5147	16.699	12.121	15.9336	7.66299	10.7921	6.97987	10.7563	22.121	12.6589	17.7483	8.46184	16.8566	19.547	9.2122	25.7898	6.02819	11.9438	17.6707	7.70595	16.8373	8.1281	7.08697	14.8699	13.3798	5.98335
CHI3L1	3.15951	16.6385	6.14998	6.31371	1.38502	5.82293	0.549539	5.18962	0.428277	4.23798	7.38168	2.54324	8.97289	1.14537	4.80638	17.5576	0.848189	7.90338	7.77431	2.53349	21.1693	21.1064	8.20187	26.0519	3.18234	1.19994	7.22073	0.226747	3.70245	0.740058
CLUH	9.65689	7.50443	7.84968	5.73771	9.73466	11.9885	8.87227	7.74283	10.5891	7.31259	19.8998	8.44413	12.542	9.39014	13.9889	6.23304	8.87972	10.8826	8.04121	11.1848	5.87762	9.03437	7.85131	9.22415	4.55266	13.7023	15.5835	14.6557	16.1246	14.5459
MRPS33	26.4586	19.9515	31.0345	25.4027	41.0803	32.503	31.9145	31.877	17.108	27.7669	17.2846	20.7655	35.8935	34.5121	30.303	15.4122	38.4918	30.7359	16.7461	24.4026	22.5416	24.508	16.5169	0.0703806	7.82695	18.7994	11.9229	14.6351	15.787	21.6372
RPTOR	4.35944	3.07468	2.50413	2.63397	2.18593	3.46407	1.89514	1.88844	4.22601	3.02917	6.16045	5.76749	2.81364	2.53374	3.22066	3.40696	3.28555	2.69167	2.19092	3.72514	2.8192	3.34372	2.00235	4.32348	3.23657	5.43158	4.63948	5.78639	5.76328	6.75062
CBLC	6.65476	12.9246	17.8416	14.6909	21.9091	8.58579	18.7141	17.829	9.15842	23.8749	11.8525	14.7824	20.2152	9.90816	22.6405	4.20622	21.8826	12.9926	7.21918	31.8584	5.96367	11.8025	9.5822	4.06382	4.77237	14.8402	11.6354	15.0272	15.9326	10.3813
CRISPLD1	25.1814	5.38048	16.1795	2.47369	1.09835	4.87453	9.49642	3.06274	17.5148	14.5704	10.2804	6.6547	4.44912	10.6411	1.25512	3.29694	4.26283	3.36282	11.522	2.1533	20.4542	8.37561	3.20727	6.31615	6.49461	3.79071	1.13656	3.05109	2.2811	6.17079
PAIP2	52.0518	68.1649	37.6517	50.5298	38.7451	52.1172	52.4917	47.9198	42.9686	28.1049	28.2093	25.7105	24.7683	28.7993	27.418	28.0316	38.4037	44.8885	72.0524	38.4901	51.9483	65.0393	41.8489	53.0543	59.0012	33.1819	24.6652	34.7389	37.844	32.9288
CHCHD7	5.99463	7.15994	3.73752	10.0895	5.72334	10.8854	4.32451	5.41204	3.86245	2.95988	2.29987	5.38841	4.11967	4.07909	4.40711	3.85444	4.54095	5.16093	8.11563	3.70714	6.03685	14.4218	9.37137	7.55205	7.77515	3.78197	3.1332	2.59449	3.75759	2.96887
IGF2	13.7948	2.54336	3.5916	7.41777	7.06789	7.90395	5.57789	3.04756	7.46126	5.32989	67.2037	11.3611	4.26785	8.24041	6.97021	42.5637	7.21676	4.22069	9.30056	3.06125	21.1321	5.88944	6.36046	11.2075	7.62525	52.079	14.1167	14.0517	19.3652	36.4297
OCLN	3.73478	8.27856	2.67386	4.57275	5.31065	3.75825	7.6609	4.90197	2.05443	3.695	0.99849	0.835366	2.86308	4.64609	4.51353	2.94664	2.70255	6.36753	4.4929	5.04026	3.44468	6.9593	2.37961	3.92222	2.66074	1.50545	0.883932	2.38661	1.79881	1.69925
QSOX1	15.3736	8.95944	9.36718	16.4457	10.8982	10.6783	4.80486	8.65639	10.6888	10.0644	35.8491	16.7309	11.5678	22.0142	13.2743	33.5909	14.7443	4.98064	14.9575	18.9013	23.7566	16.1808	16.422	26.626	10.1703	24.928	43.6163	15.1481	21.2499	31.6746
KHDRBS3	3.63824	20.5669	4.29584	14.2224	13.8075	5.68626	3.2739	3.58769	5.08312	2.97758	6.8086	4.00877	4.57951	5.9221	6.80201	8.21039	4.30281	1.47321	3.11405	20.2486	6.01659	14.2196	4.22188	3.73806	3.08326	5.20909	2.86809	1.63573	4.13382	2.43273
CD2AP	13.8918	12.0348	7.91005	12.118	7.97138	11.4827	20.6163	12.2521	10.0314	5.77144	3.07855	3.93149	4.72826	4.61703	6.40974	4.50874	5.18219	14.0077	11.2268	7.07931	7.68632	8.26064	10.5056	7.63575	16.1502	2.61773	2.91968	3.71554	3.13794	1.92125
IGLV3-25	24.8342	62.9417	26.0618	23.3553	38.8226	5.66859	0.283563	0.283563	7.43895	4.7472	18.5932	5.20675	11.0335	24.5171	17.8471	53.9782	2.3061	2.29121	45.6967	74.7406	16.2436	23.8387	16.3493	10.2507	0.808203	0.465236	13.6026	0.323305	49.5651	0.283563
GRHL1	6.98791	6.98807	5.44353	4.91406	4.42528	7.99229	2.64566	6.7655	6.47099	4.91462	2.00444	3.91375	4.11955	2.91243	2.47987	3.39434	3.90364	4.30807	7.03779	2.99088	5.61224	7.72722	4.11517	4.18677	6.25172	3.51833	4.37294	4.53591	3.39097	2.81956
PIP5K1C	14.0456	9.06689	14.2959	11.0237	13.8501	10.03	9.12431	8.88019	13.6178	15.8286	34.2476	22.2824	13.7809	15.9692	11.5241	25.6212	16.3762	6.49897	10.9816	11.9803	17.5176	11.8145	9.69163	11.7387	11.2437	31.9398	19.6298	25.0183	27.1607	36.2699
SNPH	2.31922	1.00975	1.9263	2.03266	1.63936	0.505367	1.1224	0.695767	1.74373	1.69221	5.31152	4.7319	1.58286	2.41108	1.50457	5.31516	2.38507	0.2436	1.51415	2.93348	2.27793	2.27448	1.90042	1.97115	1.49981	4.5441	4.61596	4.05687	4.45826	6.25517
ZNF613	9.38831	6.86117	7.32729	12.919	9.08361	7.82119	15.3639	11.2911	12.6383	6.02376	3.61525	6.67718	6.84319	9.95894	7.47719	2.79102	7.07096	12.8308	9.56571	7.49469	4.53471	10.3988	12.8512	2.62639	6.99531	4.63583	1.99487	6.56335	5.27408	6.7741
COL6A3	24.974	17.2878	16.7788	12.9242	15.9718	24.0697	10.8192	17.1489	11.848	26.4585	27.9152	25.6579	23.3287	30.269	15.9396	75.1477	18.8542	8.84507	18.4607	12.9731	37.9736	28.9705	16.9489	33.6657	26.8543	32.9848	27.0367	20.0401	57.2975	40.3424
CORO1B	49.2683	37.8368	55.105	61.0531	45.2497	45.6539	22.969	34.2055	42.3196	54.3117	84.6197	80.0809	75.9367	42.2144	46.9155	22.0784	55.7134	27.5002	30.9045	49.9881	33.9226	42.6621	36.5494	32.1963	33.6323	84.9428	54.2574	176.563	102.412	113.042
C2CD2	9.05325	8.07424	7.6142	4.36736	5.85247	6.90058	5.5256	8.52218	8.96028	3.5511	5.17478	5.48722	4.292	5.05562	5.14312	5.57609	5.99192	7.17359	12.1531	7.0664	7.55164	7.51436	5.46939	6.3062	13.3115	7.01667	5.66233	8.64266	7.20158	5.96813
RRAD	1.4049	2.23323	1.98979	1.0268	4.08874	1.85027	1.35834	0.297125	0.0130714	1.49569	2.64636	1.75586	2.32248	4.0245	1.94509	5.78303	2.68437	0.604093	0.108885	4.37752	2.80486	2.45689	2.26734	6.16972	1.20812	7.81089	3.23934	2.56292	3.73192	4.81887
FLNC	46.6551	5.52932	19.7508	17.3267	23.1511	14.6117	10.1622	13.2379	22.437	20.6097	128.273	63.6403	19.6047	31.7324	18.9854	113.746	43.4496	4.24174	14.4496	3.58269	49.0423	16.9744	14.4426	28.1851	30.6079	187.372	37.9095	74.1971	114.536	173.235
GIPR	2.45963	1.04369	0.95443	1.15119	1.57393	1.74701	0.104868	0.797788	2.78993	0.795584	3.52951	2.27053	1.4586	1.04904	1.65708	2.1704	1.43282	0.477866	2.27385	2.28031	3.50752	1.75586	1.77029	3.23041	2.51285	1.81074	4.15991	1.42929	2.1787	2.97791
NR2F1	12.9725	11.4778	14.1758	11.4216	14.9079	19.7072	12.3743	10.1193	7.7288	11.5703	30.9131	15.1067	12.4599	27.2509	14.6674	29.8822	14.4686	8.63575	11.6547	11.0169	18.624	17.2846	14.4344	19.5493	16.6244	28.7061	11.0203	11.5122	30.2063	30.3792
RPL31P11	2.13363	2.35227	3.8775	5.93353	6.37353	3.39095	2.48415	2.93297	2.27213	2.02094	1.56882	2.81021	2.83358	0.884909	4.47017	1.31971	6.56776	5.29343	4.02895	2.77743	1.54407	1.80588	3.17637	2.4006	1.59518	1.95234	1.75026	0.907332	1.76193	1.08553
POLR2M	10.595	9.42473	7.205	12.399	4.01259	14.472	8.81596	7.7711	6.78254	5.52813	3.99796	8.79514	5.22125	5.82176	8.32098	7.12594	4.50972	9.35986	19.724	5.11314	9.59468	9.0311	9.25626	4.58055	13.2065	3.90153	3.16317	3.37407	7.91815	6.3245
GRASP	3.05396	3.21254	2.9898	1.61902	1.87007	5.54132	2.5682	2.87987	3.21416	3.46776	4.12102	7.3568	5.43606	4.20965	3.97108	4.46393	4.06041	1.5794	4.43363	1.71968	2.99043	8.04128	1.73936	5.26311	2.98745	4.4034	15.607	5.67829	6.72604	5.01988
ECSIT	5.06041	3.4269	7.86686	8.83143	16.8431	8.04607	9.40679	9.59041	9.62384	8.50111	9.40079	11.9459	10.7802	7.64488	15.1072	8.38854	12.9682	7.77757	9.35575	18.0704	7.64617	8.28848	9.61702	6.72843	6.56314	12.9595	11.954	16.345	16.1109	12.9573
ZDHHC14	6.83883	2.44033	4.04818	1.82638	1.71629	3.55036	2.70888	2.39025	6.59965	2.785	5.62631	7.66911	4.35998	4.78993	2.29152	2.64913	3.50531	1.45157	4.48713	5.31008	4.65158	4.54574	3.75494	5.46043	5.5761	8.80784	7.97213	11.8584	7.77634	4.26383
C17orf51	1.93045	1.0901	1.32248	0.950512	0.809445	1.62113	0.76831	1.33122	1.89148	1.21336	2.05924	1.87695	0.862851	1.68865	1.2704	2.80662	1.38439	0.961032	1.81065	0.8758	2.74013	1.63119	1.09181	2.14668	2.20884	2.68625	1.84843	1.86784	2.16677	2.61974
SFXN2	8.74274	7.78993	10.7785	12.9346	12.7402	10.1568	12.4445	12.5794	7.06375	10.6889	5.77057	7.82175	12.3797	6.51191	11.1569	3.74093	10.9287	16.3094	6.71504	10.1835	6.24575	6.13536	12.7666	5.12703	8.85043	6.36789	4.00591	8.70639	6.90261	4.3328
ZNF813	8.84259	4.71882	6.05492	4.88354	4.1442	3.94173	6.28984	5.69114	8.22424	6.22812	2.278	4.99302	5.93774	8.8375	5.66764	2.46822	3.42332	7.87841	9.79937	3.11734	5.08177	2.16735	4.85794	2.01121	5.46035	2.82495	1.6463	4.39852	3.24323	4.14811
ADCY5	7.39476	2.68367	3.65852	2.89286	3.20562	4.9407	1.69185	2.54228	4.97691	4.17934	15.3911	8.3233	3.79718	7.99245	3.80458	21.5471	7.2108	1.80406	5.65965	2.01418	11.5498	4.8775	3.01946	5.51552	6.12284	14.4343	5.71366	9.38437	12.9759	17.8799
SEMA4C	14.7437	11.7499	15.3821	14.6146	14.2794	14.1649	10.3129	14.1754	14.8032	18.3482	34.1599	25.9118	20.315	18.7514	16.7572	27.3808	22.4986	11.0655	17.3204	16.7257	19.8834	12.757	13.4339	23.5158	12.517	32.6441	44.0886	21.5532	30.9034	30.236
DKK3	26.8138	14.4016	11.3516	11.8179	13.9669	23.3466	16.2165	16.5703	15.0593	15.304	32.5389	30.5354	24.0658	35.7741	17.9597	69.0935	10.7451	11.3834	45.6373	9.03947	62.4235	26.4418	13.3815	27.1124	22.6609	38.008	20.2338	23.7195	33.7992	49.0608
GLUL	33.1877	36.0939	32.0948	26.3249	42.1561	43.3763	26.4785	49.5679	36.9843	27.5074	35.477	28.7984	39.2389	40.3868	37.7665	37.862	32.9884	39.2022	53.26	39.2551	50.6009	39.2183	30.4926	109.271	52.6667	33.9903	144.071	36.896	41.4637	22.5568
AGR3	3.40884	0.619313	1.69965	7.02414	6.76354	0.899954	2.14187	1.43206	1.74671	1.58789	1.87538	0.166488	1.97961	1.43957	0.769318	0.448572	3.18405	0.252009	1.59518	12.8053	1.27914	3.11049	1.76574	1.08632	0.166488	1.29234	0.167589	0.492715	0.405803	1.18564
SLC25A13	7.0242	7.24698	5.66852	7.86961	8.21736	8.12277	14.1461	8.97426	4.49807	4.57691	2.21139	2.39312	5.21621	7.12761	4.56074	3.87047	5.1553	8.42238	6.41409	7.39758	4.74291	5.71072	6.89488	6.58656	8.11912	1.28428	2.73749	2.19356	2.5714	2.34461
TCONS_00023384	3.44229	1.31225e-05	0.460769	3.17417	0.483479	4.49494	5.491	3.55692	0.604583	0.00291426	1.14008	0.576349	0.0254285	1.97788	3.18975	2.75311	0.644907	0.188601	4.13395	2.5427	0.839657	2.20942	3.13742	3.20043	1.00327	1.00644	0.838011	1.36489	1.29554	1.43473
PPM1F	8.02679	4.6671	7.78145	4.91221	6.8179	5.33866	5.05241	6.13485	7.14389	8.37571	13.2604	9.67139	7.91058	7.96621	6.4934	14.5059	7.8309	4.41674	6.32968	6.67095	10.5265	6.30538	5.19144	7.22351	5.97968	13.7616	14.4109	10.9687	13.6417	15.3505
SEL1L	19.2845	37.9792	22.4299	42.4776	8.95426	14.8832	42.1592	26.6615	13.225	18.2895	6.20182	8.93101	19.8006	27.5557	9.01857	10.7443	10.5846	32.9415	16.3594	8.8206	14.5422	28.496	29.8381	11.5743	19.6696	6.86261	5.56895	9.8026	9.73663	5.069
ENO2	5.63424	1.36829	3.00983	3.06294	4.81507	6.90278	3.2415	4.41816	4.69858	3.59784	11.5189	6.31706	3.56501	7.29761	3.90261	14.0081	5.35883	2.83111	7.20337	3.83599	11.0101	5.87962	5.07776	6.824	6.85876	15.2208	6.19548	6.91483	13.5358	14.4096
CACNB1	2.64127	2.46062	1.69758	1.20582	2.46932	1.52747	0.608858	1.20096	2.72849	1.38597	4.47771	3.25869	2.36414	1.75105	1.58723	2.96158	2.19787	0.887031	2.74172	4.99049	2.64323	2.79462	2.16912	2.59458	1.58013	3.56915	7.40167	3.05693	3.84011	4.04752
VPS18	9.21217	6.75632	8.91666	7.75104	8.09495	6.93811	3.50303	4.64442	8.70271	9.37938	12.4277	11.6073	8.97856	9.71474	7.31417	10.1847	7.54576	4.93002	7.6634	9.63315	8.84234	7.75175	6.09549	10.6161	6.69909	12.9336	14.8878	14.6459	13.6553	15.0711
AIP	31.9985	15.4995	31.0624	20.1292	29.1401	26.6633	12.5926	19.0132	29.3538	29.2561	60.4825	42.308	30.9636	38.2029	34.7968	41.8422	35.0188	12.706	22.7562	32.8346	31.2641	27.7191	26.1171	31.3629	19.7493	49.0039	49.2064	49.9025	58.0236	65.3498
CPD	13.5771	20.0121	10.4084	18.1885	8.26998	14.8113	13.4149	12.6247	10.7012	11.4125	3.14304	6.6006	7.57817	7.42268	9.17365	7.68733	6.023	24.3872	14.1319	10.1442	10.7342	12.7053	12.4519	10.8239	12.8805	3.50521	8.32871	6.06974	4.12032	2.71949
PTAFR	0.867203	1.72662	1.224	0.610242	1.28846	1.66944	0.473157	1.15987	1.12251	1.26147	1.803	1.06843	1.56641	2.04737	1.43196	2.5332	1.05255	1.00257	2.32008	2.15435	1.66018	0.831234	1.24081	7.04427	0.516048	1.14746	8.30499	0.699209	1.45813	0.928403
STOM	30.1571	24.2976	13.7737	16.4497	18.5036	51.0918	16.8244	22.1103	14.6014	13.9565	22.9674	17.1621	18.7793	18.7172	15.9532	58.1867	17.2733	11.9084	37.1025	11.0977	67.8937	40.0288	18.6501	80.2006	47.021	20.6067	30.21	10.8342	22.4199	22.4274
BSDC1	17.7709	16.7993	20.8154	21.6232	16.2261	12.2922	12.7587	13.7292	22.4504	18.264	21.7301	21.4901	13.5778	25.4412	10.9829	10.9362	21.2152	14.6815	14.7121	17.6405	10.4365	13.872	19.1802	22.1801	11.2131	15.5674	14.5289	25.2506	12.2611	23.6697
VWA9	11.0489	9.33184	12.0027	13.4726	14.1359	12.6755	12.7785	13.0552	12.0527	11.211	6.50748	10.323	13.1682	13.5219	9.01124	7.04999	12.8921	13.7444	7.42436	13.2302	7.71428	8.4002	5.4801	9.38522	13.847	5.76249	8.54096	6.11378	5.38288	5.61797
SEPSECS	2.59838	2.15388	1.36687	3.00476	1.20092	2.51726	0.065411	3.2008	2.12401	1.10543	0.664186	0.970975	1.70134	1.03853	1.72317	1.52485	1.59144	3.40275	2.63824	1.87066	0.619144	2.2787	2.2457	0.852649	0.813455	1.14319	0.964078	0.909666	1.15948	0.600838
PIKFYVE	7.70063	4.8289	5.26996	6.05251	5.50814	6.39923	9.91371	6.09367	5.28302	3.7177	1.9999	2.61167	3.70019	3.86694	3.47129	3.43967	2.91031	7.43273	6.11615	2.79192	4.62667	4.41248	4.4138	4.68566	8.15543	1.75987	2.26922	2.1369	2.30318	1.46331
PPAP2B	67.1339	14.633	29.302	18.478	28.5632	35.9975	26.4871	34.074	33.4249	27.3797	55.7988	38.8402	24.5758	34.6821	25.2088	113.557	23.8755	15.1508	39.9967	9.99037	104.81	39.3682	18.2805	58.3292	52.1325	49.0689	32.0993	26.0851	59.3743	60.9401
FCGR2A	3.87522	7.16478	5.16866	2.5651	3.29887	7.8372	2.43024	2.6742	1.62192	3.18031	4.66828	2.17511	3.26602	6.46272	2.4715	8.67823	1.71389	1.7741	6.65454	4.07486	8.93443	7.60361	3.75861	14.4792	3.21754	1.39309	13.255	0.700962	2.88736	1.45403
SLC9A7	2.52336	5.03502	3.52067	3.56024	1.06342	2.23749	1.73081	1.66398	3.77312	3.42607	1.41067	2.10879	2.09161	1.77788	1.80799	1.25347	2.00583	3.35453	2.63878	1.59888	1.17735	1.78363	1.71915	0.866061	1.54877	0.943563	1.74911	4.4689	1.315	1.13055
OBSCN	1.53381	0.769988	1.11809	0.938663	0.967941	1.6382	0.284588	0.644841	3.33774	0.97132	2.6802	3.33029	1.75222	1.41623	2.08915	1.54339	2.04212	0.748278	1.75205	1.46563	1.61168	0.761829	1.14487	2.27055	1.17458	4.007	4.45475	2.87571	2.97661	5.00729
RPS24	595.437	657.81	976.589	618.345	1573.69	1084.3	1857.31	1204.16	799.969	990.409	657.837	963.172	1076.43	900.184	1531.84	577.268	1745.63	1559.41	1307	1243.44	975.874	867.315	1643.1	1107.33	620.776	534.661	649.866	463.894	551.503	411.891
ZNF598	6.38202	5.93635	8.55575	5.75284	11.2909	8.64925	5.39252	7.92649	5.21261	6.52602	13.3417	7.80984	10.8161	5.1951	7.19039	4.88855	9.19642	3.38713	2.81195	11.6513	5.11069	5.06553	6.09326	9.02233	1.46412	17.395	27.3134	14.009	16.5879	16.7386
CHRM1	32.2381	4.82356	24.807	12.3652	13.1032	20.1847	11.0273	13.1342	42.9806	33.4826	26.6316	52.4948	19.8903	15.9565	14.7358	3.68935	27.7527	15.4823	16.6541	9.92082	11.722	9.25313	15.2016	11.2906	28.6921	37.2818	19.0747	86.7366	31.8711	38.5588
RBFOX3	4.4554	0.538543	3.29468	2.59543	1.35558	2.0531	2.52368	2.45943	3.25566	1.47014	6.88315	6.35137	2.24973	3.39433	1.6043	9.12733	4.21125	0.971898	3.5834	0.373194	5.82071	3.21755	2.88963	1.75844	3.63898	14.6493	4.29444	5.0741	11.6558	14.5045
PCP4L1	3.41104	0.633434	1.15724	0.668357	0.862425	7.91601	0.706901	1.62263	6.28451	0.985502	3.65854	3.60183	3.13499	2.17375	1.18807	5.35743	4.38496	0.550681	6.37762	0.258823	3.33249	2.34205	1.07167	3.9238	4.71458	2.21375	16.2003	1.41853	5.01651	4.67466
KIAA1551	4.32994	6.33877	2.95195	3.78028	1.99462	4.38401	3.74268	3.99165	2.80726	2.05228	1.07955	1.38389	2.33197	2.12839	2.45492	4.50862	1.93764	4.68919	7.98046	2.18483	4.85157	2.69647	7.63615	14.5174	7.12259	1.47435	1.94347	0.878658	1.70049	1.00881
ZNF26	2.81519	3.1719	2.72455	2.47598	5.0789	3.71113	5.82971	4.11057	2.90697	1.71966	1.40501	1.76819	2.59548	2.14748	3.00731	2.55938	3.19642	3.45077	3.57358	4.22255	1.77934	4.54193	4.45336	4.15601	4.37557	2.03925	2.00689	1.44334	2.06374	1.9638
WAS	1.30526	3.34559	2.77662	1.40906	2.28267	2.61825	1.33265	2.31721	0.7472	2.08492	5.18831	2.05482	3.59852	5.34989	2.99526	6.63004	3.12034	1.14861	4.04956	4.60397	4.68482	3.6783	2.54128	7.25111	1.2398	1.65537	18.5258	1.79999	6.29946	1.91732
BIRC3	2.0104	6.23048	2.27446	1.87968	2.35602	3.05869	1.25791	2.40615	0.916746	0.923219	1.59877	1.04039	2.92612	2.36186	1.5544	4.32967	2.91178	4.17029	9.43244	6.74503	3.99716	4.74331	4.12095	21.2705	1.33273	0.658815	12.168	0.362006	3.3845	0.418863
STARD9	1.86078	1.01767	1.44821	0.862721	1.00699	1.98004	1.05068	1.30696	1.6569	1.08521	2.87306	2.18873	1.03795	2.5624	1.64024	4.47515	2.32092	0.887873	1.82617	0.813776	2.96541	1.81736	1.39378	1.75638	2.51559	4.23555	1.32288	1.28331	2.94645	3.6
ACTA1	20.9777	5.57129	10.1486	8.24511	9.43528	12.1987	6.96799	8.9322	8.84131	8.61269	19.5422	17.3473	8.8236	5.44568	8.78507	19.8668	14.0188	9.11089	17.6521	6.71294	14.9132	9.27573	4.34101	17.4011	12.7399	16.1726	14.1594	17.1721	15.3386	12.1834
UHMK1	6.18472	11.7194	3.36773	5.68383	3.30975	6.88942	7.82368	5.4114	3.61945	1.49083	1.7674	2.06167	2.7039	2.04754	2.21924	2.10276	2.51828	5.31113	8.26535	1.92851	5.67472	5.52971	3.99237	6.35037	7.38583	1.48554	1.2989	2.21788	1.58762	0.94621
ZNF638	11.7597	12.0045	9.07057	12.8209	14.6975	9.13321	14.7312	14.7773	10.4044	5.72496	4.91753	6.1573	7.18396	9.2789	8.28978	8.86201	11.322	8.01831	14.1109	14.1342	9.38987	15.8381	18.5041	18.7624	16.8946	6.08341	6.2184	3.2823	6.33293	5.04523
CHMP4B	55.5719	47.2844	47.8701	41.9488	55.0455	42.3021	29.6364	35.19	52.3736	48.395	78.5494	58.3772	47.0378	56.2969	38.3027	62.3293	47.6754	35.025	55.1814	57.4702	65.069	51.8816	48.487	63.2431	57.4247	68.401	80.7588	74.6711	66.7853	72.4665
MT1E	120.441	12.721	200.007	77.3628	111.551	93.9148	40.8958	77.2663	46.7935	127.433	73.4818	107.397	53.7386	28.0277	16.0581	45.0703	29.1181	116.799	123.164	10.4441	33.2942	40.6293	130.59	89.3648	93.4093	39.2933	229.182	173.694	120.565	68.5248
CASKIN2	4.00077	3.09747	5.08333	3.09402	4.96812	4.20896	1.92776	2.83535	5.17192	6.43111	9.56598	9.06688	6.76139	6.14434	5.25234	7.35618	6.71623	2.34479	2.94337	4.41713	5.53383	3.64081	3.44004	5.34247	3.88398	10.4321	9.18984	8.52879	11.5128	9.49097
NEURL1B	9.95946	2.99634	5.33359	4.25794	5.98613	6.96323	3.97477	4.93655	7.70403	8.33822	14.9735	10.8136	7.44138	12.431	4.8144	24.7913	10.1036	4.04336	9.93754	5.41511	14.0349	6.31786	4.63335	8.33491	8.15192	15.1013	6.47126	9.42241	20.0791	22.965
POLR3E	9.21767	6.70649	10.5649	19.4956	12.8448	7.7429	16.4442	6.94736	12.107	10.3586	13.7473	10.2195	13.3025	11.2961	8.22104	8.97203	10.6513	8.17499	11.7845	13.7851	5.87512	5.55761	8.84308	7.75091	6.38018	8.59089	9.22329	26.1427	15.8261	15.7595
TCONS_l2_00030171	26.249	19.114	60.238	39.9366	62.2218	42.9533	21.674	58.1592	29.6148	33.2583	30.0929	43.6183	29.2756	29.0447	63.374	24.3137	61.7309	76.521	153.931	56.3294	36.8149	29.3154	24.6428	100.572	17.2443	35.0797	63.4486	17.5185	26.3298	19.7682
FLJ27365	2.25627	1.67485	2.48055	2.23756	1.79241	1.05822	3.08793	2.67392	4.24918	1.56632	5.67844	2.91419	3.90975	2.2209	2.09216	1.09296	3.68287	2.14212	2.48392	2.56867	1.57191	1.51195	3.26642	2.3977	2.20581	5.88328	7.56688	4.08425	3.75606	5.57096
ATP6V1G1	124.389	214.105	133.015	172.247	136.179	147.561	200.729	151.034	99.1803	121.733	67.2805	98.8063	113.654	141.41	103.051	51.9202	127.411	138.335	110.739	121.974	96.0878	163.179	154.836	90.3573	126.224	62.9171	55.3282	82.2766	63.8164	56.7253
LHFP	17.7622	11.4909	9.63638	8.87775	11.3509	17.7232	7.83501	8.68303	9.3405	9.842	17.8612	11.8028	10.2995	21.3249	14.5995	33.2319	6.601	6.21252	14.0559	12.1032	34.2528	20.6167	13.5637	23.4686	13.5643	14.1959	14.1453	9.52971	18.6716	22.2641
ACAP3	9.05475	7.77139	9.18092	6.40186	13.6492	7.3479	5.11464	4.23523	5.44372	7.65689	23.6008	12.5868	6.94392	9.56274	13.0594	12.7072	6.87966	2.86798	6.96803	14.8944	6.92454	5.38797	7.12139	15.3161	5.87803	29.8012	17.0139	18.4476	21.9957	33.7264
S1PR1	2.04537	3.1621	1.80788	1.40257	2.66467	4.72112	1.42111	1.9422	2.39323	3.12712	2.1823	3.72737	2.37378	3.60123	1.4858	4.69358	2.43874	1.60315	4.01997	2.85113	4.4085	3.39153	1.45012	6.94106	1.6112	2.35763	8.09808	3.51047	5.78757	2.51589
CPT1B	6.88311	5.85311	6.78981	11.5408	15.4727	6.21822	10.3358	8.17289	5.92492	9.22868	4.16873	9.1075	10.0483	10.9738	10.666	1.35886	13.1489	5.59969	6.66324	14.2205	5.35689	4.59136	12.0603	4.66772	2.29136	3.42509	7.70129	2.91608	5.7561	3.45539
ZNF770	7.13599	7.76743	3.52466	6.87409	2.31537	5.39639	7.49325	5.282	5.06262	3.28949	1.85498	2.65857	3.48462	3.6166	4.08642	4.8425	2.12575	7.77683	6.45287	2.46617	5.05186	2.89008	4.10158	3.56675	5.23045	2.02351	2.1778	3.0653	1.99528	1.55951
GPX1	55.5723	35.6712	90.7389	50.238	77.6838	52.2218	30.0638	29.5989	50.8507	81.7092	82.3158	83.6501	87.4408	70.4828	73.528	61.7516	71.1836	39.9786	54.8717	85.9852	38.6018	54.8749	55.6357	62.7175	33.539	71.2979	168	108.629	90.7069	96.8855
HDC	0.962246	1.06994	0.804136	0.639403	0.79712	1.50098	1.63192	1.22558	1.00907	0.294391	1.43019	1.13383	0.956961	1.4843	0.797288	2.60256	1.73706	0.73853	1.60975	0.43777	1.58478	1.61409	0.5439	3.44945	1.53595	1.06208	3.14589	0.291081	2.65913	1.8115
KIAA0040	3.43444	2.3642	1.97564	2.13757	0.478438	1.78971	1.92201	1.55338	3.60183	2.9831	4.4308	3.40637	2.2797	3.48052	2.93387	3.98289	0.449723	1.29053	2.11736	1.69793	3.5598	4.54265	1.82002	6.11348	3.63192	3.23485	10.6379	3.74547	3.62737	3.70502
FAM160B2	17.0246	7.28443	16.4447	9.5057	13.7308	12.198	8.55481	10.3273	19.6385	21.3633	33.8951	30.349	16.1673	20.2823	13.1685	21.1465	17.8038	9.59879	14.8861	16.4746	20.237	12.4843	10.2741	17.1633	11.8729	27.6806	35.5429	26.5808	28.1443	32.781
FNDC4	6.32879	5.37556	6.13188	1.35416	2.87077	5.79671	1.79522	2.62467	6.8569	4.07154	3.16142	7.54195	5.2301	3.22939	2.96818	5.84595	6.1048	1.12749	4.89433	2.27757	3.71716	5.603	2.54815	5.13137	5.32818	5.9876	8.97426	10.7894	8.58874	5.96133
HK2	3.18242	3.04327	5.8233	3.25751	2.23249	5.9621	2.03059	7.51796	2.28051	4.86297	5.37186	3.58639	2.83264	1.7212	2.38364	3.24937	1.9592	3.71389	4.83548	4.8107	6.92083	3.15304	5.25656	15.8328	2.24944	2.57743	18.4453	2.48284	2.89529	1.21185
VCL	29.8306	20.3731	20.4384	14.8392	17.1663	22.4802	14.6656	19.9086	19.4657	16.207	50.4399	35.8526	23.1694	25.6308	14.5381	84.6258	30.1652	12.2034	23.8664	7.82643	43.9622	26.2153	18.3355	38.5182	45.5603	75.8109	18.217	31.2024	67.6642	68.8555
USP15	3.99641	4.63161	4.11298	5.52295	4.23944	4.43334	4.80832	4.26644	3.13263	1.38335	1.29604	2.11462	2.01313	2.96247	2.32494	2.7341	1.8215	3.43679	4.70789	3.88796	6.72755	5.42536	6.18078	5.66898	6.5492	1.3335	1.34987	0.943794	1.30315	1.72284
HMCN2	1.80708	0.920158	2.2213	0.681529	2.15268	1.03352	1.63843	2.07679	0.442827	2.75109	2.79805	4.11474	1.87934	1.75362	2.60027	2.03327	1.68183	0.550363	0.185702	2.07572	0.982032	1.90757	2.85806	5.10683	1.53593	1.42753	2.63682	2.55245	9.38496	3.87364
SLC43A3	3.20419	1.81946	3.33036	0.863275	0.764408	4.41145	0.000337984	4.13052	0.00664036	2.79856	0.716335	3.36564	3.71974	1.42197	1.89792	7.16289	2.80529	2.69206	3.80995	1.34267	4.92199	6.07336	0.0861426	11.5362	4.60344	4.13873	13.0627	1.36446	3.70698	2.36669
BCL6	8.5159	6.96046	6.50863	6.86612	7.76183	12.4555	5.25943	10.6997	9.76238	5.5504	8.65974	7.63576	8.03971	6.27696	6.55502	14.5509	8.19162	6.23436	9.659	6.80868	18.9526	14.9352	7.54934	28.7837	10.7838	8.44763	25.5943	6.53039	8.24475	11.5529
TCONS_00003824	0.388267	2.02394	1.02003	1.27624	1.32701	0.353996	7.75982	1.65902	0.441606	0.857128	0.235339	0.643473	1.10775	0.658487	1.70152	0.620576	1.55214	1.49782	0.336458	1.24359	0.33339	0.580732	1.06924	3.17322e-06	1.02686	0.509432	0.602305	0.482599	0.448495	0.183935
CHD1L	11.0195	7.25007	11.1004	8.20039	4.43386	5.6049	6.5872	8.63611	6.54182	8.56602	4.42869	4.90349	11.5846	6.61545	5.24849	7.29418	8.67453	10.9468	5.02995	4.69232	6.79989	4.40176	10.672	4.08794	5.67964	5.74816	3.58459	3.28697	7.3897	4.74366
MBP	8.39971	13.5149	8.28036	7.34463	9.12276	13.1078	11.2175	4.54942	6.18049	12.0385	5.38005	6.47087	9.13489	6.59747	12.8278	6.44927	8.77387	8.63902	7.50366	13.9318	5.6632	8.69006	9.98112	7.46783	10.3655	5.72445	7.8839	7.71238	6.21734	4.42028
AIF1	5.56154	13.1739	8.15466	5.44044	8.22806	18.7111	3.25792	5.53629	3.62088	8.784	10.3811	7.09813	9.4509	19.6624	8.5542	17.4612	6.43063	3.88583	11.3725	13.7926	20.8513	19.1703	8.76379	50.4604	8.96949	4.4146	33.0133	2.99593	8.39915	5.05173
ANPEP	97.2776	3.6412	49.9698	107.354	1.63621	69.2645	2.82235	36.9437	247.079	46.148	54.5357	157.851	48.7088	4.81242	3.44468	17.6058	35.5742	6.79521	85.9501	2.35825	20.2196	33.1436	126.812	23.8526	126.611	70.6719	43.4045	272.437	132.878	35.5384
TSPAN2	6.22787	4.59805	4.68595	5.36188	3.17021	6.73215	5.0069	3.35461	4.44562	3.85394	6.98272	7.36172	4.82412	3.07206	2.46502	12.083	2.4624	2.02782	3.54848	1.86679	12.1274	8.22265	3.24387	9.43761	7.30136	6.84589	2.56847	3.5139	5.04452	6.07075
CDC42EP1	7.67737	8.55553	16.6299	5.51544	23.3941	9.42932	8.30404	10.388	6.65369	23.9325	28.8618	16.8824	24.1355	19.3525	19.9928	31.0818	19.7128	11.079	7.46788	28.8623	17.3345	9.44303	9.10631	23.7728	4.76189	24.5989	71.4343	18.2265	28.0722	23.8335
MEIS3	4.99585	1.41166	2.76239	0.721339	3.53081	2.21791	1.4068	1.56565	4.15513	3.31523	4.22643	4.87487	2.48721	2.77205	2.56763	3.00892	2.37465	0.979509	2.90545	1.30057	6.61625	2.24347	2.93983	3.3467	3.86478	2.06066	6.635	7.99986	6.35514	3.73823
OGDHL	1.61979	7.73449	1.45665	4.69032	5.1685	1.63276	2.82533	2.10592	1.31264	3.12873	2.98864	1.27877	3.12343	2.4348	3.88575	1.0916	2.74324	3.37696	0.241901	1.70616	0.856656	4.13043	1.5785	0.364493	0.684073	1.60808	0.528613	0.637591	2.93276	5.40722
WDR75	8.32621	8.64852	9.17764	10.5001	11.6835	10.631	13.7101	12.1001	7.7863	6.93562	3.9351	5.71307	9.54228	8.52863	8.4625	7.4842	9.35829	13.8631	9.99954	10.8756	9.62933	8.72972	10.6445	8.04136	7.28241	4.83147	6.37085	3.42614	5.46066	3.56672
NINL	6.38018	1.84703	3.55621	3.21416	2.0383	3.94231	2.77849	3.87185	8.01967	3.47498	5.47621	8.61863	6.00474	3.7336	3.64358	5.7849	4.59515	2.18711	4.15541	3.21844	4.45842	2.66201	2.30621	3.91731	5.03854	9.08684	5.96131	9.30657	9.79522	8.63748
LPHN1	5.05256	1.5945	3.80472	2.96093	3.42756	4.6279	2.77825	0.138783	3.41113	3.79088	10.4951	6.93885	4.11682	5.9328	8.10784	6.36093	4.95566	0.528668	3.46684	4.17023	6.82362	1.38624	2.52155	4.78643	2.97059	12.1966	8.11247	10.2745	9.01273	10.6069
OAS2	3.16594	40.059	6.82776	7.22472	9.36171	5.14484	4.41318	2.91433	3.99654	7.22892	3.88286	2.15253	5.05592	7.06348	5.66355	3.14499	3.11855	4.76639	11.3847	11.0463	3.37581	10.1756	6.44142	6.03407	2.53467	1.93977	2.39578	1.40194	2.61996	1.52533
SORBS3	32.4287	10.6732	35.1164	18.5911	28.3044	20.747	22.7108	19.5584	45.6193	42.244	62.1427	68.7335	30.145	41.2654	25.5648	42.7069	38.0824	13.3391	26.6971	27.655	28.5772	21.0159	16.1935	30.7046	38.8723	70.0202	55.8767	76.5461	55.8278	74.5671
HIPK2	14.093	19.4338	13.6282	18.3334	13.6803	12.8317	29.0023	19.8881	12.3554	18.4472	6.16407	9.64409	15.2571	15.4879	15.4455	5.47742	10.465	29.4915	10.7758	7.90295	6.09809	12.7417	12.6429	7.28921	15.0695	8.85649	7.91109	17.7311	11.839	5.30541
ZNF24	15.4447	18.6336	11.2339	19.0631	9.77051	17.1015	21.0706	17.5628	11.4291	10.5729	3.82545	6.9681	10.7726	10.7566	9.68465	9.05928	10.2898	17.4846	13.6	9.13906	10.7368	12.9755	17.0648	11.0462	14.6015	5.16301	5.74669	6.11245	5.39357	4.13346
TCONS_l2_00011114	1.87986	4.02253	0.410446	0.354231	0.773963	1.58327	0.796178	0.923119	0.38809	2.264	1.54948	3.0366	4.28645	1.68473	1.12487	1.31582	4.43835	1.53305	1.41737	0.553794	1.12475	2.53442	0.975155	4.3748	1.74446	3.67758	4.68361	7.24693	2.74056	2.53433
FRMD8	4.87497	2.60731	7.13359	3.18042	4.61676	4.77412	1.4227	4.77438	5.42897	5.09512	8.7001	6.81101	7.06116	5.42006	6.22044	6.07086	4.59406	2.798	5.35827	8.20837	3.88588	3.94073	3.95642	5.79182	2.79472	7.27709	16.3498	7.98378	8.75574	7.96428
PLEKHS1	2.42383	2.22149	3.30587	4.52264	2.34302	2.82412	1.93745	3.31119	2.0546	5.11116	3.09952	2.53367	4.75281	1.34514	3.50107	2.47872	3.2713	5.36986	4.7802	2.1294	4.82759	4.29454	5.16669	11.0817	1.57522	2.49466	23.1427	0.507244	3.09226	1.78629
THOC2	7.40415	5.92332	5.01736	7.66879	6.94743	6.29126	7.20705	9.01379	3.23182	2.9245	1.75036	2.11369	3.94984	5.1503	3.85745	3.79429	5.63007	8.58303	5.28236	4.91771	7.11047	4.77892	6.10609	4.31319	4.50466	2.33381	2.13046	1.36816	3.07113	1.55627
SCPEP1	45.5471	18.2943	32.0872	33.1744	17.3042	43.0169	15.1147	21.8271	47.9335	28.9824	35.2872	48.4731	37.525	32.3193	16.4572	28.9403	25.7573	15.9137	36.2479	23.9231	41.1242	30.662	32.4234	43.6967	47.8299	33.0722	39.1107	43.918	45.0686	47.9008
ZNF385B	5.863	2.20486	16.3602	8.09435	1.95748	5.20648	29.1137	15.0018	8.20597	9.54161	12.068	6.44135	8.35132	11.2973	1.91835	3.75	4.70483	0.983329	12.3094	2.42101	10.0427	8.3656	3.17247	4.68638	1.98054	6.82617	4.82359	0.92384	2.91014	7.24336
KCNQ4	1.24377	0.600105	0.503459	0.440523	1.03476	1.20487	0.648219	0.662794	0.833968	0.74314	3.40124	1.59546	0.989964	0.762618	1.44047	2.82253	1.57631	0.64975	0.95465	1.02154	2.17176	1.38485	0.73562	1.26507	1.49686	3.02444	1.19989	1.83331	2.81662	4.26638
PPP1R1B	20.8437	9.73135	85.0268	53.0209	88.3955	11.9793	46.6517	96.1753	18.0624	60.8578	16.8708	43.1731	57.7033	14.769	110.703	16.5418	42.6859	87.8958	28.8805	101.429	24.3825	33.7053	72.804	47.9229	13.4705	45.5404	57.2426	15.3538	28.7871	16.0712
PC	6.21642	3.16931	8.45883	4.64572	4.68067	2.43384	1.28926	3.79423	5.46112	8.05017	7.07701	9.36238	3.53353	4.30432	5.41528	1.83451	6.55706	4.56586	3.29061	7.80958	1.59475	1.60718	7.19369	1.51707	4.4024	8.65504	4.65114	25.1782	9.22824	8.62732
DLX1	0.104963	6.02021	7.95296	6.92331	2.47437	0.972609	10.8753	10.0152	0.0355377	9.21364	1.41449	0.0883968	9.29263	5.4625	6.28081	0.789461	9.20359	12.1231	1.0575	6.22894	0.0355377	3.71794	8.3838	0.0355377	0.203428	3.40954	0.163952	0.121358	3.17177	0.108825
KIAA2018	1.7681	2.96143	1.47601	3.71284	4.41862	1.85643	2.96207	2.53088	1.42648	1.49935	1.01923	1.05193	1.39573	2.4123	1.80054	1.17541	1.81305	3.92763	1.8285	2.31959	2.24933	2.5793	2.22771	1.28191	3.39974	1.54995	0.838983	1.32921	1.25821	1.30885
FHL2	22.647	16.6156	16.4467	14.5825	21.917	24.2117	9.73641	15.1626	26.7317	18.7575	23.3114	33.2809	24.1257	35.3875	28.0415	53.58	27.5081	15.418	33.1379	7.92368	38.8442	23.0594	9.66971	49.3396	19.9921	30.71	100.961	21.5991	46.8922	42.4457
PMS2	3.69798	3.32888	4.3581	5.13986	5.53987	5.60761	9.80146	6.23895	4.39126	4.44184	2.83014	3.95721	4.08412	4.21331	4.489	4.14671	4.82836	6.03313	4.19835	4.69207	4.13304	3.888	4.68962	4.37444	6.29555	1.856	2.0753	2.34278	4.54896	3.2268
RAP1GAP2	4.33894	13.8895	5.97402	10.2068	21.0557	9.33995	11.8606	13.6225	4.32919	14.1025	6.30673	4.36705	12.2776	10.8931	22.3103	7.8533	10.5345	12.8996	5.24358	19.5529	7.37205	5.86608	8.42209	7.46521	4.40511	7.31557	10.5261	7.51379	10.3087	3.39568
YIPF3	42.2854	63.7675	71.4679	69.6732	84.5589	50.4598	39.943	49.4611	51.695	87.3021	42.5395	82.0153	69.5248	79.7305	72.1634	45.9577	68.9782	64.534	46.4351	80.119	41.3343	50.1703	45.3405	56.4353	38.5466	49.1142	65.8965	58.2079	47.6664	41.9802
CLIP3	11.3967	4.74931	8.77676	6.31722	7.73312	7.57329	7.21641	6.32901	10.0768	5.23026	22.073	13.0452	6.89042	13.6822	8.28358	33.3187	10.2479	4.12487	10.4108	5.38989	18.5935	7.27799	7.8114	11.8995	10.0516	29.4489	8.91964	6.74089	16.8061	29.0512
ENC1	9.28618	18.6012	15.3601	20.6982	13.4441	19.1103	24.2648	20.701	6.90362	15.362	9.664	5.49361	16.3783	15.2803	19.9874	10.3775	15.2813	19.8456	19.2756	33.8189	11.7174	14.4996	12.3717	16.6463	2.91012	8.63044	6.73354	4.06977	6.10177	3.33959
NRN1	1.68755	0.915335	9.28106	5.88494	1.59166	2.40716	12.4379	12.5755	1.81201	3.14369	1.56361	1.67221	1.02414	5.09142	5.58428	2.83171	5.01572	3.66285	2.30057	8.97123	1.91234	1.86973	6.32342	4.31984	2.72284	3.45805	1.84767	0.904731	1.59547	2.92584
CTBP1	34.1272	41.0457	49.567	28.6237	47.1558	27.4317	38.9151	41.9887	36.9997	50.948	54.6032	43.0991	46.9272	45.9757	37.4077	36.3719	44.6585	26.9884	25.9524	56.3585	19.1359	36.6855	26.7849	36.0978	39.2551	49.3857	43.0863	86.8226	46.2679	48.9062
IRF2BPL	15.169	19.5182	15.9573	13.3479	18.0736	16.1351	15.337	11.2091	11.2596	17.5813	27.7801	23.5527	19.3538	15.6961	16.0704	26.7705	19.6838	13.6875	13.8257	17.3271	19.2325	22.0503	13.7295	22.2772	17.9396	30.1048	21.0364	31.5341	29.9212	24.6436
PPP3CA	36.0781	50.3229	52.527	54.5732	56.7097	31.4454	92.6361	51.9704	67.5519	85.5257	33.8969	41.8249	58.3148	40.3396	47.8069	21.2993	30.5922	26.3972	31.6828	22.9876	23.5974	48.7868	34.4986	27.883	63.0408	29.0749	13.2618	54.9013	30.5626	30.3565
CCND2	19.8594	8.53499	8.18014	12.0002	7.09013	16.6565	8.76303	8.61977	8.91304	8.90307	17.882	12.67	8.68965	12.2883	8.33889	29.8172	9.08314	5.17514	21.2679	5.51535	26.4842	17.471	13.2209	18.975	17.7314	16.1223	8.02608	12.2873	14.1073	18.0359
HIST1H2BK	58.3883	110.925	103.172	156.039	54.0026	68.6036	121.968	69.2497	55.0073	43.1618	30.6703	44.5176	46.9717	64.4106	49.7475	19.7836	48.225	61.6165	60.0761	58.0779	16.6041	89.2857	87.0552	33.2836	53.5276	30.3784	39.3469	114.939	58.998	50.162
CROCC	4.03629	1.93655	5.75838	3.51163	6.07515	3.47019	2.34019	3.03713	4.70823	4.9053	11.0678	7.45812	5.6648	5.11645	5.32636	5.14486	5.7042	1.50154	3.22796	6.44208	4.66266	3.05008	3.51944	5.0122	1.89795	12.4471	6.96954	7.17954	7.70826	12.12
TCONS_00026747	7.19704	2.04184	5.00484	8.49666	6.56482	5.28595	13.9997	4.64094	4.79709	3.31693	5.24231	5.00283	4.37697	5.63117	3.7727	4.43769	6.8644	6.4874	8.25509	7.72334	3.47828	3.0796	4.63506	1.77266	3.84281	3.08681	4.42675	2.73135	3.36357	5.62353
AC144450.1	1.28541	12.7937	5.82854	14.5916	3.20274	1.27295	8.89089	7.44438	0.548962	5.12801	0.697972	0.971049	6.86063	10.8109	6.12206	0.89715	4.00263	8.92785	0.920654	3.40255	0.403471	7.89176	6.2581	1.42028	0.619055	1.74867	0.223974	1.33558	1.36659	0.107558
LEPREL2	13.9801	3.1551	5.97217	4.18488	5.34902	9.56532	4.27321	4.22283	11.7942	5.73117	24.7498	9.42114	7.44956	11.6345	5.49017	19.0157	8.83277	0.976259	6.79113	4.63049	16.7276	9.27169	6.41792	9.2238	8.14317	14.1473	13.2751	14.6063	12.4858	24.9572
SEMA4G	9.31445	1.97215	6.8151	3.43598	1.73409	5.14385	1.76293	2.84245	8.52258	9.38479	3.19064	14.1561	5.81127	5.85441	2.45126	3.53001	7.40961	2.47069	3.72052	2.38123	2.24845	2.56003	7.74843	3.01756	10.813	6.35299	4.79262	36.195	11.3817	9.38107
TP53INP1	23.7982	24.1714	9.98491	18.3697	12.8065	19.7497	26.8782	21.6547	10.6897	9.6171	2.87556	5.62889	12.1074	11.0066	13.2411	7.94088	19.367	32.01	28.3061	15.525	12.1949	23.7324	21.2829	10.2094	20.008	6.64669	3.84183	3.99052	7.48671	4.83637
PLLP	3.33319	0.394224	2.44164	0.249002	1.82269	3.59148	1.03473e-06	1.7317	3.59779	1.1128	4.69198	3.90024	1.91848	3.45031	2.59911	2.57221	1.99055	1.46456	3.78067	1.20654	4.28033	1.78911	1.00073	4.65613	3.51913	4.98636	3.91571	3.95037	3.69644	5.35529
TMEM246	4.22134	0.668397	1.4645	1.14776	0.661648	3.00652	0.935112	1.12485	5.52475	0.993215	3.41183	5.14486	1.8341	1.32693	1.20293	4.24572	1.43855	0.476927	3.26179	0.335103	4.77011	1.66964	0.793522	2.71478	6.32333	4.43158	3.73407	3.37816	3.39918	5.18411
RGAG4	3.16712	2.02463	2.70882	1.88084	1.52385	1.34463	1.79756	1.94687	2.97724	2.05252	3.9578	3.5884	0.919474	3.60258	1.65812	6.15287	2.5259	0.887604	3.52462	0.00135286	4.98862	3.29501	1.63281	2.34819	3.34223	5.46786	3.20185	3.04402	4.26449	5.32716
SLC3A2	39.2145	20.5599	28.1749	17.303	21.9219	32.7458	10.5072	20.2027	28.5028	39.3544	46.3264	42.5403	32.7186	28.8514	23.4146	37.6955	28.8031	26.5796	26.7842	32.6713	25.3467	24.5483	24.7776	35.2064	28.6993	44.2688	67.4715	77.1666	54.4465	52.8912
FGFR2	8.67679	1.15584	3.02665	2.63085	2.27906	11.4669	1.59584	3.22386	5.14149	2.41927	4.50766	7.45632	3.57976	4.29318	3.53576	6.63775	3.73137	2.53024	10.1849	1.27399	11.3344	4.27763	3.76727	7.41353	17.483	8.71042	5.90922	6.39001	7.98962	7.2975
TMTC4	5.49597	13.7016	5.64978	15.6888	10.1797	7.51982	18.9053	14.7359	4.8017	9.30945	2.42877	3.42474	7.87163	7.31778	8.21962	2.95953	4.9989	11.4534	3.82626	7.16048	3.60538	12.445	14.6343	3.525	5.32767	4.20552	2.8939	4.07393	3.21106	1.39607
VAMP5	18.1203	16.414	22.3137	10.5566	19.6571	18.4593	8.80719	16.337	15.1262	16.1415	41.8746	23.1868	20.8032	28.1228	17.6488	40.4561	22.0092	10.0049	23.8777	16.0271	25.4076	19.9074	14.1328	23.4106	15.2479	29.5072	51.1733	24.5954	44.3598	39.0405
LST1	3.48772	6.18285	4.49658	3.65826	2.77684	6.8582	2.01104	3.12942	1.29453	3.30456	9.99239	2.81297	3.6687	6.57796	3.82249	7.42961	4.47252	1.28642	6.53027	5.83881	0.603264	13.6124	10.0348	8.17938	3.67267	5.34287	24.8641	2.38559	4.5242	2.79283
MUM1L1	1.69899	2.79988	0.638472	1.21846	1.02241	1.6366	3.17219	1.40582	0.59575	0.610002	0.645559	0.407879	2.15386	0.575118	2.8162	2.2474	0.464374	2.80203	1.64506	0.913389	2.70962	2.45594	2.34014	1.438	0.637958	0.164686	0.389274	0.13946	0.825541	0.668642
TCONS_00000918	3.04994	0.395598	2.6838	0.395598	1.85494	0.395598	0.395598	5.55458	1.43138	1.9424	2.18303	3.64441	1.85281	1.89457	0.70395	2.84111	0.395598	1.17415	6.7776	0.672505	7.01938	3.71599	1.23318	13.8625	9.60692	1.23813	3.99548	0.626539	1.57548	1.8546
C20orf27	5.68215	4.65788	9.95175	5.52158	12.2134	5.8233	3.90522	4.46089	4.06049	8.38244	16.7276	10.2832	12.6105	11.6886	9.27074	13.8936	10.1295	6.62448	6.10793	17.0693	7.32457	6.33951	7.48192	13.0095	5.55146	20.2213	20.9358	10.8553	19.6946	18.6946
MAPRE3	15.5406	12.6668	8.67834	12.3442	13.2975	8.6155	8.34834	6.84661	10.9611	9.55463	14.453	13.0106	7.90855	11.6437	7.75275	12.1698	10.6933	7.16498	7.8346	15.2516	16.2609	10.957	13.1524	10.6741	10.4279	15.6265	17.6684	14.7093	9.9861	15.3195
SGCA	8.5549	1.84543	2.68512	2.32839	3.77765	2.50978	2.10754	4.16858	3.41675	3.04696	17.7774	10.7665	3.32831	5.21874	5.51299	13.457	7.15731	1.30608	3.22649	1.34459	9.40885	5.35433	2.82582	7.76062	4.81102	16.823	8.61046	7.82272	12.7951	21.9703
TCONS_l2_00007075	78.569	86.8653	65.6547	59.5045	83.9116	93.2885	46.8007	84.582	68.11	53.6334	87.0486	69.0851	64.3597	74.5512	60.3697	79.4492	65.2899	72.2429	157.645	115.362	94.6508	101.326	69.271	172.769	82.3779	76.358	175.472	68.1381	68.8438	62.8204
ICA1	7.68289	15.1695	14.761	14.56	20.4987	12.9439	24.158	15.6388	9.02407	18.1985	6.67364	6.63818	15.8955	8.81566	14.3672	6.00412	9.905	19.9393	7.98335	29.82	7.2737	10.7756	14.9596	13.9248	11.3501	3.98623	6.42441	6.88018	3.08989	2.55163
FILIP1L	34.001	16.8669	7.67822	10.6274	12.6885	29.3938	9.36667	15.7419	7.65549	6.5071	21.0098	9.6472	7.40693	12.7954	11.7133	59.7051	7.90989	7.20618	13.4916	8.57796	111.114	46.2284	5.35991	40.5884	19.2918	14.6631	6.67371	3.08044	12.0071	11.3904
RPL6	141.6	162.766	193.013	155.332	330.644	239.9	241.43	347.84	170.59	204.941	124.914	147.411	292.575	213.01	200.923	171.594	266.507	284.685	251.772	222.269	202.834	198.811	297.234	168.774	143.711	138.908	148.249	80.0188	132.961	87.0891
C6orf48	46.1577	33.5821	97.4813	51.1019	84.6421	68.9333	70.5386	61.5076	53.5204	75.9171	60.4389	82.4345	84.6783	68.6967	71.3917	84.3383	108.219	46.8898	48.1001	59.1907	52.1418	49.9378	64.6709	60.0849	36.2387	79.2793	60.0552	53.3253	73.6149	73.1528
TNRC18	14.8398	12.0553	8.71879	11.8827	20.3768	10.7791	12.1013	2.13294	4.87108	19.9594	30.3387	19.4682	18.5734	8.64199	21.332	25.2563	9.78906	1.69057	9.29745	10.1523	14.6161	11.8442	10.634	13.2909	11.1922	31.319	13.0049	37.0444	29.9399	35.3318
ANP32E	4.52631	3.50801	2.32453	2.33989	2.18745	4.37852	1.55967	2.66124	5.64046	1.5505	3.01928	2.98659	2.02355	3.27891	1.84272	7.92385	1.7714	1.23925	7.27609	2.23928	7.61841	6.37549	2.57845	9.23837	4.7922	4.05107	5.7317	2.32999	3.78422	2.89998
ALG6	2.90731	5.93992	3.85107	9.26061	3.37602	3.57171	11.14	6.77779	2.06938	2.4127	1.01256	0.910886	2.84814	3.04946	2.2239	2.13115	3.33418	7.20295	2.19829	4.13305	2.48175	3.28087	5.76349	2.82725	4.23473	1.06128	1.18972	1.09285	1.87407	0.933514
SLC25A4	46.5808	26.8059	30.4628	27.2785	36.9897	40.2165	21.7977	29.4367	35.9831	30.1318	47.7677	46.8841	34.2864	36.1005	26.2323	54.6633	35.0712	26.4068	33.5367	21.6127	41.2347	43.889	31.2396	41.7004	51.9504	46.1317	27.8473	61.3275	53.8457	64.2378
POLB	5.11314	12.5603	21.0498	9.97244	40.6632	12.6615	11.1826	17.7083	5.08294	9.65877	3.05599	5.14342	7.75069	6.95467	6.90443	4.00651	6.31764	15.2404	7.51261	13.4143	8.21432	12.6481	7.01031	7.88513	10.1385	2.67764	11.0807	4.10556	7.09671	3.13778
HEATR5B	8.15378	8.32452	7.1611	8.63392	8.09099	8.4606	7.51876	8.91016	9.06355	7.99849	3.40016	6.22568	8.07145	7.12546	8.31552	5.03954	7.35626	8.86311	7.25335	6.62025	6.42265	6.85452	7.16137	6.01295	8.34727	3.6742	4.54357	5.40354	4.63758	3.10373
RANBP2	12.5243	29.8201	8.4462	16.7194	6.53027	12.9699	16.7695	13.4582	12.0133	6.67946	4.01743	5.55837	7.99417	9.69006	6.90126	6.63925	7.07213	15.4983	15.1932	6.5499	8.9715	17.1332	15.129	8.20629	10.8665	3.3628	3.5899	3.44419	4.07102	3.74293
GXYLT1	3.00712	3.06504	1.67355	2.6044	1.34358	2.85795	3.49813	2.33058	1.77693	1.19106	0.900732	1.04473	1.40834	0.824492	1.79848	1.24698	1.28653	2.69586	2.67234	1.04763	1.70935	2.20864	1.90394	1.24344	1.82416	0.778895	1.04992	0.792521	0.984581	0.582002
TCONS_l2_00022670	78.9864	61.8051	121.865	113.713	184.533	85.9453	103.553	108.366	84.0191	115.013	88.2116	122.424	133.357	90.8469	154.706	79.9946	195.658	109.57	89.8211	144.178	83.0872	73.1463	100.428	101.288	68.4096	88.9103	99.6454	64.8878	92.7258	84.7412
FLRT3	3.80465	2.14743	3.70857	2.70239	2.03785	10.0345	1.10628	3.90188	4.98047	2.14709	2.28332	6.16013	3.13869	2.76659	4.3277	2.56088	2.86267	2.05441	6.94418	0.398462	6.03954	4.85347	2.37134	13.4772	5.74303	2.90853	10.2651	3.69335	3.35769	3.29982
ZFX	7.16275	5.875	2.72389	4.60968	1.69345	4.95871	9.23795	6.79712	10.065	2.53191	2.60645	2.84535	4.22213	3.03051	3.31603	3.06188	2.49199	3.69664	11.2965	1.96031	3.22275	3.27156	4.65329	4.60098	5.28893	1.66422	2.21363	3.23542	3.16051	1.46018
DMXL1	46.9837	14.1734	19.4408	11.2431	7.02996	21.5467	13.1231	13.5659	34.3817	6.79155	9.01123	8.45334	5.79407	7.16579	3.38379	4.83404	8.84626	8.24286	28.9772	4.27625	28.6751	23.2902	8.47613	11.089	39.6897	10.0541	2.9986	4.89094	5.35734	14.7949
MT1F	108.997	9.90069	78.9164	53.142	39.4872	40.9087	7.83831	32.4848	23.7525	45.0172	16.4736	46.1114	35.4126	23.3665	20.6151	21.2356	23.7422	42.8309	21.9305	11.7617	29.756	16.1016	111.441	51.1056	31.8779	10.5297	113.082	69.2063	47.7661	33.4806
HPS1	13.3045	3.12906	9.55755	2.61627	4.50438	6.68639	1.72192	12.5268	13.1532	8.76054	16.8973	18.1179	14.217	14.0641	5.57905	15.2057	11.3663	6.53439	6.15578	3.66786	9.24363	6.58879	3.07822	11.3917	7.66253	19.6559	26.4725	18.9277	20.2896	18.3243
IFITM1	70.8796	149.55	58.2282	38.2774	77.9124	98.7498	19.3946	42.3907	60.5086	61.4877	188.817	61.4556	55.6525	88.4549	56.0056	166.028	54.714	30.9599	169.017	118.204	145.086	68.5772	51.5363	176.709	57.1072	64.6986	383.475	65.0972	96.8783	93.1454
MAPK6	6.40479	16.0106	6.40188	20.7473	9.78658	9.95854	14.898	14.3096	5.63368	7.68798	2.51311	3.60841	7.05512	9.1116	8.75653	5.57909	6.57147	16.5473	8.56828	8.27928	8.3101	10.8381	12.7984	7.40548	8.25061	3.40918	4.76002	3.46585	4.12401	2.79873
APOL6	4.89769	17.9868	5.17542	3.04737	2.47907	5.7376	1.34351	2.26759	8.01169	4.6775	4.86886	4.54311	4.66962	3.23437	3.39275	5.6139	2.63655	3.68347	11.3262	3.683	3.08353	5.29207	3.28094	3.12459	1.80055	2.25082	4.79582	4.77528	4.15888	2.05585
PLA2G2A	189.097	54.308	313.199	447.031	5864.67	255.494	317.437	653.668	587.136	33.6453	2839.11	181.57	79.4222	296.978	5073.41	72.7708	176.79	143.935	137.368	4409.12	482.835	80.6296	355.61	646.148	428.001	372.493	1315.16	90.8962	52.3755	147.464
FLYWCH2	10.4959	6.69276	8.48601	7.80828	12.2105	12.862	3.51767	7.44204	6.4496	14.8701	13.059	11.567	9.3361	9.38174	14.1478	8.28982	21.1883	8.36721	9.39654	14.6597	5.36691	6.75338	10.6699	6.69318	5.17302	9.87625	13.2185	21.0624	15.919	16.3243
SRGN	21.0699	56.4129	18.6124	16.4484	20.2573	70.4457	18.4104	16.2789	7.75026	13.9447	19.2697	12.9512	24.0687	24.2877	16.9159	44.1348	16.5881	14.9268	72.9981	22.7252	39.3539	56.8627	18.4732	132.13	29.5101	6.30487	64.822	6.53503	23.7025	12.7036
SSBP1	27.5444	21.3895	24.6971	36.9857	25.7182	9.49164	30.3187	24.6505	15.6069	14.2813	12.5858	13.436	25.5322	27.2045	26.8218	23.1695	30.0142	44.5671	5.15728	38.8462	34.214	4.37962	9.59938	10.1038	33.0778	13.0176	14.1765	9.28867	12.3712	10.9743
UBA1	40.2004	41.5301	47.8151	46.1674	50.7708	30.0346	32.8235	46.5363	45.0689	65.382	91.307	59.884	45.2964	50.9327	42.9716	40.8701	51.1343	50.5714	45.8415	49.0249	46.8364	33.9665	33.0283	35.0128	38.2245	78.3831	74.802	135.358	73.7718	73.2708
OSR1	2.02189	1.07025	2.54248	1.83641	1.958	1.28515	1.34802	1.02881	1.92195	1.07291	12.4036	1.57783	1.37443	6.21107	2.86038	7.49099	2.84658	0.783433	1.35117	1.91157	7.07435	3.81201	1.23005	2.57813	2.01404	16.8267	3.2546	1.35818	2.86622	6.89411
GPR153	2.54767	1.25239	2.05901	0.99009	1.96514	2.79165	1.30555	1.17473	1.71546	2.25503	5.78308	2.4006	1.70526	4.64519	2.60599	5.07929	2.1662	0.831149	2.25056	2.32343	3.59166	2.10767	1.41668	3.13364	1.44228	4.38619	7.94682	2.1238	4.78514	3.80794
FMOD	20.5319	10.1821	40.6459	25.986	19.9095	16.0969	35.3559	90.154	17.8876	54.4483	26.1399	25.133	32.5593	27.4381	65.5973	35.8712	54.7064	185.863	19.1192	8.5195	27.8933	12.9679	26.0621	21.6942	17.3418	29.5479	20.8466	27.6754	41.605	19.9288
GTDC2	0.0296111	0.0397139	6.71012	10.3303	5.8012	7.08238	0.0432905	0.195345	7.52907	9.10896	10.5081	12.2903	7.39942	8.28823	5.64066	11.4134	7.56748	0.0137085	0.0172267	9.74864	10.5828	6.07515	0.0406612	8.3755	6.90819	12.7743	12.2312	15.629	13.1208	16.7595
HIST1H2BG	10.1038	8.42604	17.3499	53.5623	12.1386	11.6264	22.7511	10.9555	15.0673	6.22691	6.19797	13.6687	9.98057	22.2936	27.4708	2.6432	6.41962	7.94345	21.5925	12.9469	1.50957	4.22277	23.6428	1.50957	5.13988	10.1639	4.77433	12.9502	8.73384	14.7993
GFPT1	17.1287	20.8074	16.4943	22.9072	23.4732	12.7927	15.0297	11.6192	23.1667	19.6865	8.3551	10.1334	15.8626	11.2196	17.6743	7.847	6.77726	16.8094	13.5477	11.441	9.22471	12.3542	14.9846	8.17819	18.3258	4.85139	8.64617	12.6252	6.81514	5.23758
ANK3	7.03274	18.5965	9.65328	14.3121	3.437	11.7627	9.60462	9.81286	5.97874	6.1956	2.81612	4.06515	6.81488	7.80222	3.76921	3.39515	4.32541	10.6812	6.23043	6.16848	4.20872	11.7801	6.93473	6.22501	7.60821	2.4647	4.80782	3.50614	4.29868	2.02354
BLNK	5.3007	7.64341	4.69536	5.74515	9.81154	7.6874	6.53136	7.33631	4.94107	4.69153	3.19378	2.068	4.96694	4.49838	5.65901	2.99798	5.09588	4.60108	7.88112	9.177	3.71805	4.00944	5.9985	5.96697	3.09682	1.79626	2.28591	1.95287	2.61338	2.04239
CTD-2001E22.2	6.79586	0.82026	2.26116	0.721428	1.46815	1.98802	1.27685	1.62254	7.16465	1.48711	9.25072	13.2434	2.31363	3.08387	1.95425	4.6784	3.58935	0.423736	4.45904	0.840928	10.0544	3.80653	1.66691	4.41563	5.85048	6.68318	3.21573	3.83887	3.35697	11.532
ALOX5AP	3.29529	5.30881	5.07298	3.44159	5.46474	14.8556	4.39372	4.13217	2.80913	2.19139	7.92214	4.09587	6.65372	7.82178	3.61912	9.91769	4.51893	5.43498	11.9898	9.4968	14.5702	9.62277	2.50751	36.9492	1.5891	3.38888	18.5339	1.24681	8.93403	2.84329
DAPK1	3.39054	12.1239	0.21961	10.7044	7.20114	5.53784	9.89257	13.4303	3.89744	4.80567	3.03786	2.70379	5.61878	12.9236	11.3131	0.910169	8.14151	12.7234	5.22202	7.73404	3.64119	7.44675	8.67715	7.10049	3.89856	4.51126	4.89044	1.59328	1.2494	0.0232452
PIGQ	7.28721	3.62775	8.43772	7.09312	11.3944	6.21738	6.05637	7.04016	8.38602	9.73364	17.273	11.8499	9.08577	11.4032	8.36563	9.3739	9.13646	4.67772	6.32818	15.4683	8.56012	5.48697	8.03947	11.2705	5.575	19.7292	17.3904	20.1374	13.3253	13.616
DENND3	4.04248	5.62516	1.67135	2.55719	3.01747	2.06785	2.59351	2.20638	5.87743	2.293	3.9992	4.39713	1.99979	3.16253	3.10531	3.29345	3.19779	3.00963	3.5026	5.13036	3.50724	5.87185	2.08868	5.12406	5.76366	3.4333	6.79884	5.26574	4.28006	5.00044
DHRS11	5.71575	5.50311	6.41644	7.665	7.92236	3.93476	6.51743	10.1728	3.59035	8.13414	3.5809	5.59577	8.86858	9.40985	10.6432	4.00041	5.76677	9.68662	6.36086	13.9433	4.04979	3.45364	7.28636	6.1892	4.02965	4.75773	4.65229	6.03386	6.15187	4.40041
MPC2	90.9704	51.1655	95.4008	81.0706	56.4127	76.4845	134.237	100.94	69.8427	30.2167	48.4655	31.7734	64.3581	71.1356	41.1792	15.5856	61.9339	94.1094	87.114	48.7393	46.5948	53.7753	49.3966	29.65	70.5756	42.574	13.1072	48.543	37.9298	45.6079
2014-03-06	13.5413	31.283	12.7439	14.8925	10.6434	16.9694	21.1714	16.1002	14.7926	12.449	8.04365	12.0596	12.2866	10.9155	15.0963	13.1239	11.3106	18.7148	17.5195	13.8634	13.4209	14.8272	10.4193	12.1322	10.6283	7.28231	6.82531	9.8305	9.60966	6.84411
BRI3BP	2.32987	2.51314	3.18486	3.25583	2.52081	2.60056	4.14437	3.17612	2.67181	2.4743	1.16088	1.59035	2.96531	2.94487	2.9241	1.26102	1.99652	4.62107	2.66822	2.25912	1.85139	2.29951	1.98268	2.24868	2.88636	1.33144	1.486	1.81704	1.88787	1.02275
HIST1H2AC	49.013	29.8762	46.8458	71.59	29.596	40.2571	95.9781	36.5895	34.994	46.2722	22.7386	53.1325	40.8689	49.5771	23.0095	7.26408	19.2332	44.621	56.3785	20.4741	13.25	29.0948	46.5724	21.5713	45.785	36.6297	27.495	107.473	51.4422	47.3272
UBAP2	10.1673	6.84385	9.48407	7.42692	10.089	7.32303	9.24016	10.0967	9.01604	7.66848	3.84061	4.63991	12.8827	8.65527	10.3791	5.71243	7.89768	9.20999	6.43501	9.96776	7.52777	6.30158	9.6459	6.95111	6.22226	5.71763	5.65792	4.9731	4.10649	5.2467
GPR161	3.93503	0.313641	2.54582	1.3783	1.78847	1.66722	2.21618	2.75352	2.31676	2.80426	3.49302	5.59396	2.89749	3.83257	2.40433	8.97735	2.63539	0.497066	3.5339	0.708348	2.75074	3.3127	2.55838	4.32875	4.53936	5.28332	2.3721	5.04254	11.0458	4.6391
TCONS_00020953	9.24945	10.6597	28.8657	22.2518	34.2468	20.0926	19.6007	25.6728	13.2558	24.2316	14.8619	16.2055	25.9352	19.5464	30.8353	16.0645	43.3262	30.4424	17.6996	37.6134	13.8133	16.5333	24.848	20.426	7.67906	15.3773	24.6542	9.30481	17.2264	11.2442
PLCD4	1.55514	0.240546	1.03426	1.154	1.07022	1.42312	0.23762	0.969542	1.39474	1.01542	3.24075e-05	3.10707	1.36163	1.34649	1.02319	3.66079	2.05072	1.2639	2.131	0.0447462	1.93219	2.05642	1.66917	3.69872	3.67436	3.78746	1.08446	0.870684	2.06125	1.85672
RPS6KA6	3.21006	3.94388	1.84356	2.26384	1.53284	2.39915	3.52086	1.68551	3.11419	1.84434	0.43289	1.3276	1.59969	1.8418	2.02894	1.19363	1.76677	2.65262	2.11928	1.93099	1.71194	2.75034	1.60154	1.90138	1.86486	0.876107	0.711415	0.899357	0.535941	0.314714
ADIRF	159.815	138.371	65.4914	44.7402	48.295	85.0554	105.696	77.1477	207.045	74.4722	108.55	194.804	95.2787	130.348	50.2909	89.7654	133.82	50.0361	88.3927	17.475	85.2481	132.387	44.3632	64.0419	157.453	224.055	78.1611	204.055	120.264	243.495
METAP1	10.6787	12.7095	12.1574	9.262	14.5878	22.6085	15.9493	21.6082	10.9363	8.9631	10.1538	11.3446	10.5848	8.05965	9.6392	9.39716	12.0626	18.1139	22.6973	10.604	12.133	12.8955	11.4303	8.97084	16.6941	12.294	6.83392	10.9625	11.0373	9.173
LINC00341	1.79297	1.52992	1.04806	0.761206	1.01795	0.844281	0.564304	1.23455	2.03004	1.04582	2.41027	0.998642	1.08977	1.81347	1.0329	1.48073	1.06457	0.445955	2.31216	2.0051	2.5276	1.4414	0.830139	3.5832	2.57045	1.79933	2.48728	1.29838	2.37664	2.04213
RP11-464F9.20	0.950929	3.25773	0.718497	1.59826	1.46651	1.25554	3.69218	1.4841	1.40761	1.01165	1.18139	1.38298	1.79171	1.25504	0.613847	1.18032	1.97269	1.42317	1.81334	1.01685	1.19462	1.22958	0.411709	0.331522	0.610702	1.40248	0.331522	0.549344	1.07905	0.849286
TCONS_l2_00001619	6.72189	9.06822	11.9093	14.1219	14.8628	22.2226	13.8572	34.9649	9.18292	14.0224	8.63853	11.2148	15.1542	9.64789	10.5596	9.9352	13.5388	44.122	56.3325	12.4599	14.4345	12.4104	16.1776	18.745	13.3992	9.18142	8.2002	6.34399	9.20462	4.68106
EFR3A	9.51724	23.1255	5.6807	8.6112	3.73067	13.9647	12.7463	10.7891	6.96817	5.0798	4.20182	3.28947	6.25397	6.14011	3.63005	9.12297	4.23931	12.0289	11.5908	4.56628	9.82858	20.4259	11.2817	11.6432	15.5175	3.11519	3.13864	5.8547	4.0038	4.46382
TCONS_00019179	1.47168	7.27359e-05	0.273083	2.74898e-06	0.000220953	6.93106e-05	8.4181e-05	0.66523	3.32532	0.560283	8.00342	1.86535	2.95699	1.27552	0.000482225	0.557139	2.98933	0.00107787	2.5633	2.95285	2.55982	1.26339	2.53204	4.05941	1.29936e-07	11.4821	4.63511	0.000221019	10.5442	12.6297
SAMD13	0.000227092	6.46955	3.32363	2.96784	5.96213	2.00833	10.6973	5.14025	3.10116	1.27043	0.694904	1.60123	2.90486	1.4414	3.60902	0.676013	3.12152	7.38635	6.16449e-05	1.91763	1.28746	6.47787	1.96024	0.918054	0.000431602	0.497421	0.106354	0.688104	1.26858	1.30103
SIX1	2.56735	4.45977	6.73157	5.43777	9.70898	3.15754	5.53099	7.24175	4.85181	6.21887	3.05314	5.11529	11.6006	6.68793	8.93348	5.89849	3.2966	5.01513	4.11617	9.03439	2.20043	3.95732	3.758	7.4434	2.08538	4.72638	2.71619	3.83135	4.33437	5.06316
HR	2.36979	0.551382	1.25026	0.868086	1.49866	1.77728	0.664108	1.23535	1.94433	1.76972	4.11629	3.01849	2.11877	3.49708	2.03011	3.19319	2.60655	0.635394	1.92357	1.06669	2.21347	2.34204	1.10764	1.50799	1.94972	2.20997	4.47728	2.52696	5.03916	4.88798
C17orf70	4.40109	4.17245	8.45162	5.28329	8.72555	4.74874	3.56281	6.21727	3.5311	6.74543	10.6933	5.9217	5.6408	8.40443	9.58338	7.62148	9.28755	6.06484	3.64071	8.88063	3.37685	5.10139	6.26971	5.51084	3.97643	11.1417	13.1043	14.2988	12.2792	13.5365
TCONS_00011960	3.19345	10.4131	7.59855	9.54518	6.43739	3.39013	15.9313	6.65955	6.41386	3.66515	4.99485	6.62468	4.54213	7.37478	4.2552	0.864974	7.44782	12.5756	11.9002	3.5318	2.3096	7.2286	10.4439	1.42935	8.53698	2.68052	0.864974	1.88415	1.56004	1.63484
DPH5	3.22775	4.78452	5.75863	4.02342	12.5667	6.60797	11.1857	8.26314	7.46209	7.13055	4.79962	7.19449	9.53333	7.03767	5.9703	4.94532	6.36915	10.9435	7.35157	7.58443	8.38906	7.96773	8.51034	6.09039	8.8808	7.18628	5.37826	3.0971	4.54217	5.06549
KLK11	51.8612	69.2221	168.112	98.0567	21.2059	42.0862	2.76835	37.2293	81.0211	29.1877	20.4892	90.9296	83.3649	19.9207	7.4851	5.52095	55.338	14.4241	54.9863	3.25634	20.873	35.4796	12.1145	20.0789	35.5178	46.3177	60.6744	103.723	50.0314	31.8367
PCAT4	54.3392	0.139777	12.5534	0.087465	0.151307	7.89093	22.3377	6.10253	34.2867	3.28297	16.788	8.95652	3.09125	1.1521	0.135487	1.79048	0.394057	0.461892	30.6549	0.102127	26.6961	8.88582	0.568384	3.05016	62.6677	14.9796	1.21812	15.9247	3.89676	22.0823
TCONS_00016487	2.72303	1.90619	1.27496	1.28382	1.35006	2.24153	0.272662	1.40191	3.74839	0.894185	3.55761	3.8403	2.37053	0.654918	2.4595	3.4828	2.18118	1.00914	1.28589	1.252	5.13784	4.05715	1.98117	5.62313	1.07651	3.47544	9.44634	2.73562	3.52039	4.52392
CCT7	47.2762	48.9881	54.6872	35.1871	50.6615	32.2394	46.9554	61.6345	43.5839	57.468	35.1153	34.7198	55.3465	50.4161	41.3724	44.9921	37.1199	70.8326	37.8471	43.9888	32.6492	33.5514	49.8505	41.1289	53.2656	36.3351	33.5757	39.2283	39.4681	31.4661
TRPV4	0.336079	1.29834	2.34701	0.871327	1.63093	1.17865	4.38384e-06	1.51608	1.84295	1.84847	1.59506	3.58653	1.74505	1.75885	1.44841	2.20264	1.94533	0.820927	2.02756	1.90495	0.880304	1.02159	1.59356	4.4078	1.95416	1.6019	5.18699	2.62304	3.27565	4.07483
CELSR2	3.44145	1.67515	3.35076	2.22795	2.15761	3.42793	1.37621	2.35372	5.77484	3.51008	6.94543	6.04615	4.92843	3.45023	3.0264	3.49842	3.05986	1.8561	2.90053	2.58016	2.90938	2.46635	1.39577	2.77683	3.1336	6.8048	6.60152	6.4983	5.859	7.65198
CPSF1	23.7488	21.4411	16.1171	16.8863	23.3647	14.4513	17.3568	18.7758	20.2794	27.892	38.3433	20.8447	28.1833	20.6892	27.0281	30.1598	19.3948	15.627	13.1723	31.8786	24.0516	21.6883	13.5069	18.3884	18.5908	46.9011	36.6879	45.208	38.9102	40.8238
PRMT3	3.13308	1.92828	2.26071	2.56877	2.78815	5.1704	3.59953	2.89826	1.99963	1.87688	1.60199	1.48438	2.88581	3.07953	1.84796	2.56808	1.88314	4.6602	2.85901	3.63233	4.42021	2.73067	3.36079	3.68041	3.10001	1.72093	2.66727	1.74517	1.62509	1.69539
DENND4A	2.16006	2.37476	1.26503	1.0557	1.2139	1.96891	1.97678	1.87732	1.24753	1.97561	1.05944	0.714838	1.08329	1.65046	1.64443	1.7967	0.634039	1.66004	1.72927	1.0638	2.33076	1.56618	1.72858	2.07553	2.19472	0.638507	0.753537	0.534242	0.792512	0.591904
SLC9A2	7.34764	5.21185	5.95179	2.41166	4.36749	3.75939	4.25121	6.39161	4.69377	4.31394	1.81546	3.92652	4.31947	3.78929	3.02128	1.37329	3.51152	8.08419	4.43666	2.50572	2.3796	4.05293	2.33395	1.38885	5.32118	3.16231	1.41393	5.19971	2.62044	2.21766
MN1	1.40611	1.4177	0.45453	0.532005	1.7475	3.20651	1.91322	0.626514	1.42164	1.02189	0.698515	2.46928	0.793671	1.64652	1.02635	1.1086	1.27023	0.28185	1.37355	2.33083	1.32716	1.30078	0.564556	0.734533	1.97416	3.67692	0.786784	2.27972	1.9363	2.03678
GRN	87.2956	55.2252	145.928	124.46	85.1723	68.2634	45.8194	71.9483	87.7381	143.122	123.741	129.91	127.86	113.753	72.3224	95.1765	107.023	78.5488	57.3594	142.518	69.1122	59.3716	113.676	111.133	53.3885	131.676	260.412	219.97	169.782	156.76
IGFBP4	109.307	69.4623	95.876	50.7493	125.265	145.342	62	66.4894	60.5004	137.867	275.675	120.112	113.775	194.023	131.815	360.738	104.16	43.7063	134.555	102.828	238.778	143.429	108.416	274.081	93.5781	125.555	319.816	88.087	227.07	196.041
SORCS2	2.90459	0.317546	1.41689	1.87791	0.711677	1.31034	1.3597	0.938145	0.905017	1.72566	2.45951	1.1984	1.35647	1.96002	1.27426	4.65887	0.850068	0.675165	1.55671	0.419195	3.27131	0.728918	0.651788	1.44551	4.73912	3.07032	1.53305	0.937106	4.08879	3.88841
CA14	1.96363	0.0562513	0.521645	0.212911	0.182093	0.665115	1.28536	1.45172	1.41661	0.566427	1.51658	4.07197	1.40537	0.978016	0.441662	5.12824	3.31609	0.614061	2.28734	0.0562513	0.97936	1.66499	1.0067	0.0562513	6.87078	3.47468	0.404607	2.1819	4.68877	5.94753
KLHL22	9.56359	10.2297	9.12385	6.25335	10.1493	8.99404	8.92379	5.37683	12.1223	13.5608	12.7031	13.6581	12.117	10.9311	9.79321	15.2236	10.8165	7.19406	7.57639	13.2464	11.9241	7.69956	9.90695	7.50978	10.4199	12.5042	12.2273	20.8612	14.0526	23.1935
YY1AP1	15.3907	11.4511	8.43478	7.07492	13.7279	13.2761	10.6291	13.2903	12.0952	8.95549	5.91474	9.15916	8.25253	12.9053	10.5201	7.74973	11.9649	14.1831	10.3799	16.6369	8.94651	8.48648	9.85096	17.3399	14.4586	8.86906	12.5417	8.97721	5.77001	6.51117
TRIM47	2.36711	2.48905	3.83537	3.94796	2.9247	4.0954	1.84733	3.3638	2.98369	3.25965	5.95538	4.18146	3.48718	4.83281	3.64634	9.16422	5.12783	3.09626	3.20037	12.9733	7.67642	5.25969	5.15875	11.0761	3.28776	5.59914	20.0182	6.10578	8.11276	6.7401
MAP7	14.5699	36.4255	17.0295	25.2468	17.7244	18.4913	30.3627	26.0927	13.2488	14.64	9.62356	9.79634	13.1602	17.5011	14.8509	4.08185	9.6792	19.9527	12.293	20.696	8.83952	26.0893	19.4515	7.60278	18.2656	11.5384	5.52155	13.4245	6.91196	5.98912
WFS1	22.5347	9.91474	22.3362	13.3428	16.5774	10.1675	10.1108	11.2136	16.8842	19.1268	34.466	30.6771	16.9393	21.5916	13.5609	35.6034	17.2054	6.26793	15.0816	16.6345	22.6676	18.2633	19.9658	23.0056	15.3165	41.8435	33.6002	34.9278	33.7957	48.5069
PUS7	1.85563	2.69023	3.24958	3.35617	3.25656	3.52553	5.34737	4.05856	1.44517	2.55411	0.996092	1.39733	2.61619	2.7142	2.99802	1.85881	3.45154	4.10512	2.42044	4.09994	3.62017	2.47578	2.92175	1.62475	1.86786	1.30466	1.80626	1.29983	1.03665	1.11108
RAPGEF6	2.49735	4.11229	1.97983	2.88463	1.96145	2.64602	3.68478	1.80623	2.3752	1.28469	0.93167	1.517	1.77694	1.66613	2.3919	1.56195	1.72462	3.07979	3.50868	1.41297	0.987598	2.56995	1.43868e-17	2.39352	2.37603	0.919207	0.944192	0.70929	0.938189	1.03383
C7orf26	8.28992	8.13957	11.2936	8.33756	13.5161	8.04065	14.1325	10.843	7.99308	8.95919	7.35229	9.34774	11.1136	11.0903	10.9963	9.37057	13.9412	8.61579	7.05628	13.7467	7.36738	8.73846	9.28679	5.60926	5.46825	7.32757	6.72477	12.0841	9.57026	9.50246
GUCY1A3	6.94605	54.6109	10.6684	30.0665	22.2552	15.6597	46.1829	23.3949	6.69687	20.9748	3.06114	4.28841	15.8591	9.65779	13.0669	3.86809	7.74551	28.5051	8.67461	11.537	5.00028	33.7793	27.6827	7.5205	7.55925	3.77944	4.28957	3.91751	3.90645	3.12459
TCONS_00020660	0.513489	1.3	1.95856	1.10864	0.368035	0.368035	0.751167	2.04271	2.12241	1.71962	1.52738	2.45664	1.27781	1.16554	0.929182	2.19682	1.09962	2.92971	4.35077	0.581431	0.62886	0.652701	1.30785	0.368035	0.491953	4.39818	17.8464	3.18101	2.9767	2.09001
TRAPPC5	35.0062	17.0385	52.6872	34.4487	48.9911	24.3957	33.8185	21.0816	30.8715	63.1002	55.1253	70.3175	57.1468	51.0758	56.3336	31.5866	60.2172	20.8306	23.0159	74.2293	24.9259	15.0623	31.5449	44.9068	19.2654	54.5457	84.583	103.584	84.0177	74.9316
ZFP36L2	47.9448	43.3976	37.1782	36.5753	37.1906	91.015	21.7934	28.3257	29.2826	29.0556	55.7562	69.0892	42.8226	55.2931	84.3426	65.6246	50.4934	37.9125	61.577	44.2651	72.6704	50.8999	45.43	117.28	81.1712	51.4126	98.3546	36.4254	70.299	66.6313
TMEM129	6.25947	10.2632	15.22	17.0669	17.2826	13.7951	13.9264	11.9357	13.952	16.9236	13.9265	19.5997	20.1249	16.3711	13.9123	14.9131	16.7373	10.7029	10.7051	23.1175	8.34699	12.604	14.2693	12.4731	7.6678	14.6622	10.5676	24.0434	19.1277	17.5696
SELE	1.75289	3.10894	0.92045	0.0519737	2.90265	5.26531	0.0235739	0.721867	0.604201	0.537239	0.95892	1.89338	3.66984	3.33461e-09	3.81965	1.21808	4.07212	2.44493	2.48093e-11	0.634291	1.60371	3.29287	2.37153e-14	14.42	0.98911	5.18834e-09	3.74817	0.164873	4.17809	0.77018
TCONS_l2_00000663	51.2815	31.7675	57.3461	32.5983	40.2964	24.1352	25.5077	40.854	46.6482	19.0156	12.3293	23.5776	28.3083	19.5119	14.335	11.2734	32.4528	57.7851	37.5734	26.5193	12.345	30.3668	24.6418	15.1043	43.1275	24.3901	7.31009	28.3896	18.9982	18.0317
TARBP1	16.1917	16.2693	16.9926	11.2473	12.9061	13.3848	31.1797	32.014	19.0942	17.4935	9.43206	15.2191	18.221	8.18875	15.162	8.20865	21.9146	18.1843	19.5592	26.6727	12.9568	16.0576	14.4694	13.0034	13.2082	14.1746	7.39658	10.4008	9.98756	10.0431
CHRDL1	22.7835	3.37985	6.25627	6.47611	6.0724	21.4819	17.6307	23.721	12.5993	6.24084	26.0089	17.4218	8.23736	16.2671	3.91751	53.6476	15.399	7.8723	15.2883	1.17271	45.8603	23.6728	7.28896	14.4457	32.4729	32.3795	4.37745	9.1751	25.7122	49.7089
RP11-554A11.4	1.45763	0.236489	0.683869	0.601368	1.16169	1.20032	0.236489	0.864969	0.804558	0.872677	1.34224	1.44984	1.61262	1.03445	0.52247	4.62869	0.801757	1.15148	0.620958	0.697376	3.49526	1.9073	0.959741	2.40265	2.11422	2.79203	1.02915	0.905972	2.52899	1.55605
SCN4B	1.2047	1.03741	1.19298	0.895728	0.934017	0.538423	1.25423	1.29852	0.809491	1.75417	2.00632	1.63095	1.87857	1.9674	1.26476	2.64581	1.4651	0.616591	0.863648	0.994359	1.43999	0.54768	0.551936	3.49992	1.5592	2.47484	1.62141	2.84121	3.17403	2.73203
GSN	61.4631	29.9871	65.7499	36.3273	67.472	55.4508	97.4003	62.1812	38.6169	72.3419	137.901	58.3437	51.135	67.8896	64.4967	165.917	41.3659	28.9113	48.3764	50.6341	61.641	49.8937	41.2779	73.4859	72.8529	133.471	64.9243	87.1744	138.603	169.616
PLAUR	2.7316	3.94294	3.36662	1.29643	1.64531	8.24964	1.01098	1.68235	1.46602	3.07755	3.64007	2.66925	6.15727	1.92153	2.48901	5.49044	3.52095	1.37319	4.82337	3.28978	4.3923	6.19609	1.36061	17.3552	1.13468	1.46526	13.8071	0.857232	6.9158	2.03909
PANK3	6.81461	7.70002	3.73578	5.41926	3.05624	5.44319	6.9373	4.51285	5.02247	2.65979	1.34965	2.49677	2.70273	3.6234	2.46628	3.36738	2.26009	5.75582	6.72279	2.67459	4.70614	4.39876	3.76069	3.90474	6.12306	1.72342	1.55845	2.29409	1.71239	1.30468
LSP1	5.5503	11.963	11.7285	6.60683	9.68971	14.2017	0.7469	4.45652	3.37763	8.08534	23.1251	21.0062	14.4862	13.82	9.73953	22.6135	24.9757	17.6286	28.495	32.3463	10.4241	10.8795	9.96694	33.6775	3.58593	4.73296	48.5445	4.28928	26.0633	5.73241
OGT	44.7189	57.1683	47.1293	54.1804	64.8168	60.9334	86.8323	88.8664	43.1785	43.6516	21.7656	27.829	43.3494	43.2797	59.3822	28.4257	57.8901	70.1237	63.8168	83.0934	40.9766	55.517	72.9867	45.3924	53.925	24.5848	25.0061	23.4135	25.3157	17.7573
PPP1R11	7.71923	14.4369	21.6635	22.1921	17.9373	15.0733	13.0104	10.3109	17.3101	18.7031	10.7166	26.1688	20.1282	22.1241	19.4695	23.4124	30.1602	10.034	17.6409	21.3689	22.1638	21.2579	21.0612	13.6776	22.0053	13.2857	24.7197	21.4164	21.7645	16.6394
PHKA1	4.45923	4.92628	3.13245	2.72325	1.60985	4.27041	4.58137	2.94214	3.92004	3.01319	1.68484	1.97693	4.03215	3.3603	2.53782	1.97629	3.77719	4.27845	3.26671	3.05267	4.7352	0.934856	1.80593	3.86154	2.60568	1.93225	1.47164	2.22011	1.45734	1.57435
GPRC5C	15.1638	4.45301	13.4255	20.498	11.3581	15.3612	7.37014	10.0151	19.6744	13.8553	16.8891	20.9234	13.7149	16.7374	11.5379	7.09017	11.9774	8.27229	11.165	19.6908	9.88787	10.7688	10.1064	16.929	12.5322	17.4881	30.949	49.4487	20.9471	19.4493
ATP2B4	19.2344	7.40599	8.83132	4.79406	8.23839	20.1146	12.2253	10.9359	10.3455	4.75443	13.9287	9.61452	6.1533	6.96284	7.08751	20.7904	11.4669	7.27041	11.6555	2.1945	18.2979	21.3261	7.43608	14.4233	19.3044	14.6215	8.4217	4.94599	15.635	14.4676
MUC1	3.84875	4.39251	7.27555	7.35946	21.0645	8.1413	2.21097	11.4196	3.45058	4.87088	20.3253	7.6014	15.4019	6.17173	17.7629	31.9788	11.1099	8.85818	10.0836	77.8898	28.7565	11.3818	15.366	46.6458	8.95663	12.1868	65.7744	3.41842	20.8015	6.65053
RORC	11.0055	19.014	14.208	18.5795	34.3958	17.3723	12.1717	20.057	14.7913	13.6731	10.4024	17.1415	16.279	9.19297	28.0818	5.931	22.9861	23.0934	13.4905	27.8633	10.5974	15.9152	15.5933	13.1024	11.633	11.7961	8.41884	12.4756	10.8652	11.3841
TMEM178B	3.17945	7.71644	3.2555	4.31264	4.0434	2.85596	4.61038	3.94055	3.5113	5.03113	1.71421	1.93901	3.50961	3.00471	2.74834	1.02524	3.21223	5.88477	3.13907	1.07617	1.72081	4.80683	3.41892	2.23265	3.06429	1.70258	1.60461	3.04771	2.32328	1.58197
ANKRD9	5.44199	3.45032	4.57615	3.14878	8.15785	3.1527	2.94991	3.49132	6.11762	6.75352	19.4455	9.79037	5.58793	3.65346	7.8349	3.6506	7.2297	2.19615	3.4334	9.37365	3.24865	2.63454	2.78174	3.63092	4.91303	12.3891	11.5265	26.3467	15.58	19.2831
TCONS_l2_00017567	1.01981	4.72428	0.919087	2.8806	5.50185	0.573143	3.39346	5.20796	0.276045	2.88669	0.292662	1.0334	1.59195	1.44232	0.278696	1.29484	1.58376	0.152661	0.344801	6.97398	1.10595	2.47534	1.22602	0.449834	1.3949	1.80073	0.110115	1.50515	0.836947	0.609978
GAPDH	280.193	148.271	379.66	224.808	261.94	221.479	163.902	240.526	246.675	327.934	293.193	358.494	292.968	196.038	420.017	298.428	275.831	247.476	164.923	399.646	201.182	266.051	195.951	140.216	146.779	276.094	417.212	297.18	382.192	364.618
SMOC1	18.2184	0.677712	6.64661	4.16373	2.90913	5.67744	3.66074	8.16885	6.28506	3.60555	11.1191	16.322	6.9593	11.4596	2.48233	27.2216	13.4104	3.75046	11.0505	1.3915	14.9649	9.71239	5.22206	7.39638	14.6119	15.3322	3.06123	8.4799	26.2075	15.2052
NFKBIE	2.59549	2.71491	2.97375	1.55057	3.11536	2.39024	1.87921	2.24002	2.07816	3.03976	4.30754	2.81556	4.23128	2.68141	3.60569	5.24964	4.29933	3.18087	3.93804	8.46472	2.68986	3.76782	3.33677	10.7976	2.34875	2.42029	14.1763	2.84606	5.17466	2.30845
PSCA	429.548	0.305678	166.655	12.6747	8.17372	118.675	29.4951	74.994	36.9872	42.7468	1090.57	358.952	3.01409	365.794	4.92211	76.8225	7.78509	78.7927	221.337	7.36852	281.966	8.80236	14.1814	82.7005	26.4862	1124.59	9.3315	30.2197	13.7364	2286.29
EIF3B	21.6431	25.7995	27.8542	21.7945	38.5187	25.681	43.9687	29.3146	18.5676	29.2538	39.8746	26.0464	30.067	24.3206	34.2147	23.6393	28.2377	30.8122	19.6493	42.1266	24.0881	21.9779	22.9761	24.807	17.4177	42.2552	37.9216	37.3705	35.0065	36.8221
ATP7B	3.17551	3.18169	3.3474	3.55579	3.21939	2.31749	2.46331	2.13204	2.11161	3.22455	1.36685	2.00663	1.94342	2.05426	2.13239	0.497997	2.08455	3.29642	2.46013	6.50247	1.09581	2.26577	2.88592	1.79016	1.95438	2.50348	0.937449	2.65558	2.00428	2.19611
PUM2	17.0716	12.2351	9.59232	16.9121	8.80003	13.85	17.9557	15.8361	16.7571	5.25573	5.64743	8.12073	7.77429	7.7156	8.00463	10.8194	8.36648	12.4482	16.7731	8.68341	18.7814	15.2579	11.7635	13.6733	24.563	8.8304	7.29005	9.68067	7.98753	8.31273
PLIN3	12.5137	4.84535	13.132	14.3984	7.04013	9.8575	6.77285	13.7123	8.87432	17.6727	20.0876	16.2661	19.3504	15.7969	12.661	14.8179	13.6322	11.2083	10.9036	14.705	8.62536	11.8522	15.7484	18.9891	14.1268	23.8023	30.0185	53.1401	30.1937	31.8646
AP5B1	3.7187	2.59429	3.84382	2.47069	2.07169	2.65075	1.74998	2.26701	4.53567	3.15597	6.83443	5.56369	3.1235	2.93173	2.81068	4.85555	2.9621	1.24362	3.33858	3.16821	3.38547	2.71622	2.33395	3.53472	3.13138	5.77069	6.5225	5.47009	5.67132	6.3624
RPP40	2.63547	0.852749	3.21329	2.91404	2.58152	2.50347	1.0045	1.99048	1.22625	1.52845	1.46457	0.91243	2.97979	2.6879	1.05774	1.24885	2.52448	2.17139	2.1201	4.46348	2.05242	0.900728	3.62825	1.52436	1.33518	0.719191	1.77708	1.47203	1.9899	0.932997
DKC1	13.3805	12.8712	19.3228	16.4658	24.2235	17.2647	18.2572	27.3093	13.5947	15.0504	11.6741	14.2281	22.1543	18.5375	16.5183	13.3179	20.7659	23.2591	13.7477	20.2708	10.6363	13.9239	19.2796	14.6594	13.4727	13.031	13.4803	9.58698	12.2609	9.98758
IHH	2.16766	0.87042	2.70273	0.726841	6.73603	0.438902	4.02658	1.38221	3.16231	3.40831	7.45729	4.83412	3.38497	3.47489	0.668405	0.631107	3.72151	1.97292	2.5141	3.18139	0.287052	1.75654	0.737304	0.243629	0.646229	3.29234	0.908617	3.7601	2.24081	3.10861
HIGD1A	43.5211	35.533	14.6188	31.5697	10.0246	42.8539	22.0853	27.4676	18.2943	5.8347	12.675	11.5297	12.7853	18.756	10.4323	33.183	13.3235	11.0494	17.9498	13.3939	50.7398	52.6642	29.6132	45.0804	32.8061	10.7537	12.0318	9.22042	11.7196	11.8523
ZFC3H1	6.09124	5.84783	3.72378	5.86556	3.37017	5.03045	6.55824	5.1657	5.31853	2.97507	2.07526	3.13327	3.51328	3.70821	3.83613	4.92565	3.35296	6.02585	6.03531	3.23526	4.20248	3.68268	4.85316	4.06318	3.74591	1.99327	2.24913	2.09734	2.44266	1.80051
FBP1	22.8778	42.3996	45.2476	31.2832	37.8599	26.4452	32.8068	24.512	23.7713	52.2517	27.2097	33.0276	34.0805	45.1345	59.1078	13.5132	39.7462	51.4962	22.0358	49.1734	15.5864	35.1735	32.4119	24.9339	25.9462	37.3119	17.7534	42.5971	26.1023	26.8534
PDLIM7	49.358	10.1272	27.5675	14.2102	32.5028	39.7449	20.3758	34.5908	31.1696	34.8125	163.164	72.3479	33.9941	45.4568	31.3706	154.919	45.1733	11.6572	33.5915	18.676	66.3912	36.9341	16.4749	47.7058	31.829	156.638	69.7835	69.0671	111.012	167.382
BEX1	10.2849	0.369569	0.974473	1.08097	3.65643	1.13635	3.75846	3.50469	5.33671	6.01598	5.86364	3.1542	3.12912	1.83582	0.708181	7.00804	3.62141	0.284713	5.98936	1.02685	7.48125	5.5195	1.86967	1.58353	4.79656	4.7619	5.78632	10.8522	5.41708	6.40435
MKI67IP	10.7347	9.79012	8.82286	8.4577	9.98484	11.6091	9.08744	10.9514	7.72362	6.14586	4.78626	5.22668	10.0744	7.68226	7.97309	7.82365	8.78168	13.8362	11.2066	9.6882	7.6731	6.40084	10.8873	7.32476	7.10181	4.31558	4.72055	2.60181	4.22527	3.15212
BEND4	2.88593	4.00121	2.0643	2.60132	3.25316	2.95632	5.1072	2.6833	3.87399	2.89137	0.771742	1.21703	1.93082	1.81104	2.62459	0.354299	1.80164	6.32373	2.0548	1.05636	0.635284	3.41612	2.82564	0.313332	4.79742	1.24888	0.29707	2.34496	1.05432	0.837197
CCDC43	5.37964	0.0238972	4.25928	8.69731	4.21235	5.05188	9.17707	8.2277	3.0405	4.42509	2.48752	3.91808	4.36941	3.46487	0.76806	4.43654	5.46694	9.11754	8.53188	5.70448	10.2589	2.45335	8.37755	6.81244	7.04198	3.06021	0.703755	0.0107486	1.24328	1.67601
ZDHHC9	8.11212	10.3327	13.4	9.8728	15.1925	12.6343	7.47589	14.5911	7.28458	18.5148	5.50417	7.09446	14.0821	10.3763	14.9263	8.24848	14.1908	21.7057	6.18895	16.965	7.22482	11.0652	8.45375	10.9701	8.34263	4.98695	7.06846	10.1324	7.17963	3.55535
TCONS_l2_00014693	2.6606	0.716841	1.24406	0.866208	0.358728	0.788456	0.935346	0.619024	1.35726	1.49918	0.0854737	1.10107	0.829284	0.534886	1.60379	0.144345	4.56036	0.226274	2.22704	0.0587322	0.0587322	0.722655	1.29289	1.41643	1.15721	3.31413	1.52723	3.80463	2.17171	3.6529
MIR143HG	1.81821	1.01734	1.3634	1.62507	1.55472	2.63858	1.37655	2.79351	4.33302	1.07471	0.756918	4.91271	1.28582	6.04622	1.35308	2.34023	3.06702	2.19451	1.1756	0.0809428	3.7764	4.01067	4.78704	4.57695	3.20511	12.2007	0.833979	1.25296	2.60129	2.98881
RPL38	409.357	343.106	626.029	597.915	858.458	649.993	599.561	658.85	426.331	587.114	511.986	640.888	746.116	532.028	876.871	506.207	1150.6	727.108	820.12	767.604	438.469	400.496	573.37	502.746	350.092	525.511	551.316	377.077	553.801	489.895
TCONS_l2_00012874	265.73	129.193	441.13	371.358	562.426	278.005	249.941	216.002	263.988	389.877	218.581	467.849	369.219	198.992	602.737	187.662	748.664	396.358	198.83	474.424	143.566	136.507	193.356	279.11	174.615	277.557	266.882	220.075	262.633	208.215
KCNK6	5.99994	3.03067	6.40256	5.72771	6.10532	3.81045	2.39655	4.77734	6.5537	9.63521	4.74812	10.4521	5.48086	6.97228	4.97822	3.45338	6.35838	5.21238	5.17076	6.26453	4.50505	4.47937	4.64645	4.98231	6.33961	8.56046	12.9145	15.8693	7.82943	7.776
COL18A1	10.5462	9.81557	12.4946	7.23759	10.0033	7.34821	3.96209	4.9404	6.60902	17.0831	29.6975	20.7586	13.7857	18.0768	17.4319	25.9823	16.3265	3.28149	4.56468	15.7877	16.9101	12.273	6.6176	15.898	8.12553	22.7927	29.6052	20.8819	32.9325	29.4098
RPS3	234.433	244.654	366.906	283.145	523.143	329.822	336.092	439.616	217.61	329.991	340.692	372.738	461.21	308.687	531.498	287.886	564.198	365.101	282.02	425.435	338.926	304.587	343.978	279.409	184.879	382.639	343.127	239.36	427.004	324.84
GAMT	16.4829	6.55539	23.3821	11.6841	15.7727	7.99918	13.7741	7.16673	13.3596	9.33121	19.4071	24.2947	15.5329	16.3313	14.1455	11.4367	18.3584	8.36358	5.28953	10.6772	6.90342	8.61172	10.7109	8.103	12.4378	26.0276	14.9211	36.5549	29.586	34.8526
MT1G	332.439	11.4152	200.009	84.2763	115.364	90.8149	3.39363	37.2638	57.7851	72.3716	13.1983	154.399	80.4052	15.7329	10.0969	44.959	33.2874	79.1418	73.0019	27.8167	70.5254	6.0906	168.543	128.597	94.7684	23.6792	434.31	447.49	256.104	104.315
OR51E1	3.94422	2.92313	5.84512	14.1352	4.24985	20.5207	29.3828	6.00269	5.39532	6.46878	1.77354	6.44141	20.1245	15.849	22.8557	1.11357	36.9043	3.09179	3.85861	24.4893	0.697899	1.67366	20.0061	1.05425	27.5341	4.86317	1.44147	7.50383	14.4429	0.139834
PHB2	46.8699	41.7156	94.0641	60.5314	58.8576	72.6854	47.5003	96.5387	54.4427	91.2649	46.3288	74.3638	92.6762	50.7801	92.9376	50.6267	98.2516	87.5774	40.5036	110.667	42.2561	44.5904	78.4501	58.6142	56.9518	43.9096	45.3	46.366	45.6875	37.1472
ZSWIM8	16.8554	15.1861	14.6665	8.70466	8.13155	12.0429	10.9455	7.61149	13.8302	15.3961	16.7271	21.5919	15.0932	15.1126	14.0029	20.5406	8.60646	10.0622	9.09234	10.1294	10.5822	14.2244	13.2227	15.5386	16.8859	11.9311	16.6791	22.9982	20.9462	19.0333
TCONS_l2_00000180	16.016	14.9536	19.8292	15.9219	34.4931	27.9124	25.4307	34.9867	17.8437	15.3366	12.1275	13.3786	24.4065	16.9373	20.2843	21.1928	25.936	29.8928	30.5448	23.9042	19.3561	19.1253	23.7654	22.7703	18.0273	12.9172	12.3726	6.93024	15.9603	10.7785
RPRM	7.52261	2.03812	1.93877	1.03099	2.21852	1.85767	0.90928	1.56652	2.02072	3.15292	13.3811	3.7845	2.03362	4.19686	2.68986	21.1784	2.58908	1.81972	4.76484	0.69906	18.9046	6.98816	1.0346	4.8173	3.03306	6.7979	5.54582	2.74022	6.48162	9.02834
NAA25	5.49843	5.15538	3.85903	5.25821	3.88792	4.97514	4.95739	5.57613	3.96167	2.76031	1.5389	2.38935	3.50111	3.35935	3.64617	3.42157	3.73376	5.8265	5.65045	3.72343	4.47101	4.44943	3.96207	3.90101	4.43741	1.8115	2.32585	1.56363	1.81921	1.77039
TCONS_l2_00009672	1.41654	1.01469	0.0478205	0.75887	0.784811	0.000297132	0.341874	1.12046	0.0607844	0.555339	2.78263	2.05235	1.6856	1.83181	1.80069	2.28198	0.914931	0.164805	0.0282244	1.02448	2.48793	2.0774	2.46723	0.0180208	7.97651e-05	2.49144	5.51194	1.8924	2.11559	2.57148
BDP1	2.41281	2.72417	1.334	2.19504	1.41773	2.12663	3.4745	1.54807	1.33844	1.08932	0.691314	0.735408	1.35802	1.09076	1.25289	1.73728	1.10343	2.35501	2.25708	1.47426	1.67783	2.2921	0.000845285	1.56672	2.95844	0.688302	0.60771	0.70476	0.000281087	0.697282
KLHL24	6.93728	5.87091	4.45313	6.41803	3.23535	7.26849	6.27069	4.59771	3.71711	2.16731	1.12553	1.76847	2.86919	3.1269	4.16731	4.74324	2.35614	6.14576	5.99409	3.34799	4.17994	3.21735	4.93786	5.05894	3.83425	2.22085	2.05238	1.1645	1.79676	1.74512
SIX4	1.56682	4.25104	1.89071	2.94946	1.42443	1.9149	3.44889	2.47056	2.18132	1.69664	0.785683	1.18584	1.83566	1.29539	1.36708	1.33973	1.05686	3.29601	2.45351	2.83431	1.82236	3.56848	2.45947	1.81005	1.4555	0.749117	1.28311	0.808722	1.00132	0.600378
IGKC	1179.92	2356.13	1213.37	855.258	2770.67	261.814	132.74	61.0054	319.262	307.935	1356.95	323.902	500.944	1512.66	986.558	2560.57	232.101	229.133	6963.23	4543.49	1132.85	896.321	663.45	1048.57	320.429	33.4784	924.922	41.1549	2812.88	38.6274
IL17RE	4.15639	6.32379e-06	1.63638	1.45876	1.03537	3.53915	0.925219	1.36803	5.26711	1.93374	6.06642	5.46463	3.3412	1.29351	1.64596	3.27436	4.99286	0.358863	3.39269	0.936523	4.01515	1.24054	2.92663	2.50108	4.74009	4.46233	2.61867	6.97352	4.02525	5.48786
ARHGAP27	8.99364	4.71175	8.00982	4.27503	5.30407	5.89345	4.33645	5.1047	12.2035	4.90433	13.8646	12.2503	5.4926	10.4069	4.09444	6.28182	6.92099	3.40432	6.64571	10.1656	7.77398	6.42333	4.86562	10.2303	7.0104	14.4739	17.122	14.7762	10.1805	10.8872
TXNDC16	15.846	11.5385	7.34612	18.2855	4.88085	17.3516	21.864	17.1935	12.0146	7.69366	3.50613	5.56657	7.48896	5.98107	6.14487	3.72773	4.23398	17.1529	14.0746	3.36021	7.08442	8.22617	13.4542	8.3762	15.8859	6.37193	2.03917	4.44324	5.19127	3.75293
LCLAT1	4.82684	7.64656	3.88516	9.08532	4.25404	3.66754	8.53591	4.2025	5.59948	3.1504	2.47929	1.8838	4.53896	4.03496	3.41822	2.82605	3.43573	5.54257	5.56505	4.93834	4.07266	6.44545	4.95986	3.08247	4.73009	1.86255	1.78574	2.22892	1.29358	2.11248
GLIPR2	19.0657	15.7268	12.9719	9.58651	8.36695	13.4219	8.62313	12.9141	18.4401	27.7671	14.2345	21.7005	24.0409	20.8733	10.3415	21.1865	23.0081	15.1839	20.4357	15.0981	14.3134	19.9477	18.7304	12.4999	32.2744	19.6536	24.2894	42.7141	25.9432	20.9273
NFIL3	12.029	39.9579	14.0182	11.1427	11.8384	38.5868	7.00205	15.3124	23.9298	10.1536	11.9023	14.6084	17.582	12.2784	9.00392	19.4843	20.3394	10.9657	38.8153	9.18569	19.4238	40.3202	10.9747	73.6654	30.3892	7.08609	33.524	8.81788	15.6342	9.27516
TRMT61A	5.68715	3.5461	6.82349	4.67649	7.50015	4.54133	3.52785	5.23667	6.17962	7.80727	16.2172	9.8429	8.5655	8.15653	6.50819	11.5716	9.68161	3.38255	3.32867	12.6145	5.53966	5.10153	5.05222	5.18461	3.02123	14.144	13.5053	15.6453	13.3164	17.0575
RP11-18F14.2	19.1772	17.6674	14.0276	14.3656	5.7054	13.2527	19.5559	14.8857	16.5162	13.5524	7.01419	6.13621	9.46586	12.5488	9.1439	6.50999	5.93073	12.7143	14.1282	2.93697	14.0727	13.071	10.4627	8.1803	12.44	4.52015	5.8701	6.38801	6.14499	7.53319
EMP3	17.3258	7.13141	9.15601	6.79519	9.11543	13.5337	7.91192	5.87944	7.56372	9.36102	27.7155	9.28793	10.7953	18.0386	8.2413	38.4691	9.68261	3.30957	19.4756	8.98278	26.7542	16.979	8.60212	25.9805	10.7324	16.3094	34.1268	14.1247	22.2865	24.6306
FANCF	3.25148	2.0167	3.33072	3.27884	3.2839	2.69078	4.68062	3.95449	3.00854	2.21087	1.79488	2.64077	3.14496	2.84794	2.54768	1.88189	2.98575	4.4641	3.80229	3.39819	2.86954	2.19019	2.81474	0.866338	2.80786	2.36914	1.34574	1.6796	2.23251	1.35898
FASTKD1	2.25247	2.66207	2.73477	3.30431	1.76801	3.53332	2.49626	3.32584	2.05604	1.01578	1.3525	0.728288	2.59845	3.29162	1.41388	1.94809	2.69557	4.26334	1.65332	2.7515	0.863934	1.12061	0.894608	4.05164	3.63779	1.34986	1.14585	0.253991	1.30092	2.2903
TPM1	448.736	73.0124	178.938	136.016	210.69	271.593	193.459	270.637	261.337	163.835	510.735	421.523	191.538	197.807	147.843	930.493	282.996	103.162	306.549	69.9756	641.003	308.122	156.168	430.326	475.969	687.283	177.909	275.548	495.285	710.978
VPS54	11.6636	13.8768	10.7734	7.8123	8.07984	11.14	14.9926	10.6783	15.6367	10.1555	4.1624	10.3444	6.50752	7.42057	7.07844	4.20243	6.61235	15.316	14.9807	5.93262	8.10915	5.93201	8.93291	6.54006	11.4512	6.08999	3.83628	7.23556	3.05778	6.59379
NUDT11	5.81802	6.10291	7.45081	8.4376	12.6222	4.3072	16.4703	7.77271	6.96194	3.14671	4.10745	4.14879	6.40325	3.94374	4.52656	6.13551	4.36643	6.58988	13.9809	8.99688	6.56638	5.13618	6.68072	3.83961	10.2572	4.03452	2.24789	3.04171	4.89539	4.69417
PALD1	2.41729	2.36211	3.16386	1.07556	2.45637	2.74203	1.02857	1.64297	1.56892	2.8163	4.05875	2.82586	2.14159	6.15344	2.74341	5.12396	3.17415	0.943661	2.9627	3.12656	3.95061	2.44808	1.64562	5.59552	1.4722	3.29555	7.81216	3.83172	4.84278	3.08955
COPS7A	16.3671	11.9404	16.6689	25.4592	13.7711	28.8049	20.9809	22.1352	15.5373	16.1348	37.4704	26.3787	14.874	15.6556	17.9059	14.0592	18.8889	20.1526	14.5881	18.8786	16.2244	13.7858	24.0492	25.7531	18.4794	35.6239	31.2627	59.7844	36.0237	46.4289
CILP	1.21265	1.20856	0.795933	0.943605	0.709706	0.765323	1.40353	1.47104	0.91753	1.73548	1.4109	1.22363	1.37357	1.18062	1.43444	2.36794	0.836351	0.436964	0.726676	1.15378	1.07375	1.34888	1.03625	1.48467	0.94161	1.97128	0.762982	0.688734	2.9388	5.46034
LGR4	8.21278	5.39238	4.12674	6.6759	2.5235	10.0936	6.2651	6.62109	8.67149	3.17776	2.95643	4.54104	3.48836	2.72062	4.13729	2.29043	3.98835	4.08614	10.2613	2.69522	6.29219	7.22499	6.17216	6.08949	13.2641	3.56853	2.25329	5.05437	2.96002	1.83475
RND3	23.3548	9.59603	6.55762	4.97779	7.09474	23.2864	7.53436	8.87341	7.65522	3.11327	8.93094	7.28334	4.32772	5.60692	8.58234	18.1581	5.2807	5.21603	6.39403	3.50394	29.2921	16.566	4.1515	29.4931	15.5871	13.5272	11.2455	2.14592	5.16212	11.2465
IGLV1-36	3.23399	15.344	13.0891	11.1947	7.35046	2.41274	1.49536	0.180945	0.599528	1.42711	3.89183	0.680069	1.53955	4.27294	12.1091	16.2117	0.878616	1.24737	26.5485	24.3742	0.957777	7.11009	4.50213	4.20833	1.59437	0.212542	2.78808	0.180945	13.8564	0.380519
NET1	28.3601	31.0137	27.2007	32.8632	21.969	29.1848	33.2939	42.6663	13.7756	27.9013	10.8672	14.5266	20.2133	29.3184	28.191	13.4215	29.7416	46.454	23.509	39.4257	17.4594	27.6638	32.3702	16.562	38.8436	13.1223	8.64853	17.5503	14.1796	10.7622
TBC1D15	8.27686	15.007	7.15624	11.8742	7.50077	13.1252	12.5876	10.3084	8.63773	7.07446	3.7254	4.3777	5.83847	7.2912	7.0949	6.87541	5.3974	10.6163	9.00899	7.41479	12.0132	13.6011	14.4776	11.7138	13.9405	3.83512	5.26149	5.06394	3.24055	4.42779
SNCAIP	1.89088	0.382973	1.0977	0.563836	0.997454	0.598295	0.277202	1.04514	0.755361	0.326305	1.82185	0.890564	0.546814	0.639691	0.719879	4.05469	0.917989	0.866433	2.08111	0.734905	6.79215	1.61289	1.05378	2.51402	1.74535	0.882022	4.92452	1.05775	2.29345	2.52382
GAS2L1	6.16618	2.52987	7.09207	2.56087	2.62468	4.18065	1.25884	3.5181	3.10212	4.3434	4.431	4.33144	2.51489	4.84628	3.1473	2.08922	1.86454	1.64059	2.16819	5.47252	3.58782	4.62069	3.22458	3.66576	4.1915	7.07813	6.34625	7.54893	5.86938	8.04328
SERPINB1	4.22038	5.72304	3.27691	2.80157	3.0116	6.70313	3.05064	4.07188	4.60646	3.16668	5.45281	3.50753	3.52585	5.08574	3.2967	10.0997	3.55844	2.45472	9.73154	2.31021	10.313	7.34552	4.13132	19.259	8.00669	3.05279	13.3082	2.79663	7.03934	3.29739
TCONS_l2_00018657	51.9443	49.1759	41.8873	71.9168	24.9787	49.247	48.0918	36.325	37.9441	23.8179	15.3531	26.8916	22.826	18.5862	28.535	25.4644	34.3141	42.8434	22.6671	23.4424	37.8642	38.6672	63.2067	50.4781	43.9981	15.8026	16.1265	12.6418	18.0001	11.1835
TCONS_l2_00019768	3.46287	0.116694	7.73068	32.886	4.93312	7.90115	13.9883	9.46439	0.00120953	13.5458	0.0044276	5.70604	0.00864044	0.00170427	5.65096	4.15516	21.9542	29.0005	26.7561	0.00137193	0.0039417	0.00335995	0.228734	25.0822	13.8758	0.00279992	0.000412744	0.0103123	0.00376265	9.20542e-05
ADCY9	2.04275	2.06671	1.96432	2.07516	2.06176	2.32215	1.03786	1.6114	1.97367	1.70207	3.11787	2.37275	1.96065	3.43135	2.98159	4.78586	1.73358	0.8605	2.37492	1.90687	3.20657	1.94101	1.40366	2.77392	2.17178	5.34363	3.30261	2.23993	3.74704	4.28513
CYB5R3	65.8778	27.3044	50.7699	27.5551	67.8346	32.74	25.1627	36.2363	76.5066	51.1756	151.057	91.6447	51.6637	77.9312	61.2188	100.029	55.1533	21.2109	52.2345	51.9061	65.552	50.266	41.0964	48.3955	37.0316	139.303	105.235	143.434	117.175	149.56
MSN	37.6572	26.0454	25.08	18.4369	23.7323	35.9263	20.1979	29.2706	23.273	32.6863	41.7267	32.7182	29.2382	38.9546	27.9774	94.3872	26.3601	19.3474	47.372	22.2924	72.2568	41.9096	24.6699	68.4115	32.9309	32.6462	65.6009	24.7964	47.1763	32.9641
TBKBP1	4.04691	1.30909	4.70496	2.64265	4.43847	2.55699	2.05321	3.36347	3.68434	5.1711	6.03962	5.51191	3.9624	4.83086	4.58181	5.07978	5.7719	3.16707	3.01659	5.1848	3.69357	2.7133	3.78783	3.56262	2.65235	8.03207	9.22174	6.25232	6.82929	7.87148
CYP51A1	20.1735	14.6449	6.79616	10.8665	9.6075	15.8316	14.8544	7.60632	15.9713	7.2428	9.29363	9.63121	6.6258	4.87424	6.59739	9.2334	5.75467	10.6547	18.7679	8.78507	15.2588	11.2154	9.37965	9.19131	50.0518	8.81575	4.63526	18.8957	9.27023	5.83158
TCONS_00016890	1.00249	0.857474	1.57934	0.562964	0.237994	3.53057	1.46024	1.09328	1.71346	2.34617	1.13727	3.14515	1.36303	1.32106	1.08034	1.24264	1.62194	1.00358	2.6451	0.321831	0.418852	0.86286	0.866553	6.64944	7.07855	2.38148	1.97734	3.69508	1.98592	1.33965
CTC-1337H24.1	2.01429	2.52011	2.19382	5.33741	1.74222	2.67432	4.18328	2.27557	3.0268	2.03333	2.31783	3.37644	3.83475	1.39586	3.0294	0.810822	2.85392	4.31696	2.75691	6.12401	0.806011	1.684	5.893	1.5046	0.427718	1.43757	0.925545	0.437743	0.81641	0.427718
SKIV2L	8.49541	7.46667	13.336	9.38031	9.87832	7.97738	7.62692	13.9849	9.67275	13.2349	11.6537	11.894	10.4972	12.2787	11.69	9.04474	11.5521	7.43765	11.7248	14.144	11.0662	8.61698	9.46431	15.0224	12.3527	18.4828	37.8578	14.5591	13.1801	13.5275
AC012065.7	9.87668	1.4195e-06	5.65283	1.75754	2.03034	2.87695	1.9899	1.07745	5.55466	2.388	14.5212	6.30558	1.07353	3.90177	3.48379	16.1103	3.36943	1.30113	6.67664	1.66384	20.8797	4.45054	2.59089	7.27352	3.74743	13.3537	2.33218	0.745369	3.3495	18.7369
TCONS_l2_00005718	21.6236	20.7743	31.4288	24.9386	38.7089	25.2652	22.6389	33.0185	21.5126	22.6483	16.7437	22.3548	20.4513	12.9477	36.5204	15.6325	44.665	45.8989	38.817	23.3499	16.929	20.8688	16.676	24.3035	16.3628	20.4099	15.2207	12.9203	14.2332	13.8974
IQGAP2	7.49061	13.1373	10.7058	21.1914	12.7857	12.2515	13.3699	13.1112	5.43517	10.4687	1.36383	4.66887	9.15197	7.96979	13.0243	3.78171	6.71976	18.1768	4.37112	8.46048	3.54196	6.79274	12.0522	7.17407	6.86871	2.75187	2.68062	11.2984	6.24142	0.901062
QSOX2	3.45589	7.75578	7.36813	6.39374	9.85065	4.98255	7.30995	7.37464	4.14591	6.77205	4.37311	4.61434	7.22336	6.57169	6.63529	3.47059	7.87985	8.24791	4.7519	8.82844	4.28332	4.95545	6.5879	4.16845	3.42381	4.14373	6.29704	4.55166	4.93777	3.4991
MDM2	8.19997	12.2283	5.63781	8.86455	7.31591	13.8298	13.0225	10.8699	7.55669	4.79047	1.7321	3.88813	3.28873	5.48346	4.37554	4.08644	2.4918	8.64241	17.1575	6.01118	4.51057	20.7024	19.6439	12.3623	11.357	1.49458	2.80031	3.99891	2.36151	1.83643
BIN1	10.0788	4.87814	8.33092	6.66654	14.717	12.1761	4.61936	10.704	12.4769	7.25282	20.0724	13.1278	11.4121	10.7151	9.49623	19.5232	14.8784	9.71895	9.14939	13.5102	8.47444	13.1179	7.90863	10.7955	13.7917	22.3835	10.1577	17.5779	18.6427	22.5768
ALG8	7.71505	9.38279	14.1008	13.9481	11.3792	9.67307	13.7884	16.2557	9.32702	9.51278	5.09217	8.68668	11.8451	7.66342	9.5982	7.12818	10.927	18.2796	6.4895	11.5566	8.20689	12.8629	10.33	5.94334	15.2716	3.40452	4.40511	6.04552	6.41697	2.61726
IGHV4-31	9.08701	17.1983	23.5249	13.6838	15.3675	0.77161	0.351544	1.93635	4.33538	1.61419	2.3033	0.583057	8.28193	5.58432	7.72773	14.1675	1.57695	0.388104	23.3765	40.2865	5.83074	5.7823	7.81406	10.9674	1.82253	0.228727	1.38112	0.22706	18.9326	0.22706
MAOB	38.5138	6.75951	15.0005	87.534	16.5619	23.2939	13.5369	19.7261	25.0099	10.5676	52.1907	27.515	13.3541	22.0458	11.2891	83.735	21.2512	8.33031	27.0441	5.74758	67.891	30.9861	57.2196	31.2729	34.669	38.2322	12.2462	18.4659	35.0697	49.3954
NDUFV1	31.209	13.3011	37.0716	24.8415	29.003	26.5051	16.0557	27.7008	32.4073	26.6854	34.1306	36.5868	37.4775	40.0273	32.71	26.701	39.8753	27.161	20.524	59.2403	26.5377	32.1326	31.3163	35.4899	27.788	31.3999	51.0264	35.0282	46.2147	30.4888
EGLN2	17.9186	10.0496	22.7139	16.3976	21.1725	17.2154	7.92452	9.42704	18.0644	25.8939	36.7761	31.577	23.6198	24.5714	23.2791	28.8515	23.0583	12.1927	10.8945	31.1002	17.414	15.0563	17.5576	20.0252	14.0765	36.6349	44.702	42.0705	43.7028	46.1172
GLUD2	37.5631	32.3659	31.4669	23.4002	23.5319	30.4689	35.0335	31.7632	33.8376	27.2488	15.5852	31.231	28.3701	25.3871	26.8634	15.9525	30.0074	53.2904	23.9037	19.7599	15.6586	27.173	11.965	17.4483	40.7789	21.3149	12.5517	35.5428	26.3517	17.4913
MORN1	1.38638	2.76829	2.62981	1.85128	2.08701	1.36127	2.26739	1.72466	2.09752	2.98797	4.14049	3.23478	2.82699	2.27087	2.65555	1.21273	3.49932	1.41802	2.14132	3.99848	1.84207	1.83868	1.90152	2.92363	1.50898	6.23292	3.84892	4.72926	4.38255	7.12187
EGFL7	5.29657	1.31313	7.5387	3.91385	9.46869	4.65156	2.89047	5.27675	4.50356	8.10254	9.48559	11.504	7.10593	12.2727	6.70151	9.83829	9.25125	2.70627	1.85898	25.489	3.40516	5.97044	4.43695	5.65756	8.34155	9.22413	24.5833	23.6155	20.5294	10.1898
GLTSCR1L	9.13522	6.83544	7.18774	7.38799	4.4932	8.07977	7.03696	7.35981	8.33053	6.29527	4.49908	6.15809	6.72183	5.93782	7.13051	5.78513	6.79917	9.39359	8.17482	3.35497	7.72019	7.7365	6.02361	6.11066	8.42916	4.28423	3.45861	4.4495	3.23371	4.6334
PPP6R1	10.293	8.99143	11.4594	7.42824	13.4537	7.04215	5.18276	5.85955	8.04356	14.3438	25.6067	13.3862	13.0657	13.7861	9.83024	15.5845	13.9333	5.61016	8.75873	17.9956	14.5539	9.75608	11.8314	9.57506	6.58917	20.2918	29.5244	20.9344	19.8183	19.4452
CTGF	254.199	213.327	96.7617	95.249	143.837	501.404	128.049	184.621	63.7581	143.579	85.5016	205.409	123.376	196.164	225.984	464.088	64.8925	94.3257	57.9657	65.5983	551.977	381.336	82.0725	379.859	182.023	267.145	103.28	107.147	155.01	387.982
NOTCH3	6.86437	11.306	11.5567	8.72704	10.5147	9.36937	5.23017	5.54129	9.08792	12.8459	17.0591	10.0396	10.436	17.2513	13.7218	21.3122	6.41271	4.63764	5.3092	13.6941	13.2756	12.4009	6.78386	15.2252	4.35905	16.3842	28.9162	11.2833	19.175	14.356
PERP	66.6059	35.2197	41.3226	36.9498	41.442	84.6459	46.2295	38.7021	69.0135	33.9971	40.5003	46.0316	37.5279	24.8658	41.3225	35.4054	34.3488	33.3106	64.5758	31.2647	71.1299	51.7972	39.1349	89.9396	112.717	44.4228	55.5659	48.463	39.7627	38.4442
RASEF	19.4068	19.1938	8.51841	12.8398	7.03903	14.071	14.2022	10.7043	19.0128	9.2052	5.86274	6.6504	8.32347	7.17524	9.2295	3.46743	6.2427	12.9082	12.1485	9.62907	10.4433	12.912	8.2313	5.89058	16.9725	3.91426	4.68531	7.9979	5.19352	4.41472
IL6	0.331999	11.4466	1.17315	2.2369	1.00686	4.49566	0.691076	0.736055	0.102598	0.105948	0.902884	0.509046	3.89471	0.109338	1.15616	2.53958	3.43597	2.20285	5.05953	0.608402	1.44253	8.72924	0.616832	25.9171	0.783171	0.102598	24.1752	0.11476	2.27383	0.737725
RNF157	0.993817	7.64943	4.91055	1.18096	1.92499	0.939358	4.8084	4.17543	0.47803	10.5137	1.49583	1.89136	8.64226	1.60218	1.51421	1.24493	3.93288	4.86821	1.16441	6.98801	1.21763	10.2895	2.85005	0.664975	0.563559	1.37591	0.739013	0.89869	2.62925	1.29715
CD1D	0.395548	0.904209	1.03508	0.564834	0.6985	1.82169	0.286472	1.13645	0.502085	1.1265	1.50717	1.3939	1.09849	1.3643	1.21386	1.74314	1.06289	0.331279	2.03069	1.73645	1.53467	0.217262	1.83882	4.58516	0.383379	0.698827	5.21887	0.998624	1.58451	0.92348
POPDC2	6.14731	2.97122	3.94639	2.60914	3.33034	6.95402	3.46237	4.12578	5.81632	4.12594	15.0732	8.53183	4.89094	3.32944	2.17005	20.5534	4.4831	2.00445	4.24741	2.1514	12.4554	7.94316	2.46617	9.55233	6.0141	15.8234	3.88544	7.90813	7.44088	21.5546
MUC20	4.47006	2.73276	3.51929	2.53545	1.98944	3.18213	2.08255	1.60477	8.00935	5.66121	5.84563	7.68599	3.37023	3.1214	4.69337	4.89155	8.0167	3.37506	4.7194	2.99806	6.46837	3.86048	4.63044	4.68996	2.63664	6.28259	16.8808	6.45811	7.03521	6.26535
RFX1	3.87678	2.3562	4.72855	4.27601	5.13016	3.34722	2.74429	2.75084	5.07815	5.62082	9.53865	6.97819	5.82823	5.84893	6.24035	5.84596	6.61358	2.99853	3.13895	6.13214	5.45874	3.13931	3.90941	4.91111	3.10059	8.69341	9.12323	9.52622	9.12222	9.99497
WDFY3	4.98509	4.75517	3.95072	4.18048	2.9123	4.33669	4.62081	3.68451	2.86127	2.51326	1.49177	1.50325	1.81292	3.72741	2.06331	2.04399	3.24107	4.88324	4.36224	2.74145	3.3369	4.20645	3.59565	3.88278	4.66648	2.52659	1.29734	2.81539	3.09237	1.33191
CARD10	1.92278	2.52932	3.41448	1.12732	2.60511	2.35106	3.00174	2.52051	2.07713	6.60999	3.52953	3.13869	2.92166	3.03263	2.43043	2.38607	2.341	2.1352	1.49922	3.52018	2.51057	2.91699	1.58707	3.62559	1.67345	4.8887	8.23914	5.52176	7.14972	5.26699
BDKRB2	0.965311	0.861413	0.92778	0.621783	0.591753	3.30276	0.465247	1.02712	1.09359	0.502572	2.7401	1.36544	1.67736	0.72343	1.05238	3.15425	4.09836	0.894413	3.30211	0.774364	2.73927	1.38997	1.47399	5.84616	1.85096	0.664122	7.41006	0.818159	2.51518	0.722056
PAICS	9.20216	13.3363	17.5802	15.0584	8.94622	15.5545	15.2017	28.2954	10.5729	14.8303	7.60493	10.1686	18.7419	15.5033	20.2864	10.563	16.0059	37.8784	14.052	22.7258	13.3177	16.6724	22.6245	13.318	13.3282	9.06891	6.21204	5.89286	9.13752	6.11418
ARMCX1	19.837	15.2682	5.38756	4.00702	3.6881	14.8385	5.44496	7.74468	14.0333	6.90262	7.73031	11.0688	7.65253	5.89929	3.69821	11.4659	6.38974	4.35156	12.8188	2.98715	12.8178	12.3807	5.68237	14.4118	20.4378	10.2827	7.01708	12.1502	11.2203	11.041
TMEM87A	44.0288	40.0437	46.8329	55.8153	46.6072	44.6096	39.5823	46.3559	41.928	42.2637	18.1411	31.5498	38.0895	48.1906	26.9546	18.4484	36.8981	53.0818	38.5748	44.5924	30.867	41.4679	44.6017	31.5952	34.3816	22.4723	19.8939	16.9839	21.045	19.3925
SLC29A4	8.49955	1.27905	3.55773	1.23668	1.24993	1.45899	0.469691	0.848917	1.9137	5.48079	0.835638	6.39247	1.97098	3.53886	1.02601	1.71395	1.28584	1.24993	1.41022	2.28724	0.000137	2.18928	1.69686	1.85161	3.81434	1.92472	4.58708	20.6331	4.07926	3.62262
CHST12	6.38519	2.50078	5.49207	5.30239	6.61679	4.76168	3.7002	3.61527	4.93659	6.11807	9.71458	9.44462	6.14502	7.40769	7.4396	7.43205	8.47316	3.27053	3.03907	7.88332	6.1871	2.53516	3.95471	7.46215	6.80619	10.3648	11.124	11.5752	11.9468	11.1036
G6PD	9.15095	6.56438	10.1797	8.91748	10.9784	5.6703	6.76949	5.89877	6.49181	10.5943	17.1438	9.46335	10.0539	10.4695	7.95782	7.7373	7.42228	6.8198	5.58706	11.6507	6.35092	8.79819	8.41603	8.16182	7.77703	15.2185	19.4373	18.5652	14.9276	13.9669
PTPLA	6.57352	2.31332	2.19794	2.03738	1.15083	4.44812	2.84427	2.87428	1.96566	1.57305	3.74126	3.41497	2.56977	2.51194	0.910351	5.60526	3.17646	1.12517	5.1999	1.53414	7.70327	3.93993	2.34728	4.69832	6.89238	5.26713	1.95455	3.05162	5.22605	4.90755
TCONS_l2_00015794	1.5541	1.95899e-07	0.0386825	2.11864	4.30628	8.31433e-06	0.00343562	1.16058	0.794758	1.74825	0.000130671	0.780952	0.151457	1.52644	6.29697	1.51072	2.16671	4.00867	3.50328	3.24196	4.56394e-17	0.557724	0.000707648	0.000121226	0.341191	1.96776e-06	1.05208	2.24008e-11	4.20912e-05	1.93382e-14
GADD45B	17.9263	59.7243	13.8699	18.8533	36.766	57.7578	20.6695	14.7842	8.53975	28.987	26.9748	32.0179	41.5755	26.123	33.9229	49.2253	50.0907	39.914	29.391	21.8574	24.2357	82.8838	14.7181	145.065	33.5812	16.5533	55.4507	19.7223	42.7879	23.7688
2014-03-02	9.15695	8.55608	10.4535	5.86807	10.126	8.49533	3.18287	5.59546	7.48402	11.4843	22.2092	17.6001	7.86064	12.8318	11.0372	19.7881	12.4081	4.2731	8.59581	12.1864	9.85067	7.17508	11.975	8.45558	8.79652	24.6368	14.3818	22.269	25.9222	31.2025
GAS7	2.84686	2.4241	2.58603	1.00467	1.38195	2.91974	1.35305	1.66276	2.26851	0.0436	1.8831	1.77491	1.75241	4.29461	1.87531	9.18506	1.3049	1.25616	3.21931	2.02696	5.65961	3.02182	1.36137	4.78784	2.83002	4.83794	3.79589	1.33466	3.41718	3.81359
NUMBL	4.37555	5.20371	7.13164	5.94885	7.6397	6.2211	7.24396	3.63711	6.84227	10.4044	18.0818	10.0315	6.98998	11.0703	7.59485	13.2577	9.57302	4.08816	6.49829	7.05325	8.34574	5.2634	3.64265	9.36208	4.22839	15.9088	19.3784	13.1375	14.6738	19.7458
SLC22A17	29.5533	5.91605	16.6019	5.71662	6.55933	12.0204	5.19813	7.11342	25.4746	21.7465	22.4922	26.1767	11.8779	16.6773	9.34433	24.6337	12.6716	3.12736	17.3115	6.5917	18.4808	9.79007	9.49946	15.3497	18.4027	16.9628	18.8122	49.3917	27.7716	43.4854
TCONS_00024446	3.18231	0.157192	0.607403	2.75484	0.760745	1.40523	0.157192	0.243042	0.731271	0.507457	0.157192	1.81532	0.329695	1.54557	0.87396	2.10427	1.51861	0.552087	1.64507	0.515143	1.94445	1.34639	0.67431	7.09103	2.03161	0.696985	4.89602	2.30214	0.876441	0.689164
TOP2B	20.6524	21.4573	13.3857	15.3833	26.8795	23.9318	32.3034	24.7135	14.876	11.0889	11.7926	8.44083	13.6502	16.7832	10.8859	13.0806	17.7699	10.9511	21.6954	26.4851	23.648	27.2688	22.5203	31.3756	29.907	9.07482	8.72798	7.5298	8.93895	8.29704
SGK1	6.6747	23.9172	5.4859	4.66146	5.49127	45.4744	5.75608	8.97485	14.9364	3.8747	4.46855	11.4622	8.64062	7.32337	6.96982	7.63268	8.92884	6.02828	19.826	5.79301	13.0411	24.5342	6.01938	53.5492	13.8029	2.66206	34.0504	7.21232	4.58687	5.88452
ABHD16B	2.55224	2.32313	4.20388	4.07664	6.22592	3.02388	2.72342	2.40467	4.37368	3.99397	6.95468	8.37857	5.03545	4.15445	6.06698	2.854	5.35377	2.08756	1.53645	4.37169	3.1236	2.14024	3.37988	4.71617	3.70758	9.33205	9.72282	7.41647	7.97776	8.35029
F10	6.80735	1.32441	4.20983	1.72615	1.4752	3.97142	3.46961	2.08211	1.12536	3.52077	4.98957	5.99543	6.45915	9.01364	3.78608	5.44247	4.90725	0.000501261	2.71988	3.21875	5.80845	3.93863	5.00215	5.5896	3.74487	2.55845	3.60709	3.88804	8.2635	10.297
HOXD10	7.74471	0.812784	3.37795	2.78937	1.71558	8.39547	0.824416	3.09173	19.9579	2.18999	9.2446	9.82298	4.81847	4.72804	4.13839	10.7723	5.64052	1.80015	12.0154	0.888015	11.1007	5.37449	5.84253	8.40648	14.2269	9.60466	10.6451	6.41801	6.25862	11.1983
SLK	5.73614	7.20443	5.58614	6.25708	4.02401	8.37993	7.6312	6.09841	3.97276	3.15539	3.35963	4.36053	5.35679	3.70235	5.47162	7.07348	4.01818	8.96361	5.64862	3.55562	9.01875	6.75365	5.86865	8.69551	8.58055	2.21305	3.89438	1.87333	3.94457	2.45737
ZNF737	4.29319	7.04813	4.48685	8.29828	7.14795	4.02256	9.66221	7.73954	4.19165	2.98338	1.20934	2.19934	3.80339	5.12596	3.65517	2.5218	3.35879	11.7067	4.38784	3.42303	2.9807	4.54255	7.03081	0.760717	6.17414	2.20942	1.37011	1.76082	2.37462	1.37189
CTD-2227E11.1	6.83586	3.06792	5.55906	11.8167	6.93958	6.77179	20.9139	13.5682	4.67508	11.1258	2.85035	6.32344	7.82584	6.13265	8.95721	1.05854	12.6948	16.4484	10.3591	16.2448	3.42391	2.64592	25.6841	2.26778	3.29029	3.12781	2.02107	2.7128	5.07273	4.22025
PLP2	30.8716	20.6581	20.5077	13.0493	30.7063	36.1602	14.3491	27.82	43.0671	27.7636	46.5943	44.0318	27.6477	10.217	28.2757	60.3602	27.9451	12.8601	37.6145	23.7768	48.6286	32.9588	22.3488	49.9689	46.257	45.7729	56.7124	48.29	44.6313	17.8521
CCT8	32.5629	34.9063	34.7256	45.507	43.4429	44.3838	33.8794	49.9103	28.767	26.1527	9.91625	18.9131	25.0173	32.4192	32.857	26.3496	26.4539	59.4934	30.0089	49.3059	27.9513	38.0108	34.8292	37.3487	39.82	10.5511	7.53518	7.88426	8.67168	10.1859
SOD2	40.159	80.8079	54.1443	41.0208	54.0992	73.6272	27.2538	105.645	22.8454	61.5269	39.2012	24.0415	59.7168	27.123	56.0524	128.759	36.814	103.09	84.7703	90.2763	140.963	96.4305	53.3115	702.662	44.5756	28.1668	1138.35	60.4516	66.311	34.7054
CAV1	39.4588	4.70457	15.755	11.4393	11.4916	28.0788	15.0566	21.5002	35.9634	20.9445	38.0027	45.6951	18.6124	21.9419	18.1491	90.1406	26.8843	9.88259	25.1886	3.3156	39.5194	24.0663	11.8511	23.4859	52.4521	105.194	26.0664	58.1427	77.5052	89.5887
PFDN1	8.99657	9.4979	12.9402	16.4591	9.3583	17.1326	11.0604	18.8793	11.8487	8.08306	10.736	14.9441	11.8054	9.64639	7.68027	11.8284	14.1302	8.35444	16.1681	13.1856	14.4214	11.1174	17.6555	11.0891	12.6666	12.4064	14.1228	14.0862	10.3567	10.9297
ATG2A	7.29941	4.35323	3.61496	5.79005	6.58729	4.20128	3.98924	4.65792	8.53589	9.10296	12.3467	10.1722	7.13412	6.76272	7.49574	8.03617	7.23687	3.66891	4.51666	9.27184	5.57576	4.55009	5.08412	6.76288	4.17933	12.0114	11.9818	14.5867	10.8978	13.6493
FAM208A	5.85911	8.92867	4.05278	9.87027	8.03087	9.80227	14.3146	10.3047	4.36566	4.4944	3.40296	4.5244	4.36699	6.19762	5.30535	6.68189	7.05166	9.48237	12.0921	7.32455	6.42698	12.0609	10.8608	8.62787	11.813	4.63387	3.46275	1.41139	4.11076	3.15398
GMDS	9.80453	12.0412	22.3261	23.0693	25.5407	11.2346	9.91355	21.4838	5.58258	27.7108	7.61417	9.21709	24.5484	16.9538	8.36698	6.20462	15.4425	43.0761	11.0194	15.8018	8.78216	8.831	32.9646	12.6552	11.659	6.24713	12.0414	15.2872	14.1383	6.34726
RAB11FIP5	4.27787	4.37854	5.81132	3.83537	3.37101	3.69372	3.30499	3.57948	4.06286	6.38641	9.90951	6.71426	3.98818	4.88484	2.83961	8.58989	3.74602	1.86936	3.69059	3.95928	5.31492	3.61467	2.74203	4.05762	4.22293	8.49377	7.61694	10.7477	8.57924	8.1098
FUS	55.2053	52.4655	80.37	59.8163	62.0056	78.4413	57.7762	76.9736	80.0712	82.559	104.146	85.7315	110.756	66.2402	99.2471	80.5929	93.8451	63.6739	71.2042	104.368	52.4308	73.4725	51.8174	77.158	55.0373	99.2845	82.6111	82.8846	89.1372	85.7518
ATHL1	6.85824	6.0276	7.60899	5.15154	7.79877	8.83625	2.94847	4.0983	11.5804	3.28735	20.9018	14.3309	11.1001	8.14847	6.58335	8.62889	8.59574	3.32139	10.9241	17.3278	8.13707	3.91823	6.5503	11.4611	4.40614	27.68	19.8208	6.74707	22.1538	27.8574
ADAMTS10	2.31901	2.23459	2.12192	0.694577	2.54057	1.26801	1.34204	0.838636	1.21065	2.42164	6.01117	2.69844	2.90034	4.51276	3.1287	7.61516	2.93952	0.809554	2.15036	1.70341	6.09775	3.85964	1.04317	4.67453	0.995288	4.64806	5.85317	3.44412	5.49149	4.37724
FHDC1	10.9308	3.3164	4.18208	1.55164	1.64164	4.07848	1.77308	3.93079	12.754	1.7013	5.72655	7.777	2.52066	2.79418	1.75559	0.992657	2.6092	1.11374	9.75226	2.17905	2.79128	4.1143	2.82454	4.25401	6.18495	3.89355	3.64395	6.33934	3.80976	5.29927
ACKR6	2.8883	1.58292	1.86358	1.80379	1.53086	2.01193	2.43929	1.40252	2.42849	1.55094	5.80332	3.34979	3.10156	3.0631	1.90083	5.56782	2.38967	0.67549	2.82438	0.919872	3.05691	2.79792	1.65278	2.14936	3.04256	6.30329	3.04308	3.19647	3.66651	9.26434
FUCA2	19.6193	30.094	25.8667	29.0384	26.9667	23.3604	27.7639	23.688	17.9323	29.4802	12.0359	17.2637	22.403	24.3464	25.1653	18.7036	18.5669	29.9536	22.2894	22.3498	17.933	25.7437	24.1562	17.9443	16.4755	11.2891	12.6033	15.3564	13.3435	12.3725
PEPD	20.8886	13.0909	19.586	12.9709	12.6236	17.2793	5.40773	5.95067	19.137	20.541	13.1855	19.4841	17.1556	11.0519	13.6185	13.7885	9.46876	11.3811	10.0066	23.2499	11.1867	17.1789	11.4403	16.3175	15.0629	13.5316	17.3456	22.3732	13.8148	15.4048
PPP2R2C	4.98741	6.12953	4.49726	4.39654	2.46698	2.77269	6.05258	4.8728	4.86068	6.28681	4.0011	5.53797	2.22503	5.46493	2.64941	6.632	2.92347	1.06267	3.00563	2.64103	3.99691	8.0853	5.22645	4.33946	8.52899	5.29265	2.9497	11.3063	6.18355	13.2751
TCONS_00023262	2.34162	2.36784	2.46627	4.69677	4.89185	5.01385	13.1373	8.88047	4.6799	1.8048	1.89817	4.77334	4.98231	3.54488	4.7813	4.67777	1.72347	3.39724	5.314	3.95	1.74335	1.82679	4.92439	3.26129	5.12671	2.43192	1.78674	0.734352	2.67375	1.86119
ASRGL1	20.5475	3.01907	13.9832	5.77453	14.5529	8.35765	3.94164	14.6772	10.743	15.6093	24.0896	14.3426	15.7419	12.5048	4.24612	6.7475	11.529	5.68533	10.6936	23.514	34.6115	11.6037	15.1907	19.0652	14.5187	10.1139	44.001	16.8052	5.84313	6.24467
TMEM214	32.8425	41.5215	43.4703	43.4824	37.6946	34.9898	24.3194	20.2219	34.751	46.046	22.0474	34.326	34.5224	27.4968	30.9787	22.3284	22.1001	18.7512	20.2174	34.4207	20.9519	24.2005	23.4819	31.3358	29.8879	17.7388	34.1984	34.1236	31.427	26.1234
ADAM33	9.18731	1.74198	5.85304	3.31904	5.27961	6.46086	5.03337	5.73255	7.62282	5.10903	36.4543	12.0552	6.17183	11.805	6.60416	33.7664	10.6867	3.2209	8.77899	3.38566	11.847	12.139	5.55703	9.55304	10.4172	39.2105	10.5367	13.8437	18.5865	34.3784
ALDH3B1	1.67625	1.00608	1.93637	2.48436	1.83038	2.43466	0.735396	1.3871	2.10477	1.77027	1.4576	2.11457	2.49774	1.47195	2.23989	1.84082	1.11065	0.755354	2.04216	1.90527	1.87132	2.42966	1.91121	4.55147	1.26393	3.76507	2.44612	0.0119334	3.48043	1.9046
MALL	6.59998	15.9456	4.29275	6.30126	5.00246	6.07344	1.90761	3.44969	10.0333	6.37842	6.22344	8.53705	4.82989	4.31239	3.15849	5.56425	4.76207	1.34471	6.77552	4.81478	5.97842	11.8234	6.83314	6.06566	7.46843	6.60818	12.4254	13.1331	8.03233	5.26804
SDC3	17.2393	10.0035	10.8403	8.96304	11.0659	11.8147	5.70347	9.23452	9.76699	12.5205	27.6591	16.6611	11.9719	20.3624	11.9334	40.9162	12.235	6.45692	13.3677	15.2901	25.6858	15.9177	9.71704	19.5654	12.7782	27.0427	16.3127	14.5691	23.3256	26.7969
OTUB1	20.5172	15.2898	34.1877	25.3748	28.5138	23.4785	20.6624	14.1627	25.0792	41.9852	32.0306	48.4917	41.3425	32.8723	31.9386	24.5065	46.4166	20.7418	10.3526	35.6309	14.7569	15.1124	15.8959	14.6156	11.5364	26.514	35.4151	38.9146	22.8421	27.4645
ZBTB17	1.40366	5.52821	6.87872	7.11088	5.0388	5.39607	6.18754	3.98107	6.31819	9.81148	7.27522	6.15239	7.13415	8.60265	3.22175	5.0864	3.91469	4.91361	2.73544	8.65831	5.17262	3.85563	5.43151	7.00827	5.27516	7.68194	8.81695	9.64756	11.5493	10.4423
FGD2	1.07938	2.26062	2.0418	1.75524	1.37109	2.65013	0.104165	1.35914	1.2165	1.98825	4.013	1.63005	2.35741	3.01197	1.65625	3.68079	1.9037	0.822388	4.40577	2.57207	2.10156	2.28212	2.58782	5.82627	0.97717	1.57113	7.45003	1.58241	4.99706	1.79928
CDC42EP4	10.0941	5.58737	11.8735	8.97558	8.78508	7.68735	5.37689	6.70096	12.3776	14.8173	18.8844	20.3125	10.8598	11.188	8.66617	18.1475	12.4602	5.88822	10.7008	7.24705	9.77769	9.87976	6.14395	17.6966	13.3689	16.4585	16.9378	18.7673	21.6132	19.8262
GNAI2	43.6968	31.5652	35.3434	28.577	26.6315	39.0565	22.7783	26.2908	42.02	46.8654	92.6698	72.2126	43.0022	43.4627	32.4215	90.6023	43.2265	16.1931	39.2637	34.882	50.2539	41.2023	23.9912	45.7504	35.4313	96.4244	91.1631	73.5849	82.8543	95.9186
TRPM4	20.0347	29.434	55.7317	38.6482	81.0465	15.9286	11.403	21.0668	25.806	72.921	22.5119	32.254	79.8169	39.3214	46.2051	9.68382	38.8233	30.4859	9.66656	82.9732	9.21204	26.8929	42.8477	8.58405	10.5421	21.3228	19.6244	48.2239	34.01	25.0036
VLDLR	2.67328	5.83808	4.9463	10.3933	9.54121	3.73045	10.3033	8.79979	1.95394	4.97391	1.37252	2.83146	4.10156	4.74726	5.97547	3.50468	5.39495	7.46438	2.53036	6.05916	3.1128	5.35692	6.38018	3.23524	3.91588	3.65929	2.55322	3.03002	3.45207	2.42269
ITGB6	4.00475	2.11834	0.455596	1.68084	0.878431	5.52104	0.291605	1.93283	1.88486	0.271146	1.35369	0.966303	2.24374	0.733325	1.24333	8.04899	1.06133	2.01195	5.31592	0.614606	12.9338	3.04827	1.91048	8.47371	1.97086	0.416131	4.08772	0.245655	2.13795	0.43193
ARSD	21.1669	32.6022	26.4728	28.6397	37.633	22.2951	31.298	32.438	20.0368	35.2292	14.0602	25.6417	32.2869	28.9238	34.8495	10.7021	34.6931	41.6533	18.0851	25.4913	11.4089	25.2412	21.3442	15.4577	23.6086	23.5207	18.963	31.113	21.3945	12.2234
DAB2IP	9.50953	4.53239	7.27356	5.45441	7.83076	7.31593	3.12183	5.47539	10.4612	9.92008	14.4122	13.1552	8.75942	8.56413	6.85633	16.4277	8.38219	3.61622	7.54901	5.562	12.2339	4.38843	5.517	10.9505	7.43492	16.9535	18.6331	10.2196	13.3469	13.8169
GALK2	6.11234	3.60618	3.96696	8.67516	6.78809	5.30242	3.14059	6.10014	2.55718	6.85632	2.69856	3.5242	4.98264	6.10721	3.60723	2.69659	3.52812	9.97585	3.36846	6.26661	4.29896	4.46416	7.75434	6.62201	5.61636	2.86684	2.25256	6.35799	4.10207	2.48808
GNAI1	7.1725	13.5211	4.70493	3.82919	9.44625	5.37335	16.2093	8.17793	3.4096	4.3592	3.19669	2.92761	8.61714	5.6346	6.64727	4.68975	5.94165	9.90464	4.04455	6.09705	3.98995	10.2652	4.21699	3.71728	6.15769	7.81687	3.15101	5.67826	4.59474	5.68459
TGFB1I1	24.5218	0.526252	15.6221	10.6357	18.1716	10.3302	3.89322	10.5416	18.0325	15.8786	51.1934	27.268	16.0142	20.8692	15.2436	75.7362	25.8759	3.47994	7.76267	9.76773	33.18	20.5239	7.12919	23.0823	21.395	69.8957	18.5236	24.0893	25.959	59.8988
TMEM136	4.23522	2.3856	2.66474	2.82237	2.03242	3.01437	6.86031	3.68672	3.66413	2.59308	1.89644	1.9508	2.1668	3.02218	1.87942	2.18806	1.98683	2.93744	3.50157	3.26856	2.80469	1.80593	2.58127	1.69706	2.15946	1.54826	1.53817	2.76154	1.6565	2.25759
BRD1	7.20158	5.35442	5.34681	7.26335	7.64959	4.95471	7.83396	7.01475	6.51838	7.18741	7.81227	5.19372	6.02685	6.31897	5.33892	5.59473	3.9986	4.9061	3.82624	6.42709	5.47086	5.61911	5.59683	4.66038	6.58501	9.34414	7.59648	7.71971	7.85496	10.2347
FAM107A	6.80302	5.05888	10.6164	4.89606	3.897	7.59958	4.31405	6.07998	7.39029	6.22726	2.70251	10.721	6.47319	11.7577	4.53535	14.3	10.7106	3.14103	8.9418	4.09653	8.40895	8.14078	6.66887	14.2782	9.90276	13.4526	23.0091	9.6887	13.7718	9.71846
MT1HL1	17.2101	2.65783	12.0117	7.13174	4.60333	6.56273	2.24158	9.59483	2.90635	9.68195	4.59589	6.2681	5.88741	5.07581	2.24158	4.15811	3.35696	17.7533	30.7672	2.63519	3.94631	2.3056	7.15811	16.9844	9.01566	4.09586	33.2809	25.1837	22.7784	9.99678
RNF14	11.5704	5.09898	4.92559	9.30501	6.25529	14.0012	9.17999	12.4765	11.0159	5.09274	3.74252	4.55098	5.17587	9.24417	6.25174	6.33437	4.24915	12.5753	7.35399	5.0799	7.11561	8.0704	10.1536	9.64358	6.38948	5.53638	2.29612	5.98924	4.53989	5.05356
FABP3	31.5837	7.34399	13.8344	9.25094	11.536	20.0247	15.4658	27.5461	11.1376	12.4742	39.9661	27.2539	8.45531	14.0221	7.67165	42.9413	18.3105	8.25796	23.6074	5.52339	39.1956	25.7223	13.8678	30.9905	25.701	35.4232	12.4791	17.7343	20.583	55.1027
IGKV1-16	13.8165	36.9791	23.9897	12.9933	24.4848	1.36359	1.15326	0.541155	5.05363	2.55228	11.1634	4.93896	3.92152	19.7791	10.623	23.0767	2.76309	11.492	45.6871	39.5857	13.1464	7.00018	11.2806	9.2208	3.98694	0.741063	13.1914	0.678622	28.7604	0.437897
UGDH	10.2579	34.196	26.1716	22.1627	20.3746	14.2969	17.6441	24.1083	10.1765	25.3026	7.00251	10.8283	26.369	26.5111	9.83994	7.28141	15.6617	35.596	16.6998	14.1474	10.7675	27.7171	13.3164	13.1099	10.6702	7.90188	5.61152	6.14362	10.4111	4.90558
MYADM	30.229	22.6542	24.6962	15.658	15.3757	35.0899	18.3116	20.6539	20.1403	24.4499	59.4739	44.116	34.0518	16.3574	24.9327	93.4992	53.1775	8.38854	0.578511	21.3074	50.009	40.3435	16.023	78.2228	51.5231	58.2417	26.745	31.4744	49.6323	52.4434
WAPAL	7.2189	7.96378	4.28779	5.54068	6.10584	6.09681	5.88316	5.70565	5.92753	3.52952	5.30624	3.37586	3.65074	6.16783	5.58376	5.97126	4.56965	6.16699	7.44966	4.69771	7.74724	6.63032	3.92456	4.64084	5.53111	4.98916	2.93386	4.87721	4.08015	4.09608
ATAD2B	1.57772	2.2881	1.13633	1.89139	1.21633	1.93546	2.16731	1.39563	1.01163	0.856875	0.620397	0.529436	1.12234	0.975793	1.4034	1.38617	0.721237	1.70614	2.22729	1.34141	1.17283	1.4305	1.47803	1.8955	1.37908	0.598266	0.49927	0.42299	0.536365	0.336908
TCONS_l2_00024171	0.000469324	9.44906	1.21601	11.761	3.32767	6.6468	18.0005	10.6366	1.06729	6.99297	1.11887	0.149991	5.91915	3.30271	6.49833	0.2809	1.02806	7.29561	1.52335	3.26076	0.000622426	0.0278748	10.8519	0.00100729	3.53368	0.684855	0.780383	0.811785	0.00037702	0.428609
LMF1	8.61091	2.65815	7.45481	4.86054	4.49829	4.73259	6.32766	4.14785	7.90557	5.42901	12.0072	8.7136	7.02111	6.75394	5.47082	7.37653	5.60767	3.69195	4.59326	7.05532	3.46941	3.02861	4.20563	4.23928	2.94337	8.02521	9.42003	17.0421	10.6504	9.67664
FAM189A2	10.0907	9.61685	17.7967	17.6998	15.2131	18.5108	17.5328	26.8725	12.5381	26.9755	9.32939	18.5466	30.9554	17.3133	15.6779	4.65782	17.456	24.8051	9.35283	10.9754	8.03929	12.2233	14.8167	4.15856	10.9439	16.5216	5.28768	10.8851	16.127	12.6428
KLHDC10	9.03091	5.6998	7.09594	5.4801	4.64819	6.34974	6.98687	5.53303	8.02578	5.61561	3.87915	5.56386	5.83236	5.86881	5.5606	6.98097	4.81983	7.8535	6.6368	2.93945	5.78562	6.39524	4.44714	4.32889	4.12497	3.48787	3.55657	4.02656	4.01527	4.25839
ZNF615	10.3321	12.4231	8.21337	18.6593	17.6373	4.71358	44.6181	21.32	8.40894	11.2331	1.33973	4.10683	8.89407	11.5339	8.84923	1.65868	9.75653	24.4623	10.0705	3.82523	7.5854	10.6208	30.4192	0.00809531	6.12315	6.07302	2.50699	2.86723	4.82168	3.0646
CNNM1	0.891029	1.78626	0.858843	1.94524	2.25834	1.2982	4.07003	1.16432	0.151123	1.08329	0.419941	0.616108	1.04661	1.79083	0.971089	1.16585	1.55704	2.40299	0.984936	1.24936	0.752767	2.10463	1.22193	1.68172	1.73006	0.409522	0.693363	0.286923	0.033322	0.824852
JAG2	4.95729	2.18275	5.48794	2.8685	3.45479	2.9169	1.78921	3.35433	7.49555	5.35353	6.5175	9.31613	3.51491	3.83527	5.18784	3.95473	3.2092	1.21338	3.39728	3.96917	4.36868	3.50585	2.34259	7.08212	3.63833	12.101	8.51551	11.9702	5.63727	8.83648
TRAF3	5.19925	3.86238	5.20405	3.12281	3.98188	3.32368	3.01198	4.78601	5.13086	4.84253	8.2069	5.73749	4.7058	3.74453	4.39043	8.12013	4.02082	3.4508	4.56809	7.92617	5.99827	5.30405	4.02393	6.48575	4.10228	7.35752	10.0824	7.02124	7.06312	7.52641
ZNF787	6.30722	3.96142	9.98898	8.21244	10.3462	5.07325	4.14676	5.24052	6.59605	11.9151	16.2403	12.9307	10.3979	7.40441	10.7512	10.7759	11.224	3.29895	3.15846	17.694	6.0185	6.45647	6.95545	7.42523	4.526	17.1568	20.3143	18.7187	15.714	16.068
CDC25B	5.58749	1.79996	4.43833	2.91252	4.55554	5.87553	2.71429	2.84586	3.04335	4.70475	6.01303	4.62069	3.33614	6.32826	5.18476	6.91574	4.26223	3.59063	3.61995	5.3965	4.01335	3.75335	6.74991	10.1143	2.98312	5.21195	22.1044	3.85319	5.06779	8.43414
PLAU	6.94446	4.05817	2.88691	2.56778	3.18497	5.97197	2.62999	3.15018	2.40684	2.07681	5.83574	3.6063	6.70371	2.6275	2.60835	20.3488	2.41541	2.5377	6.44148	5.09601	9.69164	8.44957	4.28663	11.5769	4.64181	2.07159	9.68193	1.35686	5.18602	3.89694
ZNF649	6.62097	8.66379	5.81605	7.27147	6.2153	5.22035	10.4953	10.0117	8.70704	5.72815	3.88093	5.62656	5.51273	8.24143	6.44079	2.84266	5.91225	12.1706	6.2123	3.34754	4.85786	5.77719	6.36941	4.20075	10.6402	4.48301	2.50243	5.27648	3.87733	3.08741
ZNF195	2.04782	3.0744	3.25427	3.73969	3.28262	5.16734	7.77161	3.59182	3.35235	3.26019	1.0588	3.31176	3.21262	2.79647	3.30951	1.55763	3.27362	6.80687	3.79009	2.69017	1.78301	4.39602	4.15113	7.76751	3.90054	1.80608	2.07888	1.52188	1.13633	1.63958
DCUN1D4	9.6727	2.65526	4.3488	6.65482	2.34531	7.67193	6.64984	6.6316	4.71138	2.8843	3.09156	4.22309	2.85006	2.64395	1.85806	6.95031	4.41417	4.24618	5.78085	4.01172	9.84485	4.57328	3.19056	7.31751	6.70951	2.47412	2.09166	1.82039	3.16617	3.53569
CASD1	8.52929	13.9921	6.11732	8.30332	5.49162	9.47904	18.8709	8.50781	5.42898	4.16606	1.81603	3.08455	4.79575	5.35425	4.70302	4.55038	5.28752	14.811	7.2559	4.16637	7.73179	9.97714	7.56259	4.93381	9.93253	2.54726	2.16258	3.54172	3.01469	2.31825
FBXL12	6.72973	3.65943	4.27753	4.02939	3.88666	8.62103	4.31157	5.06343	5.51991	5.46797	8.10655	9.0844	6.04079	4.01935	5.62002	6.17038	5.49852	5.02697	9.18565	5.66135	5.67116	9.33146	5.69824	8.40939	3.77067	11.1066	5.97014	5.85876	8.53149	10.7475
GABARAPL2	74.8477	71.222	49.9807	70.3916	46.0545	63.654	63.0287	49.3553	51.1396	34.727	40.1172	43.4903	28.7227	34.9074	27.2042	31.897	33.601	43.4331	40.8966	26.4142	67.4033	76.27	52.3648	69.2367	96.5948	32.2122	34.2376	41.522	39.3428	35.3773
SEZ6L2	6.65363	12.0607	16.5943	13.1566	5.8883	5.80772	7.50241	5.16533	7.48028	18.5246	6.81992	11.7575	11.0323	11.3041	5.86751	2.70307	7.11697	7.31605	3.71748	8.92882	5.58914	9.01695	7.00011	4.15988	5.9444	10.6966	6.3793	29.7016	10.9852	9.38152
LPXN	6.89806	7.5573	7.38539	4.44131	19.3805	10.3898	16.3637	4.4175	4.3342	6.25019	8.96199	6.60689	6.61779	23.271	5.33742	6.2882	6.35013	5.39501	14.41	13.5795	6.9785	7.94899	5.88003	12.1656	1.9499	4.007	6.90352	2.61226	5.79524	8.17717
HN1L	27.068	37.992	24.6882	35.4449	31.6042	30.6657	23.8982	27.022	29.0134	35.4137	16.6107	32.9939	37.9539	30.842	26.2877	14.2159	35.8473	31.899	20.807	31.6535	19.4258	30.1525	42.1739	19.3121	39.4479	22.3933	19.6855	35.1681	21.9298	18.127
GDF7	4.2138	0.409207	3.20165	0.928105	0.568642	0.957655	0.602159	0.876162	2.89983	1.09682	6.56305	3.00055	0.628872	1.70532	1.45708	7.78148	0.724872	0.555329	1.798	0.231018	7.58332	1.72167	0.763783	1.59252	1.00977	6.37568	1.02252	0.738174	1.70157	7.9732
COMP	9.88713	14.5682	13.0201	6.04407	19.4375	19.8139	2.53131	0.576581	2.07837	7.27262	32.3102	0.899958	9.56486	40.5364	38.5812	60.3439	1.21712	2.13685	7.07042	21.6625	43.1746	4.91662	9.94413	3.19001	0.940872	3.92502	0.878997	0.140068	15.5805	0.974165
TIMP1	123.621	124.944	178.904	58.3545	249.52	175.567	96.6069	108.372	118.317	171.891	209.129	135.351	147.934	158.601	146.083	199.34	123.956	62.8342	170.485	260.744	160.546	144.49	92.9024	381.981	116.282	107.095	1104.68	217.671	234.323	243.26
STXBP6	11.0047	2.86379	6.10272	2.38911	1.78601	3.16457	3.36376	4.70376	4.73683	7.08679	2.87443	11.4605	4.25779	2.00304	2.28658	1.71668	9.69489	2.86459	3.40722	2.52875	2.20632	3.59771	2.71575	2.78269	9.51449	8.78768	3.6948	15.6926	5.85022	3.30353
TTC14	8.96855	8.99893	5.50808	11.7119	4.70016	8.62257	17.4891	9.59302	6.54888	2.92092	2.73299	3.39366	3.15964	5.00706	7.25707	5.05311	3.81795	6.78311	10.8169	4.94321	6.91645	5.84869	6.49427	7.91576	8.31216	2.61623	1.73494	2.01722	2.84988	2.93792
PARG	5.90886	8.83574	4.95352	7.0134	11.5045	5.5449	12.0468	7.81956	3.63948	4.45235	4.49606	3.55384	4.77708	6.3287	8.95357	4.08996	4.67274	8.42583	4.66054	5.79385	5.15819	6.80075	6.94332	5.63254	4.59361	3.60798	3.18349	2.99306	3.94399	3.048
C1orf106	1.50151	0.639702	0.913461	0.603124	0.628109	1.59296	0.0872844	0.564682	1.7683	0.350903	3.27411	1.5926	1.63496	0.701155	1.20633	1.86783	1.2179	0.456827	2.4228	0.291324	2.34382	1.83517	1.53012	3.77216	1.42064	2.50589	4.0096	1.24695	2.19786	2.28138
MBNL1	10.0798	10.3466	6.57517	9.44982	6.46412	12.4464	11.6012	7.24413	15.8524	9.46196	7.50815	16.1034	12.1902	7.64703	8.91559	32.0562	4.93498	7.47999	15.6998	7.17301	14.2144	6.80075	5.44907	21.2411	11.3142	9.94751	6.5216	6.45783	6.2727	8.69542
BAHD1	7.21569	6.31137	3.57286	3.17593	2.55795	4.28386	2.56276	4.61722	4.4988	4.56204	4.94532	6.70528	4.6612	4.72203	3.47657	6.68577	3.42674	2.51323	5.71646	4.62057	7.53509	4.5473	5.7308	6.31297	3.97366	6.88071	6.22003	7.31044	4.81257	10.5552
TTC37	18.8311	19.2902	14.1001	16.8317	11.259	15.2267	16.8659	17.966	16.8305	11.6115	6.87861	11.2871	12.2713	12.1405	14.0832	13.644	12.0445	19.9745	15.7912	10.7771	14.0753	13.3065	12.1652	11.1874	18.6947	8.19998	6.01572	9.65874	9.00259	7.53094
BMPR2	7.87897	8.978	2.97317	4.58212	2.58905	6.17717	7.46136	4.36382	5.19271	2.46471	2.60119	2.72367	2.48619	3.60242	3.24716	5.16105	2.3401	4.9334	5.84055	2.76608	4.1604	4.69058	3.9418	4.09754	3.88251	2.40997	2.39872	1.9558	2.48713	1.96376
PRMT2	16.4189	10.5079	14.5383	13.5656	18.4715	12.841	10.4616	9.65635	13.2527	12.5523	31.9102	20.4029	17.9185	16.3607	10.7381	17.0285	16.1654	7.01591	10.6852	16.5944	19.0136	13.5103	9.44803	10.9539	20.0223	31.4916	24.3541	31.0104	31.6207	44.7481
C7	30.0723	16.6025	14.2939	12.8819	12.2113	49.1175	54.9683	20.0952	15.5226	23.2394	20.3075	25.2227	32.8996	20.6939	20.2506	37.0986	19.8413	11.3013	27.4114	9.29159	35.9459	28.6644	14.722	56.3875	39.9738	21.0085	23.3648	14.6811	56.9422	33.7675
FAM127A	60.428	33.7054	60.2673	43.7404	46.2592	35.9202	22.912	24.5926	63.7121	52.7129	114.993	76.7448	54.2105	58.719	47.228	84.3127	65.5349	17.6554	42.8527	45.5361	58.4315	49.0043	34.6406	39.6147	30.304	98.5199	72.5619	94.7563	99.5857	118.403
ACAP2	6.4451	7.6935	3.42267	3.54701	2.82669	6.03723	6.19992	3.45352	3.66433	1.82464	1.37148	2.13792	2.31042	2.67133	2.53023	3.95366	1.82678	3.84244	5.71542	2.71255	3.73776	4.80661	2.39222	4.03976	5.38718	1.32809	1.66551	1.56262	1.2388	1.30992
RP11-81K13.1	3.49055	32.3307	12.9321	2.21122	47.0141	6.48728	12.6994	11.7337	8.57595	0.187624	3.02271	1.60789	11.0692	3.44447	4.24376	0.485481	0.343487	1.1171	2.63191	3.83756	0.705787	20.4453	1.52037	2.82036	0.565825	0.493303	0.881231	0.283012	2.61722	0.965026
ZYX	27.8618	17.8475	22.8484	18.4562	22.945	31.0798	12.5758	26.6698	24.2933	28.3287	77.6748	35.1516	30.996	32.8456	26.2842	69.33	28.6187	17.4126	26.446	22.9	62.3535	31.4489	16.7998	58.3132	15.7708	78.5254	94.7048	44.4266	52.8853	55.142
RASGRP2	6.252	4.30522	2.9189	1.77836	5.41325	3.91806	1.73638	1.76381	3.22429	4.95654	9.48091	6.24458	4.48276	5.82652	3.20593	12.7164	4.2682	2.2075	4.85355	5.61183	7.27514	8.28031	4.66074	6.1585	3.12795	8.36849	8.78313	4.85094	11.6541	7.67675
TMC5	6.57824	8.52699	18.3461	9.95092	14.4717	18.8676	11.8625	12.0113	10.349	17.1765	6.71859	8.29792	9.04754	4.2572	13.8565	4.44146	14.645	10.8217	9.83736	33.1892	7.86492	10.2474	9.58594	16.2999	7.50343	5.58024	17.0371	5.22052	3.41756	1.91334
SLC7A5	2.48439	2.47784	1.67821	1.34889	2.08817	5.18226	0.412824	1.64692	1.67706	2.8715	7.20167	3.5851	3.00734	0.934641	1.49518	8.3138	2.9648	0.616126	4.78243	2.74396	6.90101	3.04735	1.9065	6.02917	2.40195	3.89752	11.4266	2.17889	6.37444	3.10204
CNN1	234.358	42.7991	124.482	77.8468	145.603	151.376	76.4799	159.8	141.479	129.039	688.438	370.044	154.278	166.18	107.737	651.359	232.646	45.9357	119.224	51.8102	355.484	208.798	83.2508	250.425	205.555	650.5	189.537	259.628	454.362	672.605
GPR160	15.9406	27.6615	15.8547	86.4147	25.3508	19.9686	31.2091	23.5057	9.69256	10.105	4.19359	5.48142	10.9107	9.32275	14.1467	3.49152	11.2649	23.8726	13.012	22.8954	4.82941	26.4096	48.0294	5.78544	24.9202	5.01582	1.75926	7.23249	5.64151	1.94206
PLD4	1.13503	2.54136	1.54704	1.03015	1.2157	2.33577	0.329748	1.0955	0.934965	2.05071	3.10924	2.49751	2.12439	3.64303	2.27095	2.50613	2.07823	0.682351	1.5265	3.07904	2.5313	2.60101	1.95479	5.27538	0.885341	1.57593	5.74067	1.15321	5.17397	3.00707
CD248	9.59539	2.48663	6.20095	2.9577	5.15745	6.25498	3.37979	3.35729	5.64442	4.99767	25.7677	10.3436	6.58879	9.02778	7.34185	20.5716	8.9951	3.0131	7.47022	3.29521	10.9746	5.24781	4.94358	6.81387	7.37571	15.1834	7.63659	7.8125	20.0735	20.16
GNMT	19.434	5.2024	15.0375	13.9008	10.8952	9.12963	3.56972	8.76439	21.8898	21.1096	21.2611	21.9295	13.9526	4.38519	15.4337	4.53895	8.97975	8.09903	8.95912	7.35144	7.10285	5.82453	13.7672	4.91734	19.4176	19.3503	16.5752	97.2479	19.8424	26.6722
LRP5	14.5119	14.3672	22.0219	22.9696	22.3073	14.6653	15.955	15.3727	19.2968	38.4162	40.686	31.3272	26.9356	23.719	25.6857	23.6106	23.5312	17.8492	5.78365	21.0891	18.588	13.9084	16.724	18.6393	11.4567	46.3488	35.7501	47.2245	39.3713	45.6623
SLC52A2	3.76874	8.85269	8.04712	4.45772	7.69949	5.95769	5.01308	2.63622	3.67025	7.07266	7.93562	6.15436	7.4466	4.03503	6.95651	4.67098	8.00737	5.10131	7.37794	8.45715	4.66025	9.27238	9.89378	6.8949	3.57516	5.47879	15.8739	13.9491	6.12485	8.91798
SCAF1	13.2515	10.8224	15.7698	11.0557	14.9907	8.14507	9.0836	8.97248	13.8365	19.7112	27.0746	24.0417	17.0155	17.367	14.6423	18.5117	15.3384	7.53554	7.417	18.38	12.2928	11.4049	10.7617	11.6772	8.87218	28.971	24.8495	31.7043	24.5159	26.2859
NACC1	9.4536	7.77639	14.8829	10.7317	8.99238	7.52073	5.59397	8.39726	9.89587	15.7063	20.2031	15.601	13.5787	12.2087	9.19328	14.8278	10.8819	7.24875	6.95755	13.01	9.33053	7.41916	9.37836	7.84917	8.17385	18.4887	20.3823	24.9666	18.8086	21.1616
SLC25A20	9.63877	2.20357	5.43049	6.03301	5.49998	5.53432	3.92732	6.51093	3.97145	6.63556	3.83275	5.33858	6.10077	2.31277	4.31345	2.71089	4.95815	3.86629	6.44197	7.11854	3.41867	6.03654	6.04844	4.34177	5.51102	3.71264	6.33332	14.9567	6.66843	5.37723
ERBB2IP	12.925	17.8616	7.20635	15.7169	7.63588	12.5283	13.4955	11.3639	10.1897	7.41816	3.74145	6.81026	7.33679	7.27981	9.26741	8.3684	7.19466	15.6676	13.2266	7.21127	8.91396	12.3437	10.7457	9.7342	13.7947	4.07296	5.24276	4.21356	6.17645	3.51543
IGKV2D-29	2.7761	72.4318	0.889514	8.45362	27.2169	3.90181	0.255441	0.255441	2.37943	0.321538	3.08351	1.87891	2.85792	5.69926	4.30859	9.16696	3.04877	0.969155	300.798	16.7879	2.53182	10.3035	1.01142	3.99635	0.310943	1.3353	4.41951	0.520624	10.3433	0.255441
MMP28	1.53102	0.317711	1.06907	0.362722	1.08599	2.59502	0.317711	1.55161	1.26489	0.768115	2.70915	2.61917	0.828145	1.6745	0.839152	2.12032	1.34022	0.535332	1.35895	0.558955	2.22685	0.317711	0.573882	1.44414	2.11275	4.16321	2.30847	1.77479	2.35936	4.45878
SLC44A4	84.2388	137.543	175.591	199.564	217.164	120.666	116.781	160.442	134.901	278.837	58.05	142.588	191.328	143.307	159.321	48.7427	170.597	180.698	89.7522	306.32	70.7928	121.184	175.478	129.641	111.014	79.232	191.258	168.761	112.005	43.1121
PRRX2	3.05053	1.23651	4.0806	1.25998	4.72872	2.7636	1.23651	2.07993	1.87873	2.19155	8.28877	5.53535	3.25302	5.85351	5.71473	8.00727	4.97578	1.94952	1.95506	3.10249	4.62754	1.74502	2.50851	9.22157	2.58043	6.564	11.3658	4.05663	9.91177	4.42331
SCRN1	25.6432	15.1531	13.3455	10.8395	7.64572	16.9397	10.5426	12.6151	23.955	12.7785	18.6639	18.613	10.5441	13.4071	7.68874	26.5141	10.1245	5.03905	23.7912	7.39723	33.6757	20.3187	9.72246	19.4166	27.3556	20.8135	12.0402	17.5916	19.5561	19.5159
CASP8AP2	2.32702	2.48105	1.3644	1.40983	1.16733	1.64268	1.84925	1.76641	1.87356	0.714946	0.494635	0.731901	1.15238	1.23031	1.35987	1.97467	1.15301	2.27927	2.18187	1.04072	1.55576	1.11806	1.59426	1.20636	2.20154	0.623795	0.603729	0.392942	0.618699	0.690807
PXDC1	15.6323	12.5545	6.78808	10.0074	8.31492	19.3249	6.73869	10.4844	15.1846	12.4177	18.5173	15.4591	13.5804	17.7336	8.93075	25.8793	11.3536	4.95552	12.275	9.08474	28.266	17.0262	8.2832	19.2815	9.86543	22.0174	19.5536	14.5538	19.1056	21.1214
SMEK1	10.2566	14.2127	7.24785	9.29897	8.64072	11.0865	11.8177	8.85643	10.4711	6.37394	4.93185	5.07623	7.69431	7.78592	7.01906	9.35024	7.36442	13.2331	14.3857	6.51426	10.6039	6.73746	14.6834	7.64266	9.25062	5.04497	4.3102	3.55374	4.32428	3.65314
DCAF12L2	0.976804	0.423186	0.366498	0.452834	0.315265	0.643269	1.41703	0.428711	0.930286	2.01325	1.71777	1.26418	0.785816	1.2174	1.29442	1.72072	0.881633	0.199615	0.694982	0.28897	2.27398	1.16768	0.365203	1.78761	1.06913	3.31908	0.64635	6.36258	1.3714	2.84136
PLP1	4.5052	1.19021	2.63325	8.68595e-06	0.0802893	2.49378	2.9643	2.34466	9.47785	2.08331	5.50095	3.46144	0.916209	0.732571	0.382562	4.52197	1.05652	0.903255	3.4946	0.12986	5.89667	0.654923	1.00901	2.82057	4.55927	5.5099	0.812589	1.91573	3.5574	12.545
SERPINE2	4.23468	3.36979	1.04671	1.84844	2.88338	4.62243	4.03321	0.619715	0.449702	1.47205	2.04683	0.921751	3.08227	2.08531	2.35258	10.6408	1.89996	1.73167	3.564	1.93766	11.0222	5.3076	3.14649	3.84238	5.59873	2.36847	7.08619	1.38357	3.28513	0.988054
ID1	46.2615	14.3226	43.3683	13.6396	15.4598	78.1412	9.98874	20.6697	68.08	10.4811	241.214	77.5098	28.8174	29.2963	29.4478	34.3762	42.4012	10.3027	83.1943	11.4096	73.6093	48.7114	19.8293	73.3073	38.1814	95.8584	128.507	21.2522	48.6052	160.77
ST6GALNAC4	4.13614	2.2811	2.51143	2.44532	2.47317	2.56341	0.780395	0.521606	3.34872	2.23464	7.90085	3.38292	2.24482	3.33634	3.0569	4.22098	2.06644	0.61921	1.50371	3.09441	3.25086	3.89033	0.839002	4.62239	2.60497	4.30404	11.1292	4.30516	8.3368	5.12961
USP53	2.79244	3.52127	1.65781	3.22417	1.81317	4.14184	4.45593	3.13653	1.75533	1.63793	1.13684	1.23138	1.77655	1.46956	2.53979	3.60125	1.40538	3.2383	4.0052	1.18665	5.34764	4.63138	3.54204	5.01228	4.53238	1.02949	1.44736	1.3391	0.836605	0.76169
MAP3K10	4.0621	2.30734	5.65557	3.52015	4.29459	2.33674	4.76242	2.4057	2.9203	5.83815	6.83584	4.61508	6.27518	5.11136	3.10881	4.14776	4.38676	2.97267	3.12558	6.81966	3.05377	3.57551	3.61269	3.63309	2.21648	7.29723	8.65464	7.74956	7.38685	7.38821
SLCO3A1	2.51252	1.60065	1.19168	0.898686	1.2751	3.15992	0.591577	0.972975	1.58705	0.909148	3.05726	1.19548	1.031	1.96327	0.954928	2.90288	1.2988	0.875365	1.93642	1.3602	4.2674	1.90197	0.815473	5.87225	1.74321	1.59952	5.43081	1.25743	2.72723	1.50251
EPN1	26.5925	10.4089	40.9203	28.975	27.126	12.7117	11.7348	15.6868	31.0174	45.4437	43.1705	49.9092	26.2053	27.7589	32.4137	16.5599	35.764	11.8873	13.6033	41.5517	24.321	14.1577	19.6683	22.2681	11.6791	31.6088	30.8655	78.7062	46.02	49.1368
RDH16	2.84668	1.80883	1.7845	0.895266	2.06617	1.74006	0.996305	2.1569	1.3191	3.61357	1.51807	3.18365	1.6222	3.07188	0.4828	1.01526	1.98191	6.01041	1.35177	1.47053	3.56318	1.46045	1.12861	3.25081	1.5504	2.6799	6.48707	1.18424	1.61483	8.70363
CTXN1	5.89198	1.91158	12.5097	3.49523	9.39216	3.63903	1.33621	3.32088	4.19063	9.93577	38.4885	12.6999	5.61402	6.63996	4.2246	20.7849	7.60392	2.68626	2.26053	12.275	8.23949	7.46744	4.84835	5.66572	4.27279	24.6749	11.438	18.1078	23.6308	43.2493
FBXL5	32.0829	20.9052	14.6127	23.4499	14.6265	28.3217	24.3892	15.0995	15.554	13.4672	9.30213	9.40639	12.0266	12.4031	10.6241	15.3348	12.2973	14.2085	24.8491	13.5122	22.3032	28.1879	28.0325	19.8794	45.0181	8.61749	8.01351	8.63371	11.4799	10.5372
PRKCDBP	6.6486	2.611	5.26812	1.65635	8.66866	7.16936	3.9757	3.13625	5.95859	8.2481	21.8629	8.44333	6.10797	7.66526	9.7108	24.1025	5.83632	1.90535	5.3989	6.04548	15.163	7.63199	3.52103	9.23246	4.67302	19.6742	16.4938	5.97535	17.2525	11.9729
PCP4	292.363	30.514	68.2517	53.5429	84.8335	114.792	109.949	147.968	141.475	78.4899	343.776	173.045	62.7197	87.4145	65.4375	469.044	114.131	52.2919	132.189	26.5891	426.986	191.282	59.0093	214.387	228.885	179.494	110.702	88.5518	147.03	231.913
SGSM2	21.8808	17.5243	27.6348	15.4832	30.3266	17.6321	10.2041	16.8743	26.8978	25.4175	31.7844	36.4475	30.58	26.2264	27.7143	15.7465	25.5259	14.1464	18.3736	32.0235	17.1402	22.8006	23.9382	23.739	16.6147	42.7472	47.5739	54.2669	38.9855	45.9752
EBPL	15.7902	13.1505	10.2342	18.7879	36.0984	17.8125	18.3925	18.575	10.9063	7.66597	5.57219	15.9394	10.2993	10.4322	23.2497	9.45863	16.6155	39.0177	18.4159	15.1779	11.7501	13.0003	20.9292	14.8832	17.2	9.43663	10.5348	4.18865	6.65863	7.79009
RAP1GAP	9.70409	9.30087	30.8722	30.8309	49.8163	22.5471	4.88126	28.1956	9.2155	31.4399	11.4778	12.0989	32.5172	26.3911	61.1731	7.8263	15.4923	26.7794	5.29685	52.2091	3.17411	14.8238	27.0319	14.5018	5.73356	15.5053	22.4851	17.9525	16.135	8.95273
GPD2	8.80919	12.1119	5.41602	6.31664	2.95654	8.23644	11.6479	6.73524	7.04442	3.60792	1.88169	3.10663	3.5175	3.5953	4.66431	3.38533	3.29874	7.69696	8.42597	3.32169	5.53648	7.61897	5.66856	5.50374	7.81889	2.31952	2.35975	3.30309	2.48238	1.62383
NAV2	3.76767	1.45779	1.18224	1.2581	1.59901	2.18923	0.929441	1.76985	1.98639	1.42108	2.95065	2.91025	2.45066	1.93434	2.36718	10.2919	2.19449	1.44648	3.09022	1.02428	6.486	2.82197	1.30984	5.95284	4.17676	3.76037	3.0715	2.38636	3.4088	3.35971
MZT2A	36.9	20.655	60.2976	37.3653	77.2171	22.1166	27.0619	23.5492	41.5689	70.7589	68.689	79.8514	78.4418	50.9138	67.2363	32.9825	86.7012	15.7891	24.1476	69.7792	24.016	18.5536	30.4633	33.9127	23.2006	109.719	58.6391	133.618	81.7701	110.994
MTIF2	7.27174	9.48041	6.61943	6.9652	6.10509	10.7793	5.00857	9.2989	6.14005	5.97476	3.35777	6.17937	5.96996	7.14557	7.73828	4.46433	8.07216	8.64391	5.1943	5.00333	6.59712	3.87516	6.25119	5.70882	5.50308	4.58448	2.51609	2.55105	3.76841	5.35022
NAT9	11.9616	13.2815	13.8965	8.88998	11.9081	6.77622	11.0496	10.1096	12.2051	14.1355	11.7541	12.7758	15.9484	13.1118	12.5662	7.03091	15.359	13.3778	7.61568	24.7605	12.2497	13.7281	9.52782	9.82939	13.078	9.32135	21.2329	16.7556	17.6857	17.4376
ARHGAP32	4.70845	9.88314	4.3868	8.59857	5.91801	5.1428	6.07485	6.34566	3.92017	3.62832	2.08798	2.52072	5.19099	3.92271	5.49866	2.3382	6.50051	9.51528	4.25544	6.45045	3.85643	7.73117	6.06651	4.88641	4.78662	2.61858	2.93292	2.61298	2.16586	1.5988
IFITM2	105.586	52.7661	65.7274	70.116	92.3882	106.489	84.3211	26.1759	110.006	106.772	244.153	72.3389	123.17	134.539	239.66	159.781	67.8161	50.0307	107.691	163.356	143.75	67.3615	46.9822	180.131	81.2071	88.7083	526.661	96.4807	242.208	152.506
LINC00578	3.06805	2.23184	0.736603	2.31155	1.20841	2.61059	0.640032	1.44712	2.85919	2.85115	1.81621	2.74585	2.47241	3.00431	1.06268	10.9724	1.69977	1.44985	2.29552	0.205396	10.7071	4.48721	1.68696	5.83855	10.0992	2.80087	2.92266	1.44896	1.75784	4.74102
PPP2R2A	13.6095	11.0626	12.6045	20.2336	12.3704	12.6094	28.6804	17.6245	14.6584	11.7917	7.12399	8.87961	8.87743	14.3681	9.78486	12.5489	18.6414	32.2026	17.5271	11.836	16.2036	11.371	14.3806	9.76094	15.9533	6.75309	6.47171	4.99321	7.44849	9.14984
RP11-483P21.2	1.02447	24.4095	3.55219	7.50768	12.7605	4.25612	23.3795	10.0556	0.745915	11.3048	0.609622	0.641758	8.56693	13.5856	10.7815	0.156547	5.72607	40.0273	7.18859	11.9763	0.156547	6.4216	7.17885	0.156547	0.156547	0.80514	1.03552	0.18872	1.46357	0.440736
CSDC2	3.17129	2.28185	1.75294	1.2905	3.83352	1.3558	1.49222	1.15648	1.8502	4.10253	10.3796	2.86498	2.16769	3.82187	3.99486	14.9964	1.4659	0.682002	1.35652	2.52001	9.86945	4.31316	0.949676	4.33856	1.69148	7.15884	3.90251	3.67921	6.25492	7.11963
ASB8	10.4617	8.82694	2.55085	11.0282	3.60086	10.6108	11.2337	0.757276	9.544	8.46762	7.23938	8.33507	8.71894	6.73121	8.07852	3.65286	1.70615	9.35595	10.141	9.41163	8.70269	8.28602	7.96827	10.7178	9.43183	7.19859	5.11505	5.34392	8.18094	8.27287
CERK	4.23583	2.34192	4.4858	3.54108	3.45768	5.72371	2.13376	3.0853	4.4098	3.81229	6.46857	5.09668	5.01328	6.80304	4.59499	11.4552	4.50761	2.54575	7.09578	3.92648	10.5736	4.50041	5.18567	8.70365	2.92146	5.83083	8.07018	3.85728	9.40176	5.81729
PKP1	28.4274	4.02662	27.9287	9.92034	2.51716	20.3368	1.15475	10.7343	50.2945	36.1492	27.9135	55.5169	29.968	17.4328	4.21494	8.24764	32.4472	4.41077	21.8841	0.68316	9.08897	7.19004	7.08914	12.5306	40.6195	35.1698	22.1916	70.1767	37.0319	31.4591
USP9Y	8.49013	11.2319	4.37359	17.0257	3.63259	7.21941	7.09906	6.41249	9.3933	4.30004	2.73798	3.35855	3.47003	8.46749	4.76771	5.14401	2.33441	6.58735	6.60557	4.42324	5.96087	6.64021	9.08511	4.66134	7.43086	3.21557	2.29434	2.51663	2.78066	2.49085
ACADS	4.72789	3.61217	6.86383	4.52926	5.62699	2.88551	1.83899	3.08881	5.9798	6.74381	8.7089	8.67033	6.95252	7.71506	8.21933	6.0029	6.82218	3.43429	4.91921	7.78005	3.12676	4.40424	5.81386	5.31146	3.56737	10.7732	9.51954	13.3641	11.6731	11.4257
FUBP1	14.9227	16.7996	15.3526	9.83755	15.6062	16.8598	16.0633	11.0916	17.684	16.7017	11.4277	15.8791	18.8915	20.0347	16.1618	17.053	13.3409	13.497	14.7143	13.1488	10.1458	16.0514	13.1993	9.04073	18.1	10.2429	10.4504	11.5637	9.97215	10.3716
SETD1B	6.19124	4.92365	7.01146	6.69867	8.85564	6.33055	5.56432	5.47849	8.2268	5.70322	10.2204	8.12382	7.83242	4.38969	3.87498	9.99194	8.07732	5.53469	7.60718	8.40586	6.71517	5.78576	5.91551	7.51634	6.55183	11.6785	7.15691	8.84173	9.37986	9.5997
TP53INP2	19.8939	19.8002	13.0569	9.42934	10.1882	18.0898	9.46502	15.0376	17.3448	10.0643	14.2375	17.7404	15.7933	13.2816	10.4317	20.2877	17.5807	8.2176	21.5449	8.89195	18.4342	28.7636	12.4301	25.8364	21.9455	24.7255	17.2617	20.933	23.6788	24.465
KLHL12	12.9951	9.37254	9.81099	11.2787	13.2157	10.3602	13.4001	12.5123	9.44163	8.28219	3.9259	9.71435	9.13464	11.7585	12.3003	6.4682	9.43919	12.6379	10.6234	9.68711	7.88603	12.4198	8.41482	6.25785	13.346	4.99231	5.69018	8.6905	6.94319	4.11467
ACP5	8.15308	20.9534	16.0031	22.7176	9.27187	21.0437	1.43524	14.2574	13.1163	7.19706	10.6163	12.228	21.1253	10.9683	6.84705	10.0424	16.513	5.19899	35.3952	11.0118	11.9162	20.2139	17.4114	22.6372	8.70167	12.5858	24.0108	10.6373	18.4295	27.5518
FES	5.9796	3.45862	5.81332	2.14172	3.52879	3.03123	1.19677	1.24723	6.25156	4.07264	8.53291	9.2418	6.02603	4.56618	4.02544	6.27994	6.30026	0.920341	5.14492	4.19123	1.866	3.70396	3.93237	4.92518	4.01042	8.39556	16.3703	5.56851	10.2197	7.34343
PDZRN4	4.68776	0.471734	1.72839	0.45669	0.839849	3.07141	4.74156	4.63061	2.91961	1.53979	5.17989	5.55933	3.23488	2.37862	1.69323	10.6502	2.9835	0.87717	2.59401	0.384668	5.66047	5.63473	1.29763	7.63536	5.49187	5.47348	1.75975	3.0127	7.05364	8.95138
PTPRJ	10.2925	11.807	11.6608	11.5721	9.55921	10.4171	7.5205	11.0349	11.6596	12.0477	7.10576	9.50721	9.52559	6.55234	14.2655	7.00117	7.23292	15.1868	9.80802	7.37186	8.54127	9.28825	6.56721	7.18559	8.51965	6.29696	6.79773	9.77166	7.43022	5.87688
TFIP11	4.51733	7.77919	7.06076	3.17901	9.17333	3.62962	4.81322	6.34336	7.81932	7.90237	8.98681	7.68373	8.90632	5.93346	8.37567	8.33592	7.85	5.98839	6.13477	7.28547	9.1393	9.01212	7.37891	7.78481	8.26524	10.257	14.4608	11.2592	11.3196	10.4247
NARG2	2.92525	2.57867	3.51228	1.90575	3.13664	4.16777	5.20311	4.81106	3.4509	2.34142	1.60187	2.3368	2.07186	3.49888	1.85255	2.64166	2.0681	6.02814	5.15257	2.77107	2.86081	2.81853	3.96871	2.75162	4.99949	1.84356	1.27805	1.48827	2.50603	0.901617
GPR173	1.30033	0.252628	0.817189	0.858769	0.71313	0.886511	0.348379	0.765081	1.3502	0.846173	1.87857	1.76709	1.29229	1.61184	1.40145	2.64121	1.3094	0.41099	1.41147	0.565132	1.44244	1.02043	1.0289	2.63228	1.12189	1.82	1.94558	1.10666	1.91694	2.53461
TPM2	411.99	81.5059	188.21	138.705	253.686	221.341	135.045	293.194	248.838	233.701	963.424	495.183	237.124	261.394	155.006	1220.86	301.508	80.3448	259.728	96.5351	691.801	332.419	193.133	413.793	382.182	956.576	401.929	433.872	721.639	920.108
IGLV8-61	2.9925	20.4764	8.94892	5.34535	11.1298	0.471585	0.471585	1.34216	0.520566	6.83484	6.14328	2.00365	2.30123	19.4917	9.40694	13.6974	2.49956	2.85159	5.71215	30.7278	4.44769	5.59269	4.65525	10.09	1.42425	0.471585	4.76595	0.722324	11.9056	0.471585
MAEA	19.526	15.1184	19.9809	23.5865	18.4065	13.4254	15.206	12.9869	19.2584	14.0905	15.6852	20.4849	13.5193	16.6793	20.312	15.5379	20.1166	16.0701	9.58833	27.1512	10.1846	16.0046	13.5966	12.6445	13.987	15.2104	13.9292	18.5343	18.8332	16.1
RP11-727A23.5	2.82378	2.90977	2.556	3.30655	2.60971	4.09893	2.05404	1.26045	4.14172	2.92935	1.67943	2.45632	3.73059	3.17763	2.72511	1.23008	2.62162	3.84805	2.99118	3.16581	1.42544	1.46493	3.31256	0.998037	2.72285	1.16006	2.07398	1.57576	1.44896	0.998037
SYT13	1.84033	5.15841	0.68721	0.86374	4.67782	2.41946	0.363012	2.89472	1.42212	2.84714	0.776355	2.28106	1.13486	5.65209	1.79618	0.453387	1.36467	3.42154	4.99018	2.47433	0.872203	3.10349	1.11769	0.731352	1.62416	0.910614	0.770532	4.21574	0.999803	1.26593
TCONS_l2_00026666	4.01588	4.86894	8.38693	10.1207	11.0142	4.65054	10.1919	5.76372	8.82139	8.73091	7.01401	6.25082	9.79691	5.82946	10.1936	3.30301	14.1754	8.05948	4.70279	11.9152	3.35088	4.7574	8.15335	5.11295	3.60581	8.15661	5.32968	6.61973	6.08641	6.9129
TCONS_l2_00017934	5.27952	0.659949	10.8188	3.00237	5.45235	11.7313	1.29701	5.32594	5.60429	11.5213	7.0167	19.94	4.32329	12.8746	6.04054	2.87973	2.23707	1.56874	6.02971	3.80448	2.02585	0.696409	3.4931	4.56993	5.29434	20.6666	1.67649	50.0413	8.12233	25.1667
NDN	16.0862	7.95503	12.3747	7.5843	14.3299	14.011	11.4394	11.7152	10.0081	9.44426	17.9779	17.9809	12.3243	17.1124	10.8715	31.4649	11.727	4.48192	17.7921	11.2425	23.7538	14.7929	10.6206	23.3366	14.3658	21.6644	11.8492	12.311	21.8025	25.4445
CPSF6	9.78624	10.9298	10.1812	10.2293	8.85285	11.5938	19.1047	10.0713	5.88717	10.6118	15.7618	9.755	9.96153	10.6451	8.12022	8.72614	8.55602	8.97445	10.9656	9.66055	9.60801	7.03453	7.32338	5.93389	8.7743	20.8501	14.5778	11.912	7.78972	9.95746
PPP1R21	5.99558	13.4223	4.18875	4.46126	6.10039	8.16905	19.7742	4.72514	4.42334	3.4228	3.33282	3.16975	3.24917	5.9143	3.62828	3.80493	3.96778	5.06933	5.64716	7.37007	6.14671	8.90724	4.53057	6.04141	6.90062	2.73896	2.108	2.87521	3.92155	2.92718
CLEC7A	2.40159	1.71586	1.13113	2.199	0.91989	2.34584	1.39506	1.76722	0.581377	0.751586	1.14331	0.772856	1.39054	1.73806	1.42971	2.77341	1.10319	0.733466	3.93701	2.28806	2.60936	1.77715	0.548879	5.87185	3.2177	0.474461	5.6224	0.351115	1.39502	0.751823
FJX1	1.37323	2.10661	1.61725	2.57093	1.6493	1.18864	1.35476	1.89205	0.750184	2.36345	2.98966	2.27885	1.57052	2.05317	1.65912	2.80371	1.50411	0.535853	1.24622	2.18195	4.52603	1.14392	3.95025	2.55273	0.665423	2.94008	5.83805	2.10997	3.63399	2.06084
SCD5	7.87467	15.9025	3.0321	6.76265	4.37851	4.55167	3.78253	2.58159	3.99374	3.91857	5.39099	5.4944	3.42964	5.78561	4.2489	10.1093	3.74752	1.99362	6.59656	4.65048	9.994	15.5406	5.73898	8.80876	6.98767	6.04288	4.67995	3.8224	8.0825	6.46536
TMEM97	10.8491	4.60882	7.30467	5.74558	9.3612	4.51188	6.93958	8.53695	10.8447	9.42736	8.49797	9.44662	9.16435	5.81166	9.2579	4.04651	9.52235	10.9299	5.58081	8.6604	6.39727	3.59095	6.23835	4.47586	5.91959	9.33969	3.11587	3.84906	3.82281	8.26744
RANBP3	12.3762	10.6328	10.1965	9.49722	15.3028	12.7297	7.99495	10.2263	10.7687	11.2054	12.4765	14.4219	10.7167	13.3423	7.95781	16.3384	12.8525	7.31816	7.50574	15.5474	8.96357	10.2628	8.96929	11.0057	9.89575	17.2438	13.8107	23.1964	25.0016	15.9701
COMMD10	8.92298	9.20743	5.52689	12.5031	8.95522	13.3395	13.561	9.31946	7.55253	7.88007	2.21251	7.11578	7.69588	7.48814	6.84869	7.82399	4.99284	8.07825	8.59367	5.75215	10.4027	13.9704	8.02115	7.58145	14.1065	3.87688	2.36918	4.00907	3.73361	3.02585
RTCA	8.45215	9.94543	10.9318	10.0537	12.8582	15.6459	8.32184	11.4508	6.26651	5.76128	3.80517	4.74506	5.506	5.14157	7.62485	4.04724	4.69963	10.5436	8.60695	8.24408	5.1488	5.17787	7.84781	9.58261	11.0024	4.54325	3.22283	7.84871	4.52772	3.64564
STYXL1	7.08982	5.34123	12.5315	7.18164	12.7086	6.42645	22.3083	6.82691	9.73897	13.0517	5.93765	7.54494	9.0279	11.7184	13.9964	4.95887	11.5904	11.2487	8.97945	17.1742	6.75359	6.71073	14.2401	5.23974	10.7507	4.60231	5.81715	9.11671	4.73743	10.1665
C20orf166-AS1	3.52817	0.223583	1.22369	0.678351	1.18044	1.48813	0.473756	1.18463	1.60906	0.773162	5.20739	3.27195	1.76477	1.80073	1.28598	5.62361	3.28414	0.675442	0.936065	0.435887	3.0127	1.81014	1.19216	2.85581	1.48126	6.25049	1.46784	3.21106	6.53036	6.58451
SMIM22	8.31433	14.3545	53.7918	79.1853	17.0692	33.8733	27.8262	38.5955	10.6076	80.6282	3.12201	18.468	39.6652	46.607	2.28769	8.78811	81.6777	65.0895	12.2523	104.087	9.47752	14.999	68.146	23.6154	10.7189	17.3629	16.983	31.0504	31.6375	3.24371
NPEPPS	20.7061	15.2618	15.2306	22.5969	19.8068	18.6457	27.2539	24.5778	15.2302	13.9364	9.26939	12.433	14.0456	18.6772	15.4708	14.3015	18.4864	26.5422	21.8895	22.5965	17.1387	18.53	21.3375	20.0961	26.5111	9.67425	8.26659	11.1512	9.70056	8.55528
NIF3L1	9.20457	8.10446	7.01783	7.53426	8.17974	11.4868	5.53132	10.5387	8.40792	3.40559	4.39696	7.78472	9.13426	5.8161	7.04118	5.16457	6.98045	8.51332	7.99251	6.48135	7.47513	3.79263	5.27058	8.20853	4.88343	3.29683	4.27223	4.01085	4.67907	2.86159
CA11	7.96494	1.27821	3.62087	3.20975	4.37468	4.83902	2.13112	3.45335	4.38023	3.2482	9.9034	6.94805	4.30914	5.67563	3.33645	8.76547	5.01365	1.64932	4.82603	6.11928	8.05269	3.06268	5.6826	8.59775	5.69706	8.49018	5.87266	6.95181	7.77343	9.29133
FKBP5	48.0282	33.2528	45.1529	39.8636	55.5224	43.6717	84.226	77.6542	11.6725	61.6577	5.41392	21.4357	71.8203	51.2999	36.2825	17.045	35.2812	119.781	31.7956	27.2352	14.1768	26.016	56.1618	33.4026	65.8613	12.6203	13.3825	53.0669	36.1567	10.1638
EPHX2	34.2031	16.9451	21.0588	13.6038	8.12081	12.9285	15.7307	20.463	26.7536	24.5159	19.2721	20.6135	12.3669	19.3884	10.2433	9.29738	25.2575	22.9785	14.9418	12.2587	9.02417	13.4773	12.9723	12.0889	26.2252	19.9846	7.11933	67.9633	22.5031	24.7178
ZFP36L1	91.1222	68.0428	64.6436	51.0383	77.3561	103.722	41.7048	50.9292	77.0257	41.2565	138.834	93.4838	75.189	75.668	104.36	176.639	68.3183	34.0242	78.9982	72.0027	144.231	93.6276	44.8199	133.735	121.351	124.683	125.394	56.3719	118.704	150.578
NES	14.0239	7.5037	9.59089	5.25397	8.64156	11.7829	6.59383	7.20459	8.70705	11.0799	28.1854	14.2328	8.9161	14.3202	8.58493	36.5361	11.8187	3.98587	10.4089	5.19291	25.1869	13.3131	7.53891	13.2556	11.7776	23.2471	9.24825	10.6109	18.8891	24.7405
ADAMTSL1	6.21822	0.305513	3.31029	0.353806	0.750215	1.1065	1.84239	1.86889	12.0607	1.35366	6.40533	4.33975	1.67206	2.32018	0.626389	2.34321	1.60854	0.426422	1.76643	0.496122	3.73905	1.33108	0.639276	1.98628	3.3469	7.8152	0.616063	1.49354	2.85222	15.5603
CSF1R	6.94002	9.68984	10.2399	4.80613	5.45649	11.5073	2.98869	5.77919	4.40764	9.65422	16.6858	6.69932	9.2674	18.1728	7.68244	24.043	4.56407	3.58975	13.0546	8.13894	13.0132	7.76975	5.07732	25.7941	5.90807	7.5495	27.0863	6.78044	15.7995	9.74761
ZCCHC6	7.75032	9.66484	6.48264	14.5209	8.91433	8.56678	14.2759	11.6924	4.56783	6.00071	2.08101	2.93901	6.05258	6.94438	4.13532	2.19376	6.77394	10.6927	7.4387	9.00321	5.75719	8.05806	19.0361	7.96024	14.7072	2.87332	1.9659	3.12622	3.21693	2.72342
ATXN3	2.49298	2.79481	1.10503	2.82588	2.32673	1.64891	2.39085	1.96775	1.6824	1.27788	1.03372	1.40763	1.9635	1.91055	1.60848	1.787	1.70136	2.27959	1.45308	1.47274	2.27793	2.45799	2.47236	2.28883	3.06262	1.25674	1.59391	1.06922	1.24651	1.35232
RXRA	14.3579	8.61865	11.2144	6.4365	10.3705	10.2815	5.25963	8.44883	17.1079	11.2697	19.7135	20.4283	10.9847	10.7342	11.8697	11.5766	12.3922	4.54142	11.9051	10.1696	11.7656	9.73048	8.02207	14.4718	12.6477	24.2895	17.394	25.0517	19.7203	23.7344
LZTS2	16.8974	8.59203	19.6221	11.6222	17.2078	15.8542	8.34007	9.92742	16.0698	18.9931	40.1798	27.1735	18.3317	19.6488	18.9822	34.0991	22.0566	6.59319	11.9993	23.2663	23.8577	10.7611	13.424	17.6254	11.5239	41.9178	29.2027	29.554	31.9168	43.2782
ABCC10	3.34694	3.57777	3.14859	2.68223	4.62353	2.27515	1.40491	2.08448	2.73996	4.21009	7.60524	6.35674	4.98066	4.73532	3.98905	5.12651	4.5645	2.27069	4.30338	5.15909	4.48872	4.24571	2.52749	4.84063	3.60007	6.96509	7.89534	7.36052	5.61765	8.33761
IGKV1-5	39.2663	42.6386	69.3304	21.6697	50.7959	6.47629	5.141	2.81803	12.385	7.24298	23.3212	12.0124	31.4805	45.628	31.1083	92.2409	3.66493	4.96392	355.659	97.8205	50.5872	24.1769	11.551	24.3946	15.3801	1.25589	20.9659	1.02481	144.635	1.83717
CACNA1C	4.67527	3.52573	2.85416	2.49391	3.04678	2.23002	1.75418	2.45432	2.13526	3.36763	6.43599	4.75208	2.79331	2.43687	3.65771	6.90357	3.17808	2.25807	3.57113	2.87872	6.13597	3.67245	2.74827	4.62938	2.85515	5.22263	4.96158	3.90976	6.10102	6.65201
INO80E	14.7268	15.0982	16.4249	10.6038	22.0939	10.5931	17.2715	13.3292	12.3712	23.6871	44.217	22.288	21.9598	28.215	21.2932	15.6429	13.8622	7.84333	14.9138	23.5277	19.7	14.9903	14.8718	9.61032	4.54856	47.5135	42.4099	62.4703	37.6235	54.1801
PEX14	12.531	6.17095	11.1739	7.44417	11.2329	8.84167	8.0373	6.16404	9.9556	9.03813	22.4562	17.2954	11.5076	11.1476	11.0991	18.7892	12.6515	5.53401	6.58304	11.1226	13.4356	11.2835	7.9607	10.7437	7.54845	23.3933	14.1524	16.4663	21.8866	27.6886
GALNT3	6.17667	12.2869	8.57489	15.4767	4.35844	11.4462	19.5682	12.049	14.5568	11.2951	7.85008	8.27368	6.98267	8.56875	8.65104	4.92357	4.28845	15.4535	8.99666	12.3228	8.43455	14.7825	10.1722	7.49678	13.8457	5.47119	5.19131	9.22175	4.2867	3.89724
DSC3	4.89443	2.1172	0.381994	1.79361	1.09772	4.40039	0.520521	1.13615	3.90661	1.40502	0.795316	2.06909	0.710403	0.589937	0.529806	0.923423	0.937121	1.4374	5.75616	0.270232	4.43962	2.36303	0.968856	4.09506	6.38499	2.08512	1.95838	0.901923	0.645678	2.68946
PPME1	16.1168	13.7878	14.5329	10.7381	11.4227	9.00392	11.7225	13.1938	12.9508	11.9252	17.4641	13.7717	12.8636	8.8787	6.86466	16.1636	10.0078	14.3588	11.3141	11.5292	12.2513	21.7312	8.34979	7.04122	14.3403	11.269	8.27045	14.274	12.874	13.8146
CYP3A5	10.0118	0.337462	0.842998	0.816717	0.379677	9.54814	0.951923	2.59021	6.2148	1.12693	1.2359	9.06753	2.29955	1.05622	0.78143	1.45229	2.8599	0.553362	4.20396	0.300953	2.91705	2.55623	1.39251	3.51444	8.10476	5.80112	4.3882	5.43198	3.92228	2.08081
HMGCS1	20.1195	13.6768	7.32069	10.7326	8.7824	7.21358	15.7313	8.67688	14.2269	6.01713	6.62858	7.17545	5.47443	5.11066	4.2191	8.80753	9.01663	13.3106	17.1808	5.87344	16.2118	11.0092	12.9944	13.5865	40.6558	7.10748	5.42156	11.3151	6.24981	6.73954
RPLP1	647.499	466.141	776.558	489.029	1024.93	762.584	574.477	562.062	629.238	975.835	2187.8	991.35	1083.81	639.926	994.761	824.583	882.663	581.473	537.883	933.097	774.612	593.546	687.938	726.442	454.478	1705.59	1649.16	1542.68	1578.92	1525.83
ARHGEF25	14.9609	2.93196	10.8822	8.23504	11.5699	9.55082	7.26289	8.39378	12.5544	6.89703	21.6574	20.5128	8.21679	15.4535	8.09371	34.3392	16.3191	5.22003	12.0374	6.71509	22.2641	16.9709	9.62896	20.5649	16.1566	23.695	12.5523	8.13195	20.6526	34.0046
NDRG3	43.8763	29.8985	27.0989	32.7555	23.8323	19.318	24.4365	24.9488	52.9266	15.1838	13.7159	35.6877	13.9455	34.6781	22.2791	13.9781	26.3071	22.9061	28.9374	40.6606	17.9892	40.7913	50.4917	21.3373	59.9979	14.0049	9.8852	40.485	17.9919	25.8595
TMEM240	0.720598	0.461425	0.952288	0.232963	2.81248	2.36995	0.525184	0.50384	2.94636	0.689867	5.07537	3.14742	0.451643	1.06527	1.85995	4.10553	1.62314	0.453153	0.521993	0.463186	1.7894	0.696216	0.232963	0.398763	1.03994	5.09893	1.12313	2.34475	2.26644	2.93069
SLC27A2	2.82517	3.29895	4.82866	4.53915	7.55824	2.23918	7.37292	7.12375	8.40873	5.77475	2.39573	3.20198	6.88808	3.10869	6.70762	0.896678	3.37312	4.5135	4.71682	4.30568	2.05361	2.24817	4.67669	1.20602	5.30487	2.98448	2.11248	4.4526	2.28134	3.4984
ADIPOR1	18.493	53.5865	26.8407	20.6167	30.9795	40.3015	25.4376	30.0164	34.3981	21.4458	21.4142	26.8806	19.7585	18.2465	19.7845	16.7891	31.7065	38.4807	34.0976	26.5684	31.0299	39.5526	16.4216	34.1709	28.6913	19.4173	16.4712	25.4171	23.741	22.511
DCLRE1A	2.41491	2.41521	2.48144	3.02066	1.95646	4.36043	5.09334	2.70188	2.20102	1.8845	1.07151	1.61261	2.39049	1.59414	1.41885	1.19488	1.88969	4.22969	2.43609	0.992027	2.39973	2.45581	1.43802	3.23483	3.51441	1.98439	0.66601	1.47077	1.36001	1.33568
MATK	0.236049	0.461786	2.41461	0.552407	0.724084	2.07369	3.06655	1.16391	0.28009	1.57092	1.28593	0.48002	3.82334	0.803037	7.20142	1.28518	2.0751	0.680948	0.945311	4.8792	0.726859	0.310368	0.746805	2.07165	0.236049	1.50943	1.06809	0.849222	1.567	0.611211
TSC22D3	90.3298	33.9924	32.5559	18.6329	22.0426	79.1791	27.2562	26.5348	52.9564	51.5748	14.5726	96.0692	41.9106	37.0003	14.7346	19.8017	40.3518	20.5947	64.1311	11.1223	17.8195	31.1099	23.1384	44.0364	86.5208	22.1425	35.241	204.74	87.3214	25.4758
RP1-193H18.2	1.76829	1.04028	1.4866	4.39473	2.16944	1.39586	3.20088	4.23836	0.717947	2.73931	0.492113	0.523241	2.66723	0.893401	1.45185	0.642563	1.76977	7.26377	2.50959	1.46058	0.572535	1.04995	4.11468	2.12962	2.05727	0.970249	1.00763	0.287553	0.89408	0.765723
NDUFS1	11.0456	7.3451	7.19232	7.77645	10.4122	4.64732	6.70199	6.08755	12.2474	8.15176	7.33098	7.23895	7.0453	8.66718	6.9471	8.30346	5.35228	10.0454	6.5818	7.66657	7.06162	4.17523	4.93267	6.03336	11.0834	6.35752	5.56672	8.01477	7.54334	7.06651
XRN1	5.10839	6.04967	2.9669	3.56596	1.94755	4.18387	5.41777	2.97081	2.99824	1.79628	1.4612	1.91248	2.04674	2.11442	2.15128	2.93047	1.86303	3.92561	4.83576	2.16296	3.76158	2.95992	2.6072	3.20713	4.79942	1.25667	1.21284	1.35264	1.39422	1.00894
WNT11	0.700022	0.304388	1.30209	0.763418	1.4431	1.22851	0.845332	1.00376	1.22515	0.894284	1.59369	2.10557	0.766174	5.79319	0.960483	2.49474	0.977309	0.2801	0.622026	0.482418	0.75263	1.22845	0.2801	2.04605	1.58234	7.92128	1.11891	1.66437	3.30296	2.80469
PLEKHG3	6.05167	0.926277	4.83724	2.54991	4.63476	5.43706	6.03617	4.2754	4.59489	3.91415	12.1873	6.73795	4.34948	4.97101	5.9582	12.9137	3.59207	3.12868	13.0717	2.16533	7.37871	4.80954	3.67848	5.41814	3.74934	11.597	8.6587	5.42847	8.6915	14.3658
DMD	6.28575	2.31883	1.71388	2.59659	1.97633	5.97832	3.78335	3.82548	2.36621	1.46197	3.12139	3.3966	2.63891	1.80969	1.09874	4.94197	2.45294	1.5958	5.06877	0.851445	9.02888	7.26704	2.10331	8.04571	10.2014	6.52454	1.38621	1.92848	4.17682	6.09926
NUP205	6.0791	3.95421	4.9721	4.90018	7.25619	7.07671	7.86281	5.14171	6.24151	4.46685	4.57534	5.04114	5.43451	6.38338	4.65407	5.76085	7.96334	6.53271	5.64505	8.064	9.8042	6.08304	6.68238	5.46101	4.73276	4.98414	4.0543	3.82813	4.5765	6.35974
RP11-6O2.3	2.8689	1.42078	0.899361	1.22104	1.01799	4.11914	2.35634	3.10028	2.05931	1.61866	1.4691	3.16881	1.64127	1.61119	1.13646	5.6358	1.66983	0.686842	2.9263	0.366389	3.84495	5.16827	0.887033	8.76689	9.58823	2.6833	0.951627	2.12255	2.41023	3.85207
GABRE	15.1423	8.02968	9.506	6.9384	8.04429	23.6088	3.71526	9.82331	28.6515	5.75796	21.3951	26.5945	14.6934	12.2283	16.5328	24.7058	10.5632	6.54279	23.4614	2.89168	36.6934	14.7319	10.5963	29.3979	25.3516	15.7584	21.5633	6.0994	15.5324	19.5475
TRIM68	9.23567	11.0013	13.9576	13.4093	16.0142	11.5612	19.2259	9.89193	12.5826	13.8648	8.06226	11.9695	11.4393	22.8695	12.4379	6.10178	11.6425	16.5682	7.50856	13.0497	8.03699	11.853	15.3624	7.69259	10.6973	7.95599	6.38835	10.4978	7.40617	9.1522
IGLV3-19	22.411	74.4469	44.7108	23.7976	27.1077	13.7748	1.27164	0.382361	6.63005	3.29528	12.8798	1.82641	15.2958	18.7148	16.7406	34.97	4.89522	3.20659	195.104	46.9071	31.3297	57.4424	11.6713	11.6793	4.90764	0.80608	8.86983	0.544559	43.7202	0.267515
TBX2	6.01501	1.96938	5.78036	3.293	7.84182	3.43946	4.826	2.68617	2.93928	8.29098	13.9904	7.29359	4.38227	6.48578	5.50059	8.79475	4.62749	1.49259	2.63562	3.81804	7.55966	5.44615	4.04165	7.58084	3.17144	12.8914	6.57127	5.9558	9.17187	24.6922
FBXW5	23.0544	32.0045	44.8016	31.5101	61.0382	19.9532	22.0795	22.936	30.5634	53.1218	74.8184	50.4608	43.81	45.01	54.7304	51.2207	41.9501	24.2821	26.0663	64.8813	31.7145	32.7429	26.9647	36.677	15.7346	70.0649	93.3638	87.9535	72.6816	84.6682
KREMEN1	9.53757	6.02522	8.89152	5.27703	3.62537	5.1462	3.08224	5.82345	7.95512	13.067	5.99177	11.5097	6.79046	5.76268	4.09523	4.02985	7.3091	5.09306	4.44204	5.32836	4.80872	6.57669	5.08715	6.40403	7.07005	6.58464	8.53294	10.5106	4.54026	8.70926
PCTP	5.32611	9.98151	9.21171	10.4386	8.21514	7.17248	7.0186	9.26267	1.1808	6.76462	1.68929	2.57503	6.00842	4.97923	8.34014	4.47494	7.23484	11.0403	6.90558	7.90574	3.45319	6.03133	10.6766	4.67688	4.19762	2.99644	4.12385	3.66782	4.50155	2.03323
CCDC6	16.4257	23.3518	17.0322	18.2425	18.0296	16.0532	13.8807	19.7963	15.5863	15.9039	10.4579	11.7964	14.4067	15.7109	14.0811	17.6792	11.5741	22.9521	18.1663	15.5113	20.7605	16.2985	14.9336	16.4754	12.5435	10.3779	9.06542	9.1979	9.72947	9.44605
RPL27	298.89	298.898	477.72	349.264	683.361	376.229	521.425	529.378	301.649	383.39	371.128	358.187	526.809	365.94	325.31	346.325	631.418	558.129	522.297	572.259	292.625	298.196	462.808	380.687	269.069	348.195	342.509	237.154	334.928	292.162
CBX8	0.864183	2.40285	2.25535	2.13894	3.01097	1.35629	1.4095	1.80188	0.735735	2.06835	1.33155	1.5593	2.20816	1.93057	2.75721	1.10472	2.283	1.71434	1.22894	3.81765	0.447141	1.36471	2.10108	0.7519	0.632252	1.81517	0.92102	1.85361	1.39371	1.28327
CXorf36	2.76557	1.18915	2.1629	1.86186	2.86779	1.92753	0.919496	1.99426	2.01711	2.33126	3.00266	2.95767	1.77972	4.11498	2.72614	3.62251	2.43592	1.06624	2.21602	2.19495	4.89222	2.9701	2.40492	3.28057	1.78003	3.29701	3.93122	2.84601	4.0251	3.32882
IMMT	8.64695	6.40792	6.55994	13.1382	7.0079	5.19765	12.9533	8.43716	8.25208	10.9562	7.10033	9.83993	9.04608	9.25871	6.44866	8.01491	6.66317	9.59262	11.6015	12.0625	8.34569	11.4822	9.20984	13.0773	10.5337	7.0898	6.84558	5.13054	8.51013	6.55374
CLASP2	4.22527	2.24553	2.56382	4.10983	2.02492	3.23002	3.50547	2.50841	3.96316	3.00406	1.8228	2.89837	3.37916	3.57576	3.48665	4.17661	2.51452	3.44219	3.67446	2.42125	2.82528	4.35984	2.05202	3.41218	5.58946	1.84009	1.71474	2.51951	2.21111	1.81899
TCONS_00011542	3.88496	3.70184e-06	3.03752e-05	3.70184e-06	6.23284e-06	0.000306472	1.62148	0.00104087	7.55361e-05	0.352768	7.01057e-05	3.65976e-05	1.09264e-05	3.70184e-06	7.56091e-05	0.227842	0.00043728	0.00220697	1.73523	2.17335e-05	4.19923	2.10386	3.70184e-06	2.47158	4.24525	0.72545	1.89388	0.552272	0.228778	2.1471
FAIM2	6.86125	1.216	5.69127	2.14129	2.88461	4.81523	2.41444	2.04777	3.39781	3.59879	3.524	3.94518	5.25172	7.46135	4.1053	11.5235	3.81101	1.99943	4.36776	1.41136	7.08225	2.08767	3.28142	5.97947	4.13999	6.68765	4.50883	3.91738	9.59791	8.38824
TGFBI	21.1958	22.6022	19.8603	12.3663	18.7231	22.6901	13.7825	19.0503	10.744	25.1007	30.5689	15.96	18.8059	26.3512	26.1174	38.2015	8.62427	10.6253	23.2192	15.3173	39.8274	23.6281	15.4048	49.2249	16.6456	16.1279	56.2711	7.90385	23.5969	26.5563
ZCCHC24	11.5274	8.76402	11.648	7.71052	9.2505	11.8818	7.70244	9.29279	8.16199	12.3843	20.5633	12.0899	10.2971	14.9297	9.5016	27.3684	10.8714	6.58325	11.267	8.61182	18.5478	10.5859	8.85303	16.3198	13.3943	19.0559	12.1938	13.0918	20.6923	19.6339
FRRS1	3.99056	1.499	1.83006	1.39046	1.10877	0.00888258	2.35852	1.85012	3.3343	1.15453	1.5365	1.55205	1.41302	1.42519	1.3194	1.06547	0.595835	3.38319	0.959527	1.23558	0.00126512	0.00901517	1.7345	0.0146933	1.30556	1.44006	0.689137	1.26402	1.32956	0.931504
FAM127C	10.043	4.84076	9.43496	6.77601	4.25301	6.46849	3.95025	5.03401	9.62268	7.71239	16.6243	11.4292	7.48893	6.86982	4.01473	11.679	8.84192	3.15324	8.03177	3.36761	10.2728	6.87121	5.38797	8.25156	8.67942	12.7508	9.69551	13.9378	12.609	14.0914
NDUFS8	40.6549	26.1688	55.8102	55.3286	70.9292	39.6919	32.06	26.9811	43.8116	67.1345	85.3258	78.9103	61.9446	54.9872	58.7014	60.035	62.2842	22.283	44.6109	74.8649	39.0114	33.7048	45.5654	30.6022	27.4117	86.4708	81.5397	150.511	91.5142	108.175
POR	9.71541	16.2518	15.7124	14.0782	18.2856	11.6489	4.01322	6.88426	16.3501	26.5168	14.9207	11.546	14.3056	14.0579	10.6468	15.2198	8.76657	9.54565	5.33036	10.6936	10.8836	10.2808	8.02151	12.6908	16.7404	18.3915	25.626	27.579	12.6404	25.8938
RP11-18I14.10	10.4809	9.35767	11.8029	11.9267	14.1739	8.47779	18.2925	20.5627	15.0766	13.9743	5.59589	13.6032	19.0575	11.0969	13.334	3.92584	12.5093	14.3787	14.9527	12.8873	5.09951	7.46005	18.8683	3.97727	7.8359	9.34893	4.54877	8.52304	6.40497	10.0387
COMMD4	11.6649	9.72621	18.0071	18.5412	24.7398	14.5364	9.47683	15.8371	16.7566	20.2192	25.9712	21.178	21.0438	23.238	16.733	16.3163	19.9359	10.7536	16.9921	27.2127	13.0993	16.6853	19.7552	11.108	19.1096	26.7832	40.1998	35.2002	26.5093	30.7649
UBE4A	12.4039	11.6596	9.48225	9.90714	5.31401	12.2806	6.11691	9.34139	11.4245	8.07468	4.16504	7.7287	7.02467	3.70307	6.17801	8.41033	5.63935	9.66687	12.7428	3.51792	8.30898	9.81359	5.4577	7.77278	9.03868	3.80044	3.79432	6.13587	5.65661	3.52906
DOHH	4.90597	2.18522	3.73857	2.44799	4.17224	3.90768	2.43248	2.54075	3.1343	5.04566	8.86728	7.07728	6.64834	6.96674	4.61259	4.3284	4.88541	3.11759	3.36979	5.45163	1.99139	4.07356	4.6202	5.94613	3.25062	10.0987	11.4071	13.709	5.88433	10.888
LDHD	6.10416	2.83484	3.78705	2.56814	2.93618	1.99399	1.41311	2.85316	9.80713	3.07524	5.55989	6.54904	3.84409	2.78392	3.21818	1.28856	4.68179	2.85596	4.17957	2.92952	1.1199	2.55917	3.94304	1.15762	4.88061	6.15975	2.55973	9.76185	5.36215	8.71147
LYL1	0.463576	0.60297	1.9114	0.254062	1.58577	0.203509	0.448247	1.02995	0.996113	1.13495	3.18802	1.99314	1.32059	3.05242	1.91506	3.49707	1.51033	0.822013	1.14755	1.723	1.78519	1.21616	1.22441	2.03546	0.598149	3.24446	4.15663	1.48936	5.18155	2.49121
WDR81	4.34284	3.15021	5.29798	3.03008	4.51318	4.31718	1.03578	3.2265	5.10523	5.87195	8.16959	6.99599	5.50691	6.13092	5.77577	8.16719	3.84164	3.20791	3.78409	4.57447	4.71386	3.04916	3.81672	6.18881	3.64384	7.59441	12.4299	9.74083	10.1006	10.7314
PGRMC1	68.5099	32.6802	36.7092	38.1028	33.3808	74.4981	30.2178	47.3919	46.0774	31.6156	37.841	59.615	33.5394	36.1647	29.238	80.9983	48.1723	32.5429	42.58	25.8053	67.6884	57.1049	44.536	69.3353	79.7399	53.0721	37.9845	50.6216	62.6189	49.535
CERCAM	10.1588	5.25638	7.36662	4.84929	9.40031	5.20119	4.80734	4.2078	5.87202	6.71034	14.7785	10.1702	9.23398	14.2945	8.03022	18.1361	7.86389	2.44247	4.60674	11.5722	13.739	7.53983	5.84187	8.08921	5.87884	14.42	10.8497	12.8917	17.777	15.8804
EHD1	7.84068	5.55492	9.18909	7.27285	9.75151	6.91041	3.75762	5.86003	6.93978	8.18234	19.5486	11.3764	9.42148	10.1271	7.20181	18.717	10.078	4.94708	9.66645	10.4126	11.0265	8.87943	6.25788	9.76714	6.30267	19.964	15.6173	18.9385	17.5773	20.9669
RAB5B	39.855	49.4902	40.1226	59.7825	52.5284	42.6477	53.0781	56.6881	58.2835	52.3314	22.5041	40.8306	42.8276	38.0413	43.1576	33.3712	47.911	60.6987	46.5038	43.5896	44.8725	45.0515	56.1488	39.7526	62.8652	26.0469	20.0154	18.405	28.773	18.3075
TUBB6	15.5602	12.1404	12.1871	10.2596	16.3588	22.2918	8.40666	15.5073	10.3633	15.3494	37.9608	19.2352	14.6978	18.4849	15.7075	46.3636	18.9694	4.14514	17.0849	17.4063	37.3181	21.126	10.8073	29.8481	18.6528	30.922	33.8113	20.6628	34.0484	26.7813
JHDM1D	2.9811	4.64016	2.40014	3.13067	3.76415	3.49612	4.7745	4.13959	1.93714	2.34437	1.28885	1.51413	3.12671	2.4787	2.54772	2.59316	3.05236	5.18344	3.77675	3.19654	3.32606	3.12237	3.25421	3.80644	2.58374	1.39604	2.52284	0.931186	1.74064	0.970784
EIF2AK1	21.2828	30.0965	27.3369	29.5159	35.1384	28.7738	36.5512	26.744	26.3729	27.3997	15.213	23.6636	27.5273	25.2257	28.3222	15.0093	29.1213	30.4437	20.4451	41.6569	18.5931	25.7112	30.5636	20.305	29.5415	16.4193	13.7018	15.9947	15.2636	13.2204
NCOA2	9.9918	13.8564	4.89681	6.39591	3.09866	7.58704	9.7318	4.42768	8.48164	4.02342	2.84291	3.89972	3.80957	4.23282	3.43526	4.7684	2.84775	7.05709	8.30934	3.00296	5.46604	7.25863	3.94743	5.06553	8.96061	2.85853	2.1821	8.86507	2.53944	3.30183
F13A1	2.98189	7.95931	4.95498	2.72666	2.58097	8.76881	3.29482	3.59944	2.56446	4.4337	4.99297	1.81264	2.46608	6.26487	2.09907	16.8692	1.15154	3.03645	9.3052	3.92133	13.8969	4.95124	1.0852	29.5211	6.10327	1.31295	8.81396	0.650682	4.28817	1.90676
CCL14	3.76534	9.54592	6.49824	8.08209	9.34043	9.55592	11.1265	19.5875	5.39833	7.57355	22.2142	13.2162	11.7831	26.0905	13.5525	18.7579	9.46654	5.71604	12.9508	7.40154	14.8526	8.77562	13.9609	29.5512	12.1503	27.4691	25.2094	17.3237	26.6129	23.0305
RAI2	10.9397	1.98702	5.5928	5.86434	4.12761	4.4968	3.98225	3.16191	4.69362	6.84267	11.3597	5.38275	3.28829	7.27212	4.88752	13.8702	4.77629	2.06406	4.68949	4.77162	8.6805	5.40261	6.22223	12.0799	4.11377	10.9336	7.21551	8.95889	7.94375	14.9285
THBS1	33.4163	90.6259	28.5942	35.8885	24.1968	147.75	23.8284	22.5355	17.924	34.7276	27.8071	23.8223	57.1129	24.2334	52.6593	138.316	25.3569	33.4719	33.1809	18.234	100.296	98.4544	23.3763	143.58	36.6364	17.449	156.059	20.041	70.0699	29.2001
PHF19	3.51383	2.56036	4.38569	2.6518	3.71687	4.66693	2.74756	3.3704	4.09584	3.38833	7.41269	5.57793	4.72173	6.46625	4.36446	10.2343	5.29514	2.32716	6.61252	3.90607	6.54467	3.4581	4.05117	5.19346	3.82946	9.78299	6.72873	4.96381	10.1271	7.50476
MED23	4.39213	6.21892	6.70735	5.86397	5.69151	4.8718	7.66446	4.52445	6.36302	3.7965	3.80055	4.19233	5.55897	5.75261	7.31132	2.99028	4.70434	7.42463	6.03487	5.09382	4.79282	8.13166	5.63824	3.60638	5.08238	3.85007	2.85776	4.5479	3.24368	4.26237
SLC25A45	2.20499	2.73158	4.06895	5.85174	4.01295	1.04192	2.07082	2.26269	2.37194	3.18436	3.82975	2.15808	3.56981	2.84053	3.82684	1.94684	4.06183	3.71304	1.36016	7.03733	1.63352	2.187	2.49244	0.00604533	3.05125	3.49186	2.03425	1.71902	4.14034	2.80739
ENPP4	11.4121	12.3514	6.05455	7.33037	3.81055	8.35611	11.7447	6.72326	10.9053	3.66046	3.58991	4.49783	3.60188	4.50173	3.2977	5.10372	3.42913	7.38747	9.78334	7.14976	9.04357	9.09353	4.52268	3.65093	10.0867	3.63968	2.07344	3.10893	2.29845	3.05669
HIF1A	17.7268	32.3834	19.5726	21.2247	13.353	21.5324	14.0686	20.3893	8.82938	12.0934	11.4868	6.93659	12.9699	10.5557	7.32188	23.3013	7.13442	21.2979	13.8841	17.9751	30.9565	30.9499	14.9075	29.2029	22.8239	6.74044	31.6926	10.7166	14.0034	8.06233
PARD6G	3.41917	2.39041	2.61193	1.96297	1.80245	3.00355	2.41143	2.46865	3.02859	2.23939	4.10028	4.01685	3.30407	2.74906	2.2159	4.72144	3.48849	2.1451	3.1549	1.91902	4.35411	3.69114	1.64052	1.94575	4.46133	4.67332	3.17624	4.58162	5.41421	6.55814
CHDH	7.11234	4.15034	15.7669	7.11315	9.41573	6.6415	11.8927	10.9852	7.43648	20.8848	8.85287	9.86229	14.0105	8.26804	13.4509	6.13771	14.0055	18.2779	6.05364	17.5499	5.40619	5.13923	8.43446	4.57542	6.45651	8.39028	8.71887	14.4487	9.73975	8.69478
IFI27	10.4169	4.94477	7.5629	9.31271	21.8496	11.7866	6.54632	2.41274	9.36857	5.20916	8.92771	7.19029	8.24119	11.5955	6.33052	10.4085	5.63006	2.9717	15.3277	5.36604	8.9237	5.42465	6.77211	18.3524	13.2825	12.9247	18.6436	14.0773	23.6521	16.3663
RAC3	5.47935	8.51016	11.6198	4.54379	18.734	7.51246	11.78	7.25563	3.9518	14.1349	7.51715	8.74919	13.2777	10.1405	19.2016	2.81006	11.7896	8.58398	3.32937	15.5438	3.06813	4.28775	5.46303	2.41198	2.54058	9.70843	4.08666	14.8454	11.9153	6.47832
PPAT	1.71273	1.62507	2.99451	2.82836	1.28488	3.78643	3.89614	4.55775	1.26118	1.56264	1.0062	0.832784	2.62241	2.19407	2.31219	1.61259	2.51069	4.7747	1.88796	2.41411	1.73031	2.42216	2.6782	2.0668	1.6046	1.12977	0.734274	0.922768	1.27747	0.759562
TCEB1	15.0214	29.107	8.70873	9.70338	13.0917	14.7977	14.1998	19.8824	10.1122	6.51027	10.7702	5.71338	12.8586	11.8369	8.96825	8.65186	13.8843	12.0779	21.4717	11.3063	19.3209	21.8112	17.5189	8.52446	12.6215	7.94698	9.42606	9.8343	9.12669	6.16826
CD300A	0.000473863	2.76696	1.18647	1.14385	1.22262	2.56229	0.591341	1.77925	0.783004	0.922868	1.51485	1.12772	1.22849	2.81	1.38677	3.19784	1.24674	0.419222	2.24725	1.129	2.22171	1.00447	1.32668	2.81764	1.37859	0.882791	7.62337	1.3928	1.43872	1.21592
CNOT4	2.09367	5.46549	2.82773	3.24523	2.24623	2.4927	4.5477	3.12488	2.5767	2.55958	2.17697	2.69983	3.10607	3.6096	3.58083	1.74875	2.61939	2.45098	2.51861	2.25399	6.12327	4.05849	4.07759	3.90407	5.26907	3.17888	1.85368	2.06827	2.6593	2.18811
CD40	7.8814	0.000357017	4.20293	3.87404	5.38802	6.74411	1.92421	2.62401	6.45621	4.02746	21.5383	8.58413	6.95103	7.71017	5.57542	15.9681	7.37881	3.79472	4.7649	1.88097	12.1787	6.38885	2.59137	4.10521	3.85938	9.33208	18.5404	9.51328	13.7187	14.9794
RP11-440L14.1	2.16437	4.96142	3.37139	6.46872	2.32029	1.14514	6.63618	2.90446	2.6536	4.86638	2.09652	2.74081	3.01888	2.4032	4.74523	1.84137	3.3291	3.70294	6.86798	2.91906	1.91944	1.19036	8.89144	0.960825	0.831301	0.36929	1.28275	1.39647	1.51035	0.47525
PLCH2	3.33489	3.25377	3.32677	1.87897	2.78363	3.94242	2.68929	1.52328	6.97187	5.51772	7.4032	7.43096	2.83725	2.52516	5.53505	2.33744	3.50545	0.854664	2.22455	4.54985	5.02387	3.21009	2.60896	4.28404	3.30406	8.81364	11.223	11.9151	5.16656	7.65005
TTC38	16.841	7.08273	27.0313	18.5409	20.7928	16.8116	24.5086	28.7952	14.1435	28.9335	11.7004	17.6122	21.9065	21.3862	31.8447	8.77451	18.2565	23.0655	12.2186	33.2522	10.306	9.09052	17.7866	9.26427	16.9041	20.7748	15.0339	17.9264	16.1564	15.0335
MAP2K7	5.16121	8.11831	8.70894	8.10664	9.6617	6.15737	4.66345	6.59462	3.48303	9.37002	7.83762	8.72925	7.97423	10.1095	10.1513	8.88162	10.358	6.80429	3.49439	12.1041	6.80053	8.37599	9.08912	7.81014	7.25322	8.52969	12.6718	8.01158	5.27275	7.53447
RTN3	24.5052	25.2514	21.7639	22.5858	32.5853	31.3123	21.5509	27.0363	19.6663	17.9218	12.7367	16.5812	18.1727	20.6658	17.4748	23.0099	21.2632	24.5121	26.6854	25.9742	19.6533	18.1071	18.9568	29.5499	37.5267	13.2788	13.9597	11.0959	12.0515	8.65845
TMEM14C	43.023	33.7921	27.9642	32.9982	22.7538	70.8992	76.0286	35.6198	34.1457	33.1917	28.9003	53.0096	35.1699	26.6726	25.3672	27.7101	35.7201	45.2904	67.8515	24.6323	43.1887	32.6171	39.2258	56.9756	121.595	26.8225	25.2563	97.2533	45.9251	36.6523
TCONS_00022584	1.89578	4.07615	2.5996	5.5217	4.08166	1.75245	14.3116	1.95699	0.00432027	2.74125	0.694781	1.32505	2.19037	0.000439577	3.52671	0.271743	1.52601	4.67454	2.28738	1.45895	0.000945785	2.76339	3.94662	0.00245107	0.00134772	0.507259	0.433389	2.91781	1.48145	7.86987e-05
IDE	8.38182	7.66516	5.57237	3.80339	4.28016	7.10593	5.83396	5.44922	6.16263	4.78636	2.97876	3.36742	3.53711	2.85268	4.21337	5.33003	2.34566	6.58378	4.59171	2.38247	4.70697	5.56309	3.09731	4.56929	8.48119	2.21601	2.62084	5.1975	3.33149	2.36518
PRR16	1.80957	18.1063	19.5985	8.1992	6.4763	9.62519	8.35445	4.42416	2.23771	22.2664	1.51207	2.24824	6.02115	19.9099	2.19828	8.56609	3.5702	1.12526	2.35009	6.72055	7.34821	12.0909	9.01971	6.41762	2.76296	2.80024	3.3296	1.72357	2.04112	0.908511
VSTM2L	3.67313	78.5969	96.0583	30.9238	37.9514	5.74203	11.479	10.0439	2.20553	49.2769	2.54021	9.95094	31.5731	29.5112	8.63652	2.98013	28.5093	4.40889	2.29361	38.3232	2.89279	70.8838	18.1175	5.27584	3.08351	8.61026	9.17545	21.8203	11.7294	4.93476
CPAMD8	18.2861	5.87209	14.5881	8.95478	2.77469	7.37771	2.53509	10.5909	25.9304	6.41276	23.2622	26.7728	9.03075	10.2275	11.0407	10.512	14.191	7.36508	15.2105	5.18861	15.1217	9.13722	10.9145	10.7086	8.74417	24.7451	13.4844	17.9626	13.0577	26.9313
KLHDC4	3.93509	4.86023	6.46258	6.14097	6.44815	3.9682	4.33187	5.06463	3.63762	5.14686	5.94631	5.92301	5.75003	7.50281	5.52442	6.21492	4.88352	2.96416	4.02503	2.63609	6.06262	3.86704	7.19371	8.15565	3.76837	5.80191	10.5323	4.38268	5.74932	5.70204
EEF2K	19.6285	8.21841	13.3035	11.158	9.54874	16.4854	9.04518	13.4071	21.7756	12.3904	17.585	18.0363	11.0398	13.1948	11.7889	20.6906	14.9066	11.0451	22.9601	5.99435	18.8204	12.2905	9.34656	15.8614	23.7509	22.3818	10.9142	24.2035	18.9762	22.9391
MAP1B	9.8171	5.53217	3.99339	4.60571	3.47291	10.3444	5.5752	9.21006	4.5959	4.64135	7.42942	5.0053	3.65295	5.60553	4.29473	15.2796	2.96965	3.01626	7.77987	2.3481	13.7929	8.69856	3.89197	14.3811	8.34799	8.2655	4.46371	3.33814	7.91661	7.58401
SLC18A2	6.95183	3.32368	2.56001	2.19496	1.68939	11.6355	2.77268	2.71359	3.543	2.33323	0.762315	2.5204	2.25129	1.99904	0.9685	3.41157	1.65764	2.54698	5.1151	1.59132	3.44543	2.62017	3.3834	5.91605	12.0258	1.74588	1.68302	7.30784	5.81345	1.11826
MAP1LC3A	16.0503	7.06621	14.671	9.90933	14.6674	7.97665	5.23943	7.87897	17.203	27.5441	27.1912	27.8948	19.1781	26.9943	13.3175	18.0352	23.2934	6.37422	7.83702	5.90804	13.1717	9.06975	16.7255	13.9084	12.8955	24.602	26.7021	41.6836	24.8477	38.2315
RSPO3	5.4808	1.2989	1.95438	1.39351	1.19116	2.27531	3.66964	3.28037	2.22165	1.32647	2.56688	2.41339	1.64403	1.14341	1.12673	8.05374	2.21855	1.01899	4.04737	0.819885	10.386	5.30746	2.50201	3.14068	2.3784	1.82636	0.977231	0.887472	4.17848	6.52746
KIRREL	7.19008	3.87885	3.59493	2.92816	3.97781	6.64654	2.7385	3.57269	4.05717	4.23461	8.62916	6.08801	4.32963	6.42744	5.32116	16.5655	4.07882	1.94867	6.31814	2.58128	12.0423	6.90523	3.79817	10.0601	5.97779	8.51044	6.56637	2.96221	7.84601	8.62459
ITPK1	17.6331	7.50177	16.6121	10.4146	18.9735	13.204	8.14976	6.83554	27.6057	21.3124	31.7914	36.4246	18.0274	17.8288	9.95053	22.5402	12.439	9.36585	16.0343	14.727	16.0542	13.5019	8.94787	10.1447	16.2803	37.507	19.1526	52.3078	33.814	33.2355
SLC19A2	3.70704	6.40406	3.66206	4.74957	5.94184	3.97286	7.64425	5.7666	3.98268	3.6187	2.32654	2.54475	3.48577	1.68268	4.41314	3.31934	4.11311	7.88872	6.19891	3.7383	2.26783	8.27951	0.361648	4.84897	6.92747	1.31666	3.74165	2.10943	2.12748	1.70999
TCONS_00027618	13.2262	21.6617	16.0818	19.5645	22.3791	13.4623	11.249	7.91292	13.4118	10.8361	0.713467	9.77997	9.29811	6.97197	8.72563	2.45824	15.2102	18.8111	1.44437	19.4168	2.46974	0.00333823	12.0512	3.8693	20.9842	3.68514	3.11912	1.50348	0.000391481	1.62292
SH3TC1	1.62032	2.21548	2.86087	2.35499	4.48697	2.28679	1.79143	1.44798	3.68086	2.853	3.84573	2.57501	5.18503	3.19871	3.91107	1.92146	2.65165	1.40976	3.26179	3.16779	1.70412	2.37024	3.1417	5.03529	1.08967	4.87902	12.5515	2.24118	4.89868	4.51368
VEGFA	97.4227	14.7868	30.201	19.117	38.6484	76.5043	11.9627	17.5675	114.133	50.9503	73.3001	43.288	22.1548	27.8532	13.6682	29.9537	22.9285	9.67005	58.551	16.0355	19.6504	11.8566	16.9366	28.6376	102.594	33.0202	57.738	299.598	44.2824	51.8535
CLN3	8.33079	11.2204	7.79327	6.67436	7.98883	9.27134	4.99731	8.59714	6.32176	8.49524	8.57212	9.07429	6.10385	13.5544	6.77067	5.11741	7.88064	9.3156	6.59515	9.01931	10.5319	6.5411	10.0755	17.5867	8.8041	6.51319	8.26369	11.602	6.01875	6.13225
IGHV1-8	1.66846	19.759	7.9099	26.2883	8.73201	1.87141	0.3989	0.24153	2.28807	0.700834	5.67785	0.63838	2.87796	1.80325	2.53848	8.1417	0.24153	0.255664	11.4345	7.58173	2.33384	6.19302	3.91042	3.5767	0.24153	0.565544	4.48267	0.24153	14.3291	0.24153
SHANK3	3.82346	2.34932	2.47391	2.10453	3.32257	3.49493	2.19714	2.88615	3.24527	4.99806	6.78028	2.68578	2.1112	3.7651	2.29263	4.01511	4.21602	1.47577	2.7307	2.55803	5.45701	3.52628	2.79439	5.93963	2.19271	7.4983	8.76718	11.21	10.4888	4.85848
SLC4A11	1.86044	0.709137	0.429627	2.18683	0.000113191	1.10608	0.000835084	1.15869	1.77312	0.858472	1.39591	3.11055	0.57489	1.45285	1.30315	0.00040707	1.43118	1.00695	0.636819	1.52846	1.91101	2.06107	1.123	1.07924	1.92212	2.09686	3.10267	2.27705	3.54294	1.05349
COL22A1	2.43574	0.505372	6.10607	1.56093	2.75986	2.8615	0.783269	2.05647	2.39188	15.8674	9.13485	3.80049	4.04546	1.78623	3.14606	3.63782	4.75248	0.28994	4.10297	2.58864	8.18388	3.31948	2.49555	3.57604	2.56052	0.644054	26.2744	1.22566	7.23809	3.3905
XPO4	2.68442	3.05673	1.73497	3.41209	1.42072	3.16182	4.417	2.42768	2.58639	1.243	0.930327	1.43413	1.27867	1.8607	2.38328	1.90776	1.45996	3.25241	3.23778	1.68187	2.1377	2.61441	2.44994	1.44455	2.66718	0.905193	1.06586	1.04571	1.23883	0.866735
ATOH8	7.05564	1.88979	5.12127	2.61561	3.99364	5.23431	1.79717	3.30854	10.74	3.15849	23.7556	7.65857	2.83289	9.88629	5.61815	9.35794	4.89784	0.946629	7.476	2.23382	11.7854	2.58637	5.05128	9.24732	2.0121	15.1629	10.9181	4.54058	4.78649	19.4958
CLEC14A	3.04538	2.30996	2.46047	2.16416	4.51035	2.32678	2.2767	2.25814	2.26112	3.10632	3.27312	3.52364	1.74611	4.23157	3.19827	2.91561	2.49455	1.08121	2.60248	3.15341	3.04945	3.36725	1.82688	5.59506	2.66609	3.64518	6.64138	4.2168	3.88174	4.31569
HAGHL	0.599941	1.15333	3.17658	1.2606	4.43245	2.11007	0.946661	0.845051	1.16958	1.5201	1.52002	1.52213	2.47318	0.991302	2.87087	0.761314	2.5651	1.27056	0.836784	16.3133	0.994959	0.842339	1.70628	1.01732	0.890862	2.46247	1.5744	1.33141	2.83227	1.56822
RAB40C	9.66486	4.04648	4.69417	6.80107	14.8968	5.9895	6.72432	7.42769	6.64472	8.01065	16.926	13.575	9.03626	10.9159	12.3	9.22042	12.5455	4.29589	6.26948	17.5143	9.695	4.4391	7.98821	9.60229	8.83808	18.8781	16.7887	17.0162	17.2459	20.9068
SLC30A6	4.68578	3.37469	2.68601	3.26918	2.95315	5.4808	3.95141	2.93094	3.73641	1.93862	1.45273	2.03423	2.10806	2.15767	2.38317	2.59267	2.69874	4.57938	5.93997	2.71796	2.73094	3.75022	4.06972	4.04451	6.93959	1.97111	2.12864	1.87351	2.14536	1.14743
MON2	8.84858	8.17277	2.48022	11.1123	8.21506	3.34785	7.69678	7.38739	4.8881	2.14231	2.27402	3.29583	2.88542	4.4372	6.74101	2.60404	6.47377	9.52174	12.7883	4.2156	8.61897	8.02487	8.93528	3.08562	11.6605	3.4715	1.41225	1.30997	2.56924	2.68717
CLIC6	5.81804	1.79129	2.59133	2.78146	2.59588	5.69965	1.23477	1.85225	1.9194	2.05962	7.1877	3.37214	3.03058	4.85886	3.17991	10.1049	2.13115	2.19381	6.68003	1.66515	7.12443	3.8499	2.5847	11.2266	4.53968	2.80218	5.03401	2.85347	4.81293	6.37739
ITPR2	3.19058	4.75049	5.27194	5.28347	1.91325	4.37899	3.21151	5.37208	2.91596	7.92179	1.45156	2.2503	3.86524	1.84109	3.56717	2.6305	2.13344	11.3199	4.8865	1.27295	2.98282	3.0294	5.57071	4.36591	2.98159	1.75811	2.7506	1.37477	2.3136	1.16622
SIDT2	24.7695	11.4027	13.9255	19.1191	9.9355	22.1293	8.96685	9.83583	32.5728	19.713	20.3538	24.5584	16.298	14.4363	19.4963	13.5677	15.8618	9.86798	14.8886	13.6502	11.4038	10.9726	13.474	11.9338	23.8895	21.735	13.6032	76.7568	29.6112	33.8092
PRKD3	3.36498	4.90888	4.03634	2.81183	3.71402	8.31194	4.47842	3.6849	4.00935	2.36366	2.5171	1.64454	1.81296	4.20842	2.5732	5.2999	3.10312	6.24769	4.59647	2.24887	4.80215	4.43192	3.98363	6.51151	5.64522	2.14249	3.56379	1.90925	3.44534	2.04314
ALDH3A2	44.0354	14.3565	23.8166	20.855	19.1261	33.0976	17.9363	29.8128	33.668	14.5549	18.0966	19.0459	14.3702	22.2986	18.4263	8.06403	18.8077	22.2815	38.0591	12.3628	32.1917	23.6907	19.1039	30.4464	54.206	16.4662	12.0478	22.705	19.5346	19.0045
TMEM175	7.74753	7.97982	11.8665	9.80988	15.3106	8.94225	11.2308	9.53607	11.0126	13.8517	16.1592	13.3923	12.6974	9.29931	13.8328	7.17622	13.7566	6.94968	8.23008	21.6474	9.25033	6.74935	10.5189	6.94139	7.39273	16.8217	16.4034	25.6866	19.4944	16.2918
PREX1	4.26777	6.26095	3.23688	3.02446	4.65835	4.36281	1.30309	2.771	3.81637	4.30162	12.0168	6.18692	3.94361	7.12106	3.78857	7.38032	3.25942	2.1173	7.30685	7.27455	5.42383	6.05675	2.71375	8.09727	2.25064	6.25628	12.1106	6.39427	9.12565	7.32566
BOD1	15.0291	16.351	15.5509	14.942	21.1158	18.1628	18.1365	21.2705	16.1852	13.0671	13.4227	15.0026	14.6649	18.6602	17.7289	16.3264	20.0696	15.0371	16.6875	20.0111	15.7736	16.9238	12.9905	9.76818	9.44674	13.946	12.3466	8.58214	12.3196	13.3862
SPTLC2	6.50448	8.75728	5.52359	6.70337	5.52431	5.71186	6.92754	6.63511	5.23298	5.31223	3.10934	3.81926	5.1995	5.18667	6.43455	4.69885	4.73271	8.62803	6.7631	5.24758	5.75936	5.56486	4.52227	5.10859	6.62692	2.77606	4.56532	4.06969	3.83895	2.20677
TCONS_l2_00027011	2.12709e-10	5.10934	1.15963	12.6644	9.86388	3.76285	1.82078	4.39793	1.81681e-08	6.22001	5.49455e-10	0.521383	1.72882	0.383739	2.70661	0.315172	0.782094	3.63771	1.42731e-11	0.613029	5.7123e-10	3.07912	1.31832	8.45785e-16	3.16314e-22	7.9224e-12	0.539673	0.00411321	0.355126	5.59748e-05
HTRA1	30.2811	10.4692	20.5956	15.5106	21.618	27.2143	16.9666	18.8321	22.3094	17.1188	36.8137	28.1759	20.1862	33.3891	20.791	44.1805	18.8811	9.30253	18.7032	18.4487	41.4446	25.5769	16.5252	36.7589	20.8578	30.6097	22.4721	23.2221	32.947	43.4934
AMOTL2	18.6373	9.8504	9.48715	3.7674	11.5545	18.4099	7.31653	10.7959	8.42563	9.31631	8.36869	17.4739	9.67867	13.5575	12.7419	48.2822	7.83968	8.69501	5.10542	6.556	28.3591	15.683	7.02357	20.2465	14.1404	33.0263	9.41236	4.47727	14.0625	28.8045
DDAH1	19.7937	22.7781	17.4475	25.7501	20.6168	19.3975	24.8734	16.0353	15.8771	18.0821	3.38585	11.369	16.714	17.2761	15.898	7.68565	11.0063	30.8949	16.6576	16.0602	13.2467	20.6611	17.8483	15.1572	26.1984	7.84986	3.69133	17.2436	8.82921	3.81219
HDAC1	46.5101	64.8165	54.102	78.7194	72.7497	54.3969	91.9006	81.4815	50.7925	73.406	40.6333	48.1211	76.0475	75.8282	68.1386	41.658	60.7228	70.8676	46.9406	64.0586	45.3496	63.8686	74.0964	41.8814	41.9363	44.0202	37.8903	39.7582	48.4597	41.7725
NONO	42.9155	59.5913	61.1663	45.6318	61.7632	49.9035	55.0114	68.5913	43.0853	52.1356	58.4686	43.288	58.1529	56.3664	52.2876	48.4197	62.396	71.8463	77.3206	55.2548	66.7149	50.2046	59.7956	54.8936	50.7695	71.8513	48.0051	42.0179	76.8345	73.7102
MEGF6	5.22262	3.40982	4.89887	2.87043	6.77977	4.64406	4.30332	3.80036	5.64167	7.26719	10.6669	11.0082	7.09859	4.89924	9.53169	7.41109	6.62409	3.79323	4.19963	8.49695	5.87022	2.61363	3.71301	6.25392	3.32065	10.3477	13.1353	11.3255	12.652	12.8461
SLC24A3	10.6015	4.19749	4.69644	3.94201	3.6412	7.62376	3.27578	4.1966	4.55083	4.02158	10.5867	8.24971	5.65228	10.5368	6.49604	16.0571	8.31333	3.45999	6.22783	2.53993	12.0681	8.69581	4.78876	10.3845	8.25181	7.37279	6.01667	4.93528	13.0377	11.2916
GPCPD1	6.0164	6.04548	5.62305	3.86635	11.1418	8.65308	4.72826	9.61256	5.89556	6.86684	4.14218	5.22604	7.91667	5.79429	5.12547	8.23598	6.54683	8.66857	11.694	5.28596	8.32847	8.36896	6.63688	16.1732	7.56649	4.4863	9.9943	3.8623	7.3984	5.11108
TPSB2	15.733	17.3243	18.3095	11.8801	27.1393	34.6925	9.312	9.09767	11.0123	8.02669	21.8136	28.0792	26.0583	40.9535	37.3415	76.5249	33.7427	11.0817	15.1405	11.3349	23.0621	25.1608	13.5754	58.8633	10.7367	29.8248	72.9824	13.4919	67.5704	33.9616
CARD9	3.77815e-05	0.32399	0.743365	4.27659e-05	1.05574	1.28915	8.98772e-08	0.323147	0.655447	0.667441	3.45345	1.1945	1.12158	1.15345	2.01445	1.8027	1.09233	0.60527	0.433453	1.23916	1.22442	4.79184e-05	0.32859	1.4786	0.379221	1.52437	7.00901	0.972611	3.05227	1.85985
CTF1	8.35277	0.733974	3.91485	2.47082	3.123	4.27711	2.58088	3.01197	7.72522	3.13424	10.4299	10.5138	4.82282	6.03843	2.70966	12.6316	4.34631	1.28768	7.14753	1.08504	10.6979	5.24662	2.84722	6.60147	6.09906	12.0019	8.12796	6.52901	11.7862	11.8564
EHD4	8.4869	7.83482	8.03541	7.99331	6.4555	7.70536	2.53506	5.89542	11.0235	10.4197	13.9465	9.09301	7.89267	9.99494	6.2211	9.10581	6.05981	4.0471	9.8776	8.19904	13.0358	8.30999	7.01482	10.1735	5.97823	8.57935	17.2452	12.4675	11.6014	11.043
CDKN1A	20.5852	47.6128	19.3716	14.3804	22.1853	28.4309	6.97248	11.1281	12.551	17.2785	28.2937	15.3562	32.9402	19.6868	16.3272	31.3723	20.4785	12.3851	37.5566	12.1021	31.6876	61.1664	16.1809	46.5192	6.80295	10.9625	56.2378	13.8214	27.0487	23.7286
IFRD1	10.5404	22.8381	8.00125	8.46065	12.3403	31.7771	21.8215	13.1563	8.68516	3.56792	4.17185	5.45251	6.8465	6.14744	9.14359	6.30423	10.3989	9.8533	14.5643	13.6132	14.6268	21.0998	13.7391	14.4149	18.8407	4.17775	5.31226	3.89718	4.36371	4.72252
MYH14	10.8365	9.71555	9.10765	8.48056	7.66225	6.60184	4.35554	5.01281	12.5148	10.3655	16.4293	13.9465	8.51021	8.73387	7.20303	14.5718	7.26966	4.88613	5.57574	18.1604	11.1304	11.5062	6.53166	10.6259	8.22028	13.0918	16.9309	21.0145	13.0727	12.5144
CNFN	5.92417	2.0414	4.93613	2.33375	2.31807	2.85404	0.00249149	1.47952	2.78551	2.91982	4.93887	6.27203	5.01971	4.53057	6.3947	3.28518	4.82534	2.80763	2.65695	6.27926	5.91683	2.04928	4.78907	7.20266	8.2498	5.12423	6.62377	8.08019	4.66696	8.56255
RP11-481A20.11	1.91963	0.299145	1.84457	0.12719	2.98862	1.91295	0.176387	0.12719	1.25072	6.94048	12.5814	9.23774	4.89273	4.15376	2.69966	28.3109	9.9465	1.37673	8.86962	2.85902	8.76119	0.12719	2.84472	1.61629	7.54325	7.85393	6.92432	10.7539	15.05	14.3453
[truncated: 3,391 more rows]
