# Supplementary material for: Discovery and characterization of long intergenic non-coding RNAs (lincRNA) module biomarkers in prostate cancer: an integrative analysis of RNA-Seq data
Source: BMC Genomics. 2015 Jun 11;16(Suppl 7):S3. doi: 10.1186/1471-2164-16-S7-S3 (PMC4474418; doi:10.1186/1471-2164-16-S7-S3)
Supplement: Additional file 3 — This table lists 94 annotated lincRNAs in the 209 differentially expressed lincRNAs in prostate cancer. [file 1471-2164-16-S7-S3-S3.xlsx]

## Sheet: lincRNA_NAMES
Chromosome	Start	End	LincRNA transcripts_id	lincRNA Names
chr16	80862640	80864654	TCONS_00024276;	linc-CDYL2-1;
chr3	193565532	193568228	TCONS_00006740;	linc-ATP13A4-3;
chr4	123621606	123621721	TCONS_00008880;	linc-BBS12-1;
chr21	42953359	42953393	TCONS_00029024;	linc-UMODL1-5;
chr15	69855206	69855641	TCONS_00023448;	linc-LRRC49-4;
chr1	203395870	203396829	TCONS_00001775;	linc-FMOD-3;
chr11	356462	357141	TCONS_00019182;	linc-B4GALNT4-1;
chr2	1624282	1625751	TCONS_00003150;	linc-TMEM18-13;
chr11	18283800	18284110	TCONS_00020046;	linc-SAA2-1;
chr5	1929007	1930243	TCONS_00010246;	linc-IRX4-1;
chr22	31365634	31367765	TCONS_00029325;	linc-SMTN-1;
chr15	83511246	83511849	TCONS_00023268;	linc-FAM103A1-1;
chr11	134349731	134350805	TCONS_00019547;	TSS14791;
chr13	95954705	95955669	TCONS_00021689;	linc-ABCC4-1;
chr15	41590067	41590127	TCONS_00023384;	linc-NUSAP1-1;
chr2	118594189	118594476	TCONS_00003824;	linc-INSIG2-2;
chr18	77437294	77437848	TCONS_00026747;	linc-MBP-3;
chr1	41898931	41898972	TCONS_00000918;	linc-GUCA2B-1;
chr12	120718115	120718881	TCONS_00020953;	linc-PXN-1;
chr11	287702	287822	TCONS_00019179;	linc-ATHL1-1;
chr6	136871939	136871978	TCONS_00011960;	linc-MAP7-BP;
chr9	132100958	132102550	TCONS_00016487;	linc-IER5L-3;
chr12	132641631	132641657	TCONS_00020660;	linc-FBRSL1-3;
chr9	136125807	136126539	TCONS_00016890;	linc-OBP2B-1;
chr16	68756328	68756519	TCONS_00024446;	linc-CDH1-1;
chr15	50655998	50658705	TCONS_00023262;	linc-USP8-1;
chr6	113749753	113750180	TCONS_00011542;	linc-LAMA4-4;
chr14	88490890	88491013	TCONS_00022584;	linc-SPATA7-3;
chr19	53727162	53727321	TCONS_00027618;	linc-VN1R2-1;
chr1	95007608	95007649	TCONS_00001037;	linc-SLC44A3-2;
chr12	112331318	112331413	TCONS_00021409;	linc-BRAP-1;
chr1	231658907	231658950	TCONS_00001869;	linc-EGLN1-2;
chr11	134344060	134344721	TCONS_00019546;	TSS14790;
chr22	31365262	31365372	TCONS_00029579;	linc-SMTN-1;
chr1	11371804	11372460	TCONS_00001387;	linc-MTOR-1;
chr4	15852163	15852597	TCONS_00008443;	linc-FBXL5-2;
chr4	10069734	10071453	TCONS_00007979;	linc-CPEB2-16;
chr14	88491004	88491013	TCONS_00022585;	linc-SPATA7-3;
chr20	18774717	18774750	TCONS_00028507;	linc-C20orf79-1;
chr20	56644110	56644783	TCONS_00028075;	linc-PMEPA1-2;
chr12	116971240	116971421	TCONS_00020162;	linc-MAP1LC3B2-2;
chr7	145950	147905	TCONS_00013668;	linc-VIPR2-4;
chr21	46767517	46767603	TCONS_00029062;	linc-COL18A1-2;
chr9	139736279	139736680	TCONS_00016727;	linc-C9orf172-1;
chr4	190200225	190200543	TCONS_00008716;	linc-TRIML2-5;
chr19	44699119	44700052	TCONS_00027051;	linc-ZNF227-1;
chr8	129082403	129082518	TCONS_00014854;	linc-EFR3A-4;
chr6	53611699	53611811	TCONS_00012745;	linc-KLHL31-1;
chr2	217074540	217074579	TCONS_00004015;	linc-SMARCAL1-2;
chr6	168152126	168152136	TCONS_00012018;	linc-MLLT4-1;
chr1	61053729	61053834	TCONS_00001511;	linc-C1orf87-1;
chr22	44708869	44709023	TCONS_00029612;	linc-PRR5-4;
chr15	90646498	90646684	TCONS_00024004;	linc-SEMA4B-1;
chr4	1548556	1549891	TCONS_00008737;	linc-TACC3-1;
chr5	1045594	1046037	TCONS_00010879;	linc-BRD9-1;
chr8	125954250	125954966	TCONS_00014468;	linc-ZNF572-1;
chr16	86521319	86524610	TCONS_00024772;	linc-COX4NB-9;
chr14	55695908	55695964	TCONS_00023109;	linc-DLGAP5-1;
chr22	31367353	31367765	TCONS_00029410;	linc-SMTN-1;
chr7	128273069	128273159	TCONS_00014209;	linc-FAM71F2-1;
chr1	246938405	246939570	TCONS_00001351;	linc-VN1R5-3;
chr4	39540664	39541395	TCONS_00009040;	linc-UGDH-1;
chr9	93867363	93867664	TCONS_00016404;	linc-DIRAS2-4;
chr15	69855946	69856143	TCONS_00023449;	linc-LRRC49-4;
chr5	43012800	43015252	TCONS_00010322;	linc-SEPP1-1;
chr10	127395823	127396328	TCONS_00018632;	linc-C10orf122-2;
chr20	25225790	25225982	TCONS_00028353;	linc-VSX1-3;
chr21	45576307	45578657	TCONS_00029171;	linc-CSTB-1;
chr16	66443057	66443101	TCONS_00024863;	linc-BEAN1-1;
chr17	79361985	79363123	TCONS_00025781;	linc-TMEM105-2;
chr5	148786440	148786641	TCONS_00009261;	linc-ARHGEF37-2;
chr19	5558185	5559369	TCONS_00026823;	linc-SAFB-2;
chr16	86508145	86509630	TCONS_00024769;	linc-COX4NB-9;
chr21	9826394	9826400	TCONS_00029068;	linc-S100B-2;
chr11	134352524	134352624	TCONS_00019549;	TSS14794;
chr5	43065261	43067736	TCONS_00009942;	linc-ZNF131-1;
chr10	102133355	102133769	TCONS_00018307;	linc-WNT8B-1;
chr7	129246527	129247074	TCONS_00013953;	linc-TNPO3-3;
chr12	52486858	52487282	TCONS_00021312;	linc-FIGNL2-2;
chr19	28221980	28221992	TCONS_00027270;	linc-ZNF681-4;
chr21	44255639	44255784	TCONS_00029300;	linc-RSPH1-1;
chr2	36581908	36582124	TCONS_00004205;	linc-FAM98A-3;
chr19	28221183	28221615	TCONS_00027269;	linc-ZNF681-4;
chr2	61370703	61371080	TCONS_00003298;	linc-PUS10-1;
chr9	130872813	130874078	TCONS_00016871;	linc-NAIF1-1;
chr9	37509147	37509377	TCONS_00015668;	linc-FRMPD1-1;
chr20	18774735	18774750	TCONS_00028117;	linc-C20orf79-1;
chr19	53727166	53727793	TCONS_00027619;	linc-VN1R2-1;
chr8	128867394	128867565	TCONS_00015353;	linc-EFR3A-7;
chr6	113749742	113750180	TCONS_00011541;	linc-LAMA4-4;
chr2	114464370	114465202	TCONS_00003380;	linc-PAX8-3;
chr8	128996266	128996450	TCONS_00015357;	linc-EFR3A-5;
chr8	125951884	125952034	TCONS_00014500;	linc-ZNF572-1;
chr3	177483365	177483448	TCONS_00007046;	linc-KCNMB2-3;
