# Supplementary material for: Discovery and characterization of long intergenic non-coding RNAs (lincRNA) module biomarkers in prostate cancer: an integrative analysis of RNA-Seq data
Source: BMC Genomics. 2015 Jun 11;16(Suppl 7):S3. doi: 10.1186/1471-2164-16-S7-S3 (PMC4474418; doi:10.1186/1471-2164-16-S7-S3)
Supplement: Additional file 4 — This table lists the genes with top 50 kME values in each module. [file 1471-2164-16-S7-S3-S4.xlsx]

## Sheet: black_Top50kME_Value_list
Names	kMEblack	kMEblue	kMEcyan	kMElightcyan	kMEmagenta	kMEmidnightblue	kMEpink	kMEpurple	kMEturquoise
SH3PXD2B	0.956826	0.586005	-0.600372	-0.0583885	-0.841593	0.168393	0.560887	0.442278	-0.392448
HSPB8	0.94581	0.450373	-0.565467	-0.262014	-0.714192	-0.0404504	0.562531	0.141992	-0.286289
ACTA2	0.94537	0.551667	-0.509417	-0.0883439	-0.763683	0.0349978	0.520071	0.316014	-0.385922
TPM1	0.945307	0.466431	-0.557364	-0.237126	-0.727393	-0.0337285	0.562072	0.156518	-0.298837
CORO1C	0.943242	0.426778	-0.684434	0.0201259	-0.751613	0.321698	0.71768	0.484147	-0.217091
ITGA9	0.94057	0.435553	-0.616486	-0.158773	-0.733307	0.0735031	0.620774	0.242383	-0.23863
CHST3	0.939956	0.639333	-0.55748	-0.0956888	-0.869278	0.117856	0.503354	0.418309	-0.458273
PPAP2B	0.939668	0.371362	-0.650931	-0.0260434	-0.697021	0.178076	0.685268	0.297852	-0.169825
ITGB3	0.93944	0.566272	-0.623274	-0.0672871	-0.85565	0.11777	0.534265	0.384095	-0.397418
GNAL	0.938598	0.369286	-0.654607	-0.0287378	-0.665968	0.243588	0.713585	0.337032	-0.145823
TSHZ3	0.934907	0.594043	-0.536776	-0.0829646	-0.808521	-0.013071	0.479633	0.295175	-0.415689
SPON1	0.934269	0.478717	-0.588498	-0.0423803	-0.738128	0.117499	0.598244	0.334131	-0.296562
TNS1	0.932389	0.612255	-0.469601	-0.187714	-0.803658	-0.0906888	0.431548	0.24263	-0.474618
LMOD1	0.931825	0.620232	-0.442213	-0.187987	-0.780968	-0.0667496	0.436673	0.264647	-0.472959
C17orf51	0.931586	0.554847	-0.663666	-0.139594	-0.860851	0.0982052	0.567784	0.346249	-0.354504
KCNMB1	0.930567	0.689355	-0.41996	-0.184338	-0.825823	-0.0491042	0.392117	0.321299	-0.542486
PRNP	0.930345	0.280789	-0.75943	-0.0684769	-0.678235	0.310339	0.808685	0.353307	-0.0637268
KIAA1644	0.928814	0.581002	-0.544181	-0.137958	-0.818271	-0.0157877	0.473908	0.285477	-0.429978
GNAO1	0.926876	0.687903	-0.529218	-0.158985	-0.894631	-0.0499039	0.429439	0.326343	-0.525683
DNAJB5	0.924959	0.578226	-0.524028	-0.23201	-0.812479	-0.0470989	0.478522	0.231212	-0.433272
PGM5	0.924234	0.468458	-0.495069	-0.257553	-0.680395	-0.107395	0.501912	0.101375	-0.309904
KANK1	0.92242	0.570574	-0.53842	-0.327576	-0.81818	-0.110572	0.456137	0.137941	-0.416993
WFDC1	0.919158	0.474326	-0.526695	-0.0958549	-0.696371	0.0759621	0.568486	0.294166	-0.280796
C3orf70	0.918809	0.289939	-0.676788	-0.179465	-0.646701	0.107553	0.708973	0.157526	-0.10751
PALLD	0.91778	0.227824	-0.784993	-0.0727141	-0.662517	0.238874	0.809567	0.24203	-0.0246029
CAV2	0.915731	0.333841	-0.7491	-0.164983	-0.728081	0.164379	0.719347	0.22239	-0.139875
CTF1	0.914326	0.656268	-0.454231	-0.158996	-0.802061	-0.0570985	0.394032	0.275743	-0.484276
KIRREL	0.914127	0.467793	-0.617732	0.18548	-0.733435	0.368486	0.655121	0.584571	-0.262978
TPM2	0.913944	0.707915	-0.426299	-0.181785	-0.848554	-0.0651715	0.369975	0.326377	-0.569837
EFEMP1	0.913459	0.575125	-0.61096	-0.0773196	-0.851733	0.0328395	0.506065	0.322368	-0.394763
PNMA1	0.913387	0.494685	-0.553145	-0.0912558	-0.738876	-0.0102222	0.539378	0.224534	-0.325468
MYL9	0.910367	0.695386	-0.380141	-0.228517	-0.811518	-0.124213	0.350169	0.258156	-0.556766
NYNRIN	0.910094	0.648944	-0.506711	-0.014488	-0.817941	0.0619549	0.429975	0.392273	-0.445507
SPEG	0.909771	0.506422	-0.615292	-0.0619631	-0.790659	0.0879077	0.556377	0.325503	-0.334852
PTRF	0.909357	0.76051	-0.432138	-0.186525	-0.902017	-0.126243	0.335515	0.307285	-0.611421
PRICKLE2	0.908316	0.202409	-0.770184	-0.0892844	-0.626627	0.18398	0.773115	0.178292	-0.00689711
KANK2	0.907112	0.551615	-0.474666	-0.230861	-0.756603	-0.0757197	0.456717	0.20538	-0.419583
UBE2QL1	0.907069	0.554531	-0.564893	0.0780162	-0.803919	0.131964	0.526099	0.430049	-0.371811
DPYSL3	0.9062	0.236892	-0.710669	-0.0412331	-0.605344	0.298572	0.79088	0.309302	-0.0142885
ACTG2	0.905508	0.609311	-0.444419	-0.248231	-0.790124	-0.0873346	0.408795	0.221727	-0.477103
PRKCA	0.905494	0.322624	-0.695984	-0.0202244	-0.680378	0.110611	0.689104	0.215482	-0.12814
PCP4	0.905209	0.315728	-0.660529	-0.158897	-0.672302	0.112327	0.658512	0.187425	-0.140941
FZD7	0.904526	0.430316	-0.572647	-0.125782	-0.719591	0.136269	0.606244	0.314099	-0.284961
HOXD13	0.904274	0.443335	-0.662132	-0.0983833	-0.764766	0.0617979	0.573384	0.228746	-0.238069
NCS1	0.902916	0.617783	-0.394554	-0.187169	-0.739924	-0.0985961	0.38856	0.227969	-0.454407
DAAM2	0.902036	0.511243	-0.45564	-0.033385	-0.688765	-0.022855	0.480739	0.258016	-0.341584
NES	0.901808	0.616643	-0.470845	-0.00653602	-0.799375	0.00895837	0.446497	0.376457	-0.468649
TTC28	0.901506	0.455999	-0.606641	-0.178625	-0.760226	0.14452	0.597956	0.322656	-0.294429
GLI3	0.900513	0.339118	-0.710378	0.0635038	-0.699751	0.266867	0.693354	0.367261	-0.134035
VCL	0.900035	0.54873	-0.521068	-0.17484	-0.779977	-0.0396064	0.48365	0.233054	-0.41181

## Sheet: blue_Top50kME_Value_list
Names	kMEblue	kMEcyan	kMElightcyan	kMEmagenta	kMEmidnightblue	kMEpink	kMEpurple	kMEturquoise	kMEblack
BRD4	0.972837	0.0558729	-0.0481952	-0.783319	-0.157736	-0.208327	0.518052	-0.936901	0.497733
AIP	0.968474	0.0232256	-0.0137117	-0.774271	-0.211908	-0.143151	0.454771	-0.883626	0.588132
EGLN2	0.962903	0.20606	-0.0514293	-0.672814	-0.283278	-0.354776	0.400912	-0.934421	0.371854
CASKIN2	0.962162	0.0701184	-0.0824956	-0.750149	-0.229132	-0.191933	0.423075	-0.908708	0.551736
CENPB	0.959853	0.0153184	-0.0967001	-0.773533	-0.131891	-0.168614	0.503924	-0.884868	0.498145
AKT2	0.958317	0.242744	-0.118337	-0.659004	-0.39216	-0.421397	0.306434	-0.962947	0.323435
RFX1	0.955328	0.220355	-0.116847	-0.673982	-0.351966	-0.381709	0.330519	-0.954046	0.379085
GNA11	0.954998	0.000851195	-0.152136	-0.805753	-0.311221	-0.136494	0.331609	-0.898917	0.604973
CD81	0.954415	-0.0817706	-0.174595	-0.862245	-0.214116	-0.0699199	0.414241	-0.896158	0.63792
LZTS2	0.952264	0.0247607	-0.0586566	-0.778925	-0.255062	-0.143169	0.406391	-0.882213	0.585182
WDTC1	0.948753	0.110216	-0.0904964	-0.716484	-0.269017	-0.266406	0.381822	-0.896087	0.474302
LAMA5	0.946037	0.0964353	-0.230167	-0.745621	-0.34827	-0.30296	0.285173	-0.92711	0.437371
TRIOBP	0.945541	-0.0245256	-0.0899097	-0.830231	-0.247318	-0.146628	0.382167	-0.899949	0.549985
FAM160B2	0.943817	-0.038252	-0.120766	-0.809222	-0.223657	-0.122401	0.406096	-0.866803	0.604171
VPS18	0.941954	-0.0773048	0.0552918	-0.79974	-0.10261	-0.0975232	0.509484	-0.819799	0.537374
RAB11B	0.941783	0.144476	-0.104188	-0.717229	-0.34347	-0.382058	0.312971	-0.93564	0.314546
NOTCH1	0.941073	-0.0030372	-0.0725163	-0.796946	-0.221702	-0.142446	0.395931	-0.874847	0.5923
PRR24	0.938768	-0.00368003	0.0903218	-0.778498	-0.0528159	-0.141869	0.582018	-0.871235	0.532852
VWA1	0.93842	0.0890455	-0.0981103	-0.734404	-0.240611	-0.193534	0.406421	-0.902659	0.532131
SCAF1	0.93632	0.239364	-0.132224	-0.654302	-0.438022	-0.431009	0.243263	-0.952404	0.304913
CYB5R3	0.936274	-0.058113	-0.0913867	-0.824467	-0.309431	-0.111193	0.329121	-0.863891	0.623924
TAOK2	0.935954	0.127518	-0.03082	-0.68951	-0.272712	-0.308995	0.386846	-0.906461	0.395
SART1	0.93568	0.1959	0.00669265	-0.644939	-0.210909	-0.342129	0.469634	-0.923552	0.341552
ARHGEF18	0.935318	0.0422114	-0.060306	-0.751538	-0.269772	-0.250831	0.367307	-0.875859	0.428845
UNC45A	0.934508	0.176584	-0.180698	-0.698369	-0.449155	-0.329467	0.226537	-0.928876	0.429381
TRMT61A	0.934007	0.287731	-0.125229	-0.616112	-0.379057	-0.426036	0.321014	-0.950406	0.31397
NINJ1	0.932885	-0.0397918	0.1315	-0.772436	0.0253445	-0.0831893	0.649959	-0.842286	0.544977
ABHD8	0.932418	0.0805186	0.0228259	-0.713954	-0.250034	-0.201711	0.411831	-0.858643	0.479161
ZNF428	0.932392	0.186025	-0.0465554	-0.647178	-0.320351	-0.349346	0.355733	-0.909122	0.369761
EHD1	0.930417	-0.0669885	-0.00764295	-0.809559	-0.135303	-0.0512788	0.498848	-0.847624	0.620942
PPP2R5B	0.928802	-0.12452	0.0150523	-0.82675	-0.0683044	0.00322342	0.540556	-0.812896	0.671247
LRWD1	0.926641	0.253471	-0.0673722	-0.613383	-0.254304	-0.358123	0.411674	-0.913195	0.336218
C17orf59	0.925785	-0.0265188	0.0305656	-0.774837	-0.159586	-0.145135	0.439666	-0.826529	0.491112
CROCC	0.925632	0.217003	-0.0852487	-0.627699	-0.340272	-0.317952	0.328332	-0.895792	0.419834
ALDOA	0.925034	0.165833	-0.12384	-0.702949	-0.392937	-0.346834	0.260489	-0.939149	0.391045
FKBP8	0.924078	0.282767	-0.0439911	-0.591604	-0.409051	-0.438135	0.275317	-0.918701	0.296069
EDC4	0.923404	0.279788	-0.165009	-0.61365	-0.379603	-0.433347	0.287823	-0.954152	0.330508
MGRN1	0.92298	0.233105	-0.17818	-0.673349	-0.461702	-0.437042	0.212497	-0.962391	0.300937
UBXN6	0.921054	0.299832	-0.0701972	-0.594534	-0.408393	-0.501158	0.26637	-0.929133	0.218529
FAM127A	0.920292	-0.0569236	0.00516955	-0.793106	-0.299718	-0.117402	0.326751	-0.834625	0.59606
DDA1	0.919737	-0.0942503	-0.0744423	-0.803195	-0.0898982	-0.0579197	0.497241	-0.819069	0.593762
MTSS1L	0.919639	-0.158055	-0.12002	-0.862162	-0.190371	0.0411249	0.394868	-0.815783	0.740008
HDAC5	0.919288	0.223588	0.00744935	-0.627193	-0.3444	-0.343843	0.331537	-0.885281	0.381318
AHDC1	0.918104	-0.07118	-0.162194	-0.839185	-0.242249	-0.0650437	0.371969	-0.875155	0.644883
PIP5K1C	0.917757	-0.0845734	-0.147245	-0.837721	-0.35017	-0.0779329	0.273327	-0.865191	0.649952
MAF1	0.917603	0.30695	0.0241224	-0.554614	-0.254378	-0.41619	0.424214	-0.912011	0.289724
PRR12	0.917162	0.225344	-0.068084	-0.642764	-0.443118	-0.371939	0.238993	-0.915819	0.384806
TUBGCP6	0.916991	0.325035	-0.0774659	-0.567331	-0.304874	-0.472782	0.371886	-0.930756	0.204035
SHKBP1	0.916747	0.180922	0.0407505	-0.646894	-0.118511	-0.34748	0.526289	-0.888008	0.298741
PPP6R1	0.915883	0.13492	0.106331	-0.675423	-0.137452	-0.286735	0.53251	-0.890906	0.358787

## Sheet: cyan_Top50_Value_list
Names	MEcyan	MEmagenta	MEturquoise	MEblue	MEblack	MEpink	MElightcyan	MEmidnightblue	MEpurple
HPN	0.917171	0.614819	-0.151735	-0.0850656	-0.759132	-0.844516	-0.00968084	-0.409595	-0.27962
C19orf48	0.913722	0.383594	-0.381166	0.196533	-0.559576	-0.860061	-0.0686527	-0.485191	-0.192401
SLC25A42	0.894886	0.568675	-0.174495	-0.0576563	-0.669964	-0.798269	-0.134541	-0.514528	-0.37909
CBLC	0.892831	0.46097	-0.293893	0.0585712	-0.69098	-0.868358	-0.0835844	-0.479836	-0.278062
TTLL12	0.888539	0.322824	-0.419509	0.216808	-0.501023	-0.843622	-0.262609	-0.585284	-0.277636
GNB2L1	0.885323	0.2789	-0.495641	0.299893	-0.406397	-0.7972	-0.126888	-0.344079	0.00241187
PYCR1	0.881384	0.586388	-0.136507	-0.06705	-0.791879	-0.835952	0.0120661	-0.380857	-0.248568
SLC43A1	0.881102	0.669642	-0.0412502	-0.172031	-0.669625	-0.70131	-0.105353	-0.305947	-0.26205
PDCD11	0.876276	0.407256	-0.313671	0.153378	-0.493769	-0.743854	-0.00536516	-0.220334	0.0213162
RPL29	0.874951	0.350231	-0.395696	0.233892	-0.477984	-0.790768	0.01848	-0.336973	-0.0361768
RAC3	0.865044	0.366052	-0.343975	0.141523	-0.56598	-0.820259	-0.0941336	-0.56446	-0.285475
ARFIP2	0.860024	0.522696	-0.190016	0.0186738	-0.674222	-0.805935	-0.0929112	-0.411712	-0.248147
IMPDH2	0.85731	0.587588	-0.118053	-0.0997326	-0.548774	-0.657633	-0.0640731	-0.218675	-0.146333
TRPM4	0.854152	0.394639	-0.332573	0.176105	-0.624962	-0.866164	0.0891786	-0.461997	-0.172202
VPS26B	0.852124	0.549152	-0.156101	-0.0498841	-0.597405	-0.775769	-0.167035	-0.531837	-0.389374
CBX8	0.851607	0.550554	-0.167198	-0.0409116	-0.714927	-0.781666	0.107851	-0.350873	-0.167702
CTD-3193O13.9	0.847694	0.505712	-0.219458	-0.00158741	-0.71033	-0.829038	0.0433808	-0.422223	-0.231494
PWWP2B	0.845334	0.322176	-0.409816	0.222478	-0.61617	-0.863403	-0.070079	-0.447027	-0.142551
FASN	0.845322	0.46684	-0.216273	-0.0130505	-0.671688	-0.813423	-0.146608	-0.588193	-0.424659
TRIB3	0.844769	0.592944	-0.0762438	-0.0888319	-0.721816	-0.733861	-0.0336604	-0.374358	-0.273195
RPL7A	0.841666	0.551248	-0.146243	-0.0643397	-0.507867	-0.646044	-0.131184	-0.247747	-0.160002
DNAH1	0.839611	0.304834	-0.44652	0.21	-0.536734	-0.812982	0.0195569	-0.31099	0.0235632
DBNDD1	0.835963	0.549906	-0.115749	-0.0518889	-0.587191	-0.714435	-0.0140304	-0.451145	-0.325518
TCONS_l2_00022611	0.834652	0.432818	-0.240809	0.0914503	-0.459244	-0.703907	0.0233389	-0.248888	-0.0506066
RANBP10	0.834568	0.600144	-0.101634	-0.120951	-0.659457	-0.68962	0.0143798	-0.198086	-0.11959
CANT1	0.832783	0.59043	-0.10372	-0.108473	-0.723616	-0.809012	-0.144915	-0.559754	-0.475821
PODXL2	0.831214	0.666756	-3.93e-05	-0.190639	-0.720227	-0.748598	-0.197822	-0.590185	-0.556418
PKN1	0.830871	0.292138	-0.423301	0.224825	-0.490568	-0.736626	0.0987519	-0.254681	0.0943911
CHDH	0.830094	0.343618	-0.340525	0.1287	-0.541043	-0.828055	-0.272205	-0.563982	-0.330377
ACSS1	0.829994	0.638582	-0.0482712	-0.159864	-0.808119	-0.813199	-0.0162578	-0.479222	-0.399144
CCT3	0.829842	0.667448	-0.0111359	-0.151806	-0.684615	-0.649147	0.125506	-0.0959525	-0.0259714
GJB1	0.829163	0.763272	0.0990012	-0.308805	-0.785964	-0.707236	-0.00680857	-0.426363	-0.45008
RPS11	0.827746	0.416343	-0.287069	0.101456	-0.439021	-0.667039	0.0251283	-0.149562	0.0735578
TCONS_l2_00026666	0.827295	0.470652	-0.23805	0.0154823	-0.659927	-0.841832	-0.142397	-0.513027	-0.359878
RP1-283E3.4	0.825888	0.352534	-0.344959	0.126823	-0.54031	-0.827493	-0.131775	-0.60371	-0.319443
FAM155B	0.824448	0.545427	-0.130718	-0.0935089	-0.722322	-0.792879	-0.14141	-0.509904	-0.421086
SMPDL3B	0.823004	0.684001	0.00649175	-0.193864	-0.754196	-0.704811	0.0175998	-0.184188	-0.170061
EPHA10	0.821073	0.688608	-0.000627401	-0.235698	-0.777637	-0.697103	0.0983969	-0.15379	-0.135303
PRSS8	0.820187	0.43427	-0.240274	0.0715539	-0.685806	-0.86731	-0.0450543	-0.599959	-0.402294
KCNJ11	0.817511	0.608508	-0.0602751	-0.158598	-0.703233	-0.711007	-0.118245	-0.414995	-0.352727
RPL12	0.817175	0.449451	-0.23918	0.0446397	-0.457541	-0.657748	-0.0726727	-0.198861	-0.0185322
RPSAP58	0.81659	0.450524	-0.229638	0.0784378	-0.484112	-0.655525	0.0242977	-0.138912	0.026238
RP11-627G23.1	0.815304	0.686067	0.00492352	-0.23561	-0.730898	-0.668582	0.0933757	-0.112318	-0.129214
TCONS_l2_00011130	0.815016	0.350883	-0.314762	0.160131	-0.442803	-0.71806	-0.00417139	-0.250334	-0.0331817
TCONS_l2_00008516	0.814548	0.536819	-0.112692	-0.0450341	-0.660735	-0.76363	0.0210119	-0.30889	-0.206337
BIK	0.813734	0.526704	-0.172097	-0.0354985	-0.706607	-0.757228	-0.109825	-0.370031	-0.224813
RAP1GAP	0.811458	0.466002	-0.213072	0.0778363	-0.602636	-0.712215	0.108074	-0.130462	0.0636873
MARCKSL1	0.811296	0.831631	0.171977	-0.396223	-0.880737	-0.670105	0.0172006	-0.214776	-0.318786
NUP210	0.809197	0.659676	-0.0121204	-0.191505	-0.769531	-0.67619	0.106558	-0.16078	-0.124017
RPS15	0.806505	0.155293	-0.536505	0.381816	-0.314885	-0.753758	-0.035868	-0.361117	0.0414913

## Sheet: lightcyan_Top50_Value_list
Names	MElightcyan	MEmagenta	MEturquoise	MEblue	MEblack	MEpink	MEcyan	MEmidnightblue	MEpurple
IGLC3	0.988344	0.136651	0.217773	-0.103556	-0.0781338	0.150869	-0.0606972	0.569858	0.557118
IGKC	0.988115	0.117133	0.220121	-0.107687	-0.0547883	0.169256	-0.0830427	0.561138	0.553372
IGHG3	0.986098	0.0545156	0.104285	-0.00506955	-0.0434776	0.102545	-0.0389264	0.494826	0.578373
IGHG1	0.982472	0.0332468	0.0973377	0.0139186	-0.0153642	0.118075	-0.0481423	0.495848	0.575531
IGHG4	0.979992	0.0488706	0.101488	-0.00295432	-0.020163	0.116543	-0.0328196	0.517315	0.59212
IGHV4-59	0.979683	0.0960768	0.131873	-0.036503	-0.102739	0.0673374	-0.0182263	0.510003	0.5638
IGHV3-30	0.979001	0.139756	0.273329	-0.152383	-0.0717805	0.193017	-0.100236	0.563956	0.510167
IGKV3-15	0.976841	0.130027	0.211194	-0.0932886	-0.0520233	0.146896	-0.0518184	0.531722	0.528918
IGKV3-20	0.976828	0.176518	0.235676	-0.132709	-0.0803146	0.151845	-0.0283636	0.561029	0.542671
IGLC1	0.971349	0.0501202	0.0907057	0.0244127	-0.0254154	0.0933564	-0.0169786	0.496866	0.579605
IGLV3-25	0.969063	0.0854983	0.12616	-0.0149398	-0.0633347	0.0822037	-0.0273032	0.50765	0.569351
IGHV3-7	0.967365	0.177838	0.249687	-0.15359	-0.0966324	0.158207	-0.0622015	0.58338	0.548748
IGHV3-21	0.967207	0.0560829	0.205962	-0.0688709	0.0510872	0.258354	-0.146828	0.600489	0.587214
IGKV1-6	0.964679	0.13449	0.219254	-0.119353	-0.0908942	0.123487	-0.0592932	0.492744	0.477732
IGKV4-1	0.963811	0.115989	0.227496	-0.110522	-0.0612658	0.168502	-0.0950145	0.541548	0.522538
IGHG2	0.963091	-0.00766121	0.0366363	0.0687481	0.0209213	0.121021	-0.0348053	0.487183	0.616756
IGLV1-47	0.961773	0.131372	0.186551	-0.0848608	-0.123293	0.0847399	-0.0264128	0.478634	0.487093
IGHV4-4	0.961521	0.142344	0.19184	-0.102162	-0.115947	0.0843615	-0.0291883	0.497955	0.516289
IGHV3-11	0.959248	0.126519	0.284904	-0.15616	-0.00361758	0.261597	-0.159274	0.633361	0.569272
IGHV4-34	0.959222	0.0547866	0.147573	-0.0205473	-0.00220537	0.152483	-0.0684569	0.518631	0.568153
IGKV2-30	0.958405	0.16464	0.247303	-0.142243	-0.0527167	0.195341	-0.0677405	0.593753	0.55617
IGLV2-23	0.956086	-0.00271336	0.0315366	0.0751149	-0.0323877	0.0411014	-0.0171579	0.409315	0.526987
IGKV1-5	0.950499	0.0717026	0.227827	-0.0914086	0.0524124	0.248356	-0.135948	0.531964	0.510029
IGLV3-19	0.946797	0.167282	0.336885	-0.205938	-0.0461621	0.258411	-0.150205	0.597533	0.491143
IGLV2-14	0.946763	0.0766591	0.14452	-0.03215	-0.0577615	0.0867389	-0.0387806	0.450241	0.472679
IGHV3-20	0.945692	-0.0120148	0.16151	-0.0189184	0.0612682	0.236836	-0.189196	0.582065	0.61133
IGKV1-16	0.939347	0.139079	0.206543	-0.123154	-0.13601	0.077908	-0.042828	0.487193	0.473046
IGHV3-72	0.936511	0.116731	0.235829	-0.129867	-0.0284703	0.180857	-0.113597	0.548371	0.512675
IGHV3-49	0.924763	0.133576	0.312705	-0.201013	-0.0748699	0.207421	-0.169944	0.54975	0.439277
IGHV2-5	0.9245	0.0882918	0.246499	-0.11808	-0.0234808	0.226797	-0.128555	0.498891	0.465758
IGHV3-13	0.921941	0.246766	0.24221	-0.189989	-0.198608	0.0415802	0.0328993	0.481076	0.450883
IGHV4-39	0.920803	0.205029	0.250858	-0.157874	-0.0484003	0.164654	-0.0125056	0.543917	0.506339
IGHV5-51	0.91509	0.0155742	0.00115614	0.0930173	-0.0186259	0.0398811	0.0323105	0.502585	0.646874
IGLV1-36	0.914707	0.217829	0.254016	-0.195862	-0.189589	0.0966364	-0.00199991	0.494171	0.436556
IGHV1-46	0.912913	-0.043923	0.0862065	0.0595402	0.0460672	0.174145	-0.130397	0.476669	0.540676
IGLV1-44	0.911847	0.138686	0.15132	-0.0734505	-0.159809	0.0458289	0.0235757	0.423019	0.458412
IGHV4-31	0.902646	0.252698	0.29654	-0.177663	-0.128153	0.13137	-0.00158144	0.482219	0.408361
IGJ	0.899779	0.25826	0.48414	-0.364277	-0.0912942	0.332087	-0.209569	0.666232	0.427756
IGHM	0.899097	0.10993	0.0618545	0.0112795	-0.0807635	0.0469915	0.0410835	0.540655	0.64434
IGKV2-24	0.889429	0.169845	0.178317	-0.10285	-0.0785442	0.12086	0.0174727	0.556563	0.574085
IGHV1-8	0.877451	0.027692	0.105093	-0.0130336	-0.0606513	0.119883	-0.101049	0.495413	0.526533
IGLV8-61	0.858289	0.172701	0.0332095	-0.00458063	-0.209832	-0.0756157	0.169119	0.448413	0.564053
IGHV3-43	0.856703	0.195847	0.2183	-0.166177	-0.178251	0.0733242	0.000254215	0.493088	0.432208
IGHJ4	0.845529	0.158561	0.0402612	-0.00888495	-0.159564	-0.087464	0.143289	0.265404	0.36571
D86994.2	0.839514	0.214477	0.156425	-0.112281	-0.231039	-0.0886323	0.121702	0.323261	0.334597
IGHV3-15	0.820771	0.0824609	0.061153	0.0132539	-0.0196953	0.00445045	0.0308957	0.252877	0.351328
IGKV2D-29	0.80273	0.0696144	0.163651	-0.0635374	-0.0272173	0.156417	-0.0955681	0.508073	0.515003
IGHV3-73	0.795614	0.0442301	0.0151094	-0.00322529	-0.136051	-0.0584392	0.0289867	0.383011	0.494275
IGHV1-3	0.776729	0.0198168	-0.0770915	0.140301	0.0180649	-0.0455168	0.139204	0.302693	0.481959
COMP	0.74584	0.111802	0.136358	-0.0845831	0.0259849	0.137302	0.00843113	0.299443	0.362265

## Sheet: magenta_Top50_Value_list
Names	MEmagenta	MEturquoise	MEblue	MEblack	MEpink	MElightcyan	MEmidnightblue	MEpurple	MEcyan
STEAP4	0.933012	0.613486	-0.770089	-0.801287	-0.268368	0.0961213	0.0778341	-0.358461	0.443832
SRSF6	0.930189	0.692948	-0.805463	-0.742758	-0.146917	0.130716	0.217715	-0.260585	0.354905
EPCAM	0.923896	0.56655	-0.717086	-0.819149	-0.285291	0.103887	0.109052	-0.298901	0.496911
RP11-66B24.4	0.92162	0.60729	-0.727734	-0.760921	-0.252236	0.11661	0.0980189	-0.309842	0.464694
ZKSCAN1	0.917658	0.790931	-0.890544	-0.679241	-0.0884409	0.0509616	0.0430865	-0.510676	0.274853
YWHAE	0.911242	0.7806	-0.840561	-0.703355	-0.066521	0.206937	0.202143	-0.307518	0.268466
C9orf91	0.910397	0.520925	-0.670739	-0.790557	-0.419135	-0.000755412	-0.225913	-0.568025	0.571242
PLA2G7	0.909633	0.638188	-0.761574	-0.764495	-0.218589	0.22801	0.104251	-0.325963	0.409803
ZNF614	0.907886	0.696422	-0.84519	-0.687339	-0.178003	-0.020741	-0.0712856	-0.566869	0.351228
EIF2AK1	0.907446	0.6296	-0.735516	-0.778525	-0.27836	0.137354	-0.0473172	-0.455911	0.44343
FGF13	0.903735	0.620889	-0.74395	-0.69391	-0.216044	0.0346627	0.037519	-0.396315	0.431066
PDE3B	0.902367	0.695196	-0.830372	-0.739463	-0.158519	0.209985	0.0900432	-0.389615	0.333979
OGT	0.901254	0.803564	-0.873265	-0.662492	-0.0117504	0.187248	0.228958	-0.309652	0.238215
UAP1	0.898903	0.708654	-0.812543	-0.688473	-0.109061	0.126936	0.162772	-0.337101	0.340778
ZNF595	0.895198	0.77081	-0.879514	-0.682112	-0.0754512	0.104392	0.0269471	-0.483429	0.272979
RPL22L1	0.8936	0.613198	-0.72802	-0.678104	-0.151369	0.249653	0.269988	-0.143457	0.408437
HDAC1	0.889468	0.438693	-0.637846	-0.774449	-0.398608	0.0522406	-0.138899	-0.42717	0.579065
GALNT7	0.886381	0.760776	-0.886719	-0.704506	-0.093901	0.0255701	0.0639451	-0.498149	0.234161
WDR5B	0.883764	0.777471	-0.819387	-0.641201	-0.0477579	0.236683	0.16207	-0.328083	0.251173
ABCC4	0.882755	0.656584	-0.794129	-0.722646	-0.192898	-0.0170471	-0.0596751	-0.519842	0.349296
ARHGEF38	0.882513	0.583314	-0.710608	-0.805682	-0.243885	0.186255	0.258398	-0.161265	0.432393
TXN	0.880792	0.484256	-0.617977	-0.672752	-0.322223	0.0748231	-0.041772	-0.355512	0.57791
PPM1H	0.880344	0.529461	-0.668925	-0.797225	-0.386954	-0.0663606	-0.192346	-0.572957	0.506591
FUCA2	0.880116	0.699041	-0.797926	-0.727381	-0.140188	0.286484	0.14526	-0.295848	0.315482
NBPF15	0.879977	0.69925	-0.80141	-0.708159	-0.145837	0.138007	0.0837167	-0.408748	0.308601
TCONS_00027619	0.876927	0.707237	-0.748406	-0.663508	-0.0968509	0.278126	0.245297	-0.21355	0.317179
FARSB	0.874283	0.752219	-0.832174	-0.578768	0.0225836	0.166138	0.251864	-0.265207	0.250437
TMEM87A	0.873311	0.746506	-0.773153	-0.616342	-0.0665854	0.184324	0.103737	-0.36168	0.260614
TMTC4	0.873005	0.642918	-0.792552	-0.767195	-0.199856	0.0483865	0.0114913	-0.453836	0.341097
WDR3	0.872204	0.739194	-0.797981	-0.586494	0.0119119	0.218991	0.332242	-0.16644	0.280556
ZNF121	0.870827	0.769817	-0.846103	-0.620893	0.0175381	0.0930256	0.255759	-0.281911	0.224632
SH3RF1	0.869869	0.533903	-0.707126	-0.785633	-0.350597	0.111092	-0.142031	-0.508952	0.470426
NET1	0.864178	0.726044	-0.811191	-0.661391	-0.0932986	0.0442678	0.00152345	-0.47476	0.2899
COX16	0.86267	0.651857	-0.786072	-0.674395	-0.113637	0.0603249	0.102655	-0.34526	0.306003
FNIP2	0.862479	0.722051	-0.838281	-0.719223	-0.0626268	0.22258	0.343025	-0.174549	0.255514
NBPF9	0.861088	0.6131	-0.712361	-0.7067	-0.171858	0.102409	0.0713327	-0.32578	0.381571
GUCY1A3	0.859827	0.68796	-0.832569	-0.760832	-0.123138	0.118261	0.154286	-0.349686	0.267262
TCONS_00013744_GAS5	0.859285	0.457228	-0.585405	-0.591869	-0.288088	0.0439392	0.0195822	-0.281619	0.589276
C9orf152	0.858429	0.321301	-0.504902	-0.789988	-0.589523	-0.153578	-0.407696	-0.6282	0.717322
DIP2B	0.858419	0.752782	-0.820897	-0.688972	-0.0448826	0.332321	0.349421	-0.152654	0.244689
DNMBP	0.858161	0.423049	-0.599527	-0.710299	-0.389207	0.0863323	-0.103291	-0.363984	0.595413
WDR75	0.858125	0.794196	-0.83955	-0.564085	0.0697848	0.294965	0.371647	-0.157608	0.195186
DKC1	0.857051	0.368576	-0.51059	-0.654559	-0.382024	0.0566542	0.0372389	-0.192218	0.649416
RP11-4F5.2	0.856779	0.807885	-0.857985	-0.690565	-0.0158241	0.12211	0.184435	-0.400417	0.174393
ARHGAP32	0.856753	0.76852	-0.843871	-0.715292	-0.0473475	0.195757	0.292346	-0.261651	0.207165
MSL3P1	0.85626	0.497941	-0.663262	-0.730353	-0.373783	-0.0307622	-0.275733	-0.61015	0.498454
ZNF616	0.854993	0.692138	-0.823726	-0.677194	-0.147788	-0.0170844	-0.0642766	-0.568245	0.310562
TIGD2	0.852219	0.819941	-0.855042	-0.605267	0.0428795	0.262537	0.245877	-0.297708	0.15365
ATP6V1G1	0.852111	0.775519	-0.848976	-0.677232	-0.0459523	0.0962504	0.0507778	-0.473566	0.191351
BRI3BP	0.85199	0.732005	-0.811518	-0.668633	-0.0996624	0.0741543	0.0767547	-0.445802	0.272099

## Sheet: midnightblue_Top50_Value_list
Names	MEmidnightblue	MEmagenta	MEturquoise	MEblue	MEblack	MEpink	MEcyan	MElightcyan	MEpurple
CCL2	0.946501	0.0328559	0.298054	-0.19866	0.0897996	0.471677	-0.313254	0.487248	0.718045
SRGN	0.943184	-0.0185506	0.395536	-0.235077	0.206008	0.640795	-0.470555	0.54659	0.696498
LYN	0.929325	0.209772	0.403034	-0.326649	-0.10211	0.373052	-0.201289	0.518943	0.638611
UGCG	0.92731	0.196209	0.625561	-0.490832	-0.0129472	0.599969	-0.457276	0.502848	0.483742
SAMHD1	0.925881	-0.15699	0.227033	-0.0558378	0.282078	0.590454	-0.466582	0.584206	0.823712
CTSS	0.925506	0.0480269	0.320665	-0.18244	0.120357	0.489794	-0.312925	0.643392	0.764213
TLR2	0.921423	-0.131636	0.272902	-0.109975	0.250065	0.585721	-0.463014	0.470482	0.74328
GPRC5A	0.915956	-0.00885833	0.270733	-0.158943	0.131338	0.468021	-0.336666	0.557222	0.716942
CTSC	0.9127	-0.0498548	0.301055	-0.127333	0.221706	0.558727	-0.396857	0.617616	0.781586
OSMR	0.910463	-0.157994	0.271159	-0.115973	0.332258	0.640412	-0.517446	0.519095	0.741986
BIRC3	0.909523	0.196646	0.366628	-0.27148	-0.0723971	0.351347	-0.184734	0.640456	0.696137
LXN	0.90821	-0.067207	0.390025	-0.248221	0.27326	0.677146	-0.546693	0.398596	0.600815
MAP3K8	0.907988	0.0588588	0.504017	-0.353121	0.196644	0.684158	-0.505115	0.5037	0.550964
FCGR2A	0.894742	-0.0662654	0.291909	-0.132277	0.220917	0.566754	-0.419777	0.639593	0.757288
SLFN5	0.883145	-0.141991	0.432925	-0.253109	0.312486	0.719649	-0.671469	0.483864	0.585251
MS4A7	0.881777	0.163868	0.53453	-0.402776	0.0497323	0.595214	-0.401528	0.44854	0.53344
PIP4K2A	0.879807	-0.119677	0.413091	-0.221924	0.34883	0.761518	-0.623494	0.513947	0.624459
SLC40A1	0.879187	-0.0218606	0.447448	-0.290362	0.285428	0.719475	-0.552546	0.331742	0.560168
MNDA	0.87896	-0.0307438	0.301297	-0.157852	0.119192	0.487535	-0.376934	0.561872	0.734867
GPR65	0.874725	0.198511	0.564022	-0.428315	0.0715215	0.606404	-0.380713	0.512291	0.505958
RARRES1	0.87394	-0.0780588	0.312941	-0.176163	0.289264	0.618083	-0.452642	0.344593	0.619425
CP	0.873846	0.168458	0.347019	-0.265454	0.0451763	0.414384	-0.200987	0.618091	0.665075
SERPINB9	0.861705	-0.29349	0.182618	0.0175822	0.412517	0.650681	-0.578184	0.550295	0.781361
FCER1G	0.861147	0.0118791	0.171469	-0.0646577	0.113567	0.368153	-0.188577	0.615829	0.819463
IL8	0.857316	0.196421	0.322161	-0.255236	-0.118709	0.295592	-0.13328	0.354149	0.579953
MMP10	0.855219	0.23172	0.392733	-0.301894	-0.0939016	0.322081	-0.160099	0.666676	0.626134
SH2B3	0.853812	-0.296624	-0.00926296	0.171114	0.382409	0.503429	-0.392177	0.540927	0.914039
LAPTM5	0.851813	-0.147288	0.0153513	0.116721	0.199267	0.352381	-0.22555	0.62469	0.923855
RUNX1	0.849	-0.304179	0.151611	0.0439759	0.410067	0.609368	-0.552836	0.492532	0.775485
AIF1	0.84616	-0.18691	0.0564595	0.103856	0.282624	0.457423	-0.315978	0.555214	0.874265
CCDC71L	0.844637	-0.266621	0.128943	0.0390918	0.365677	0.60239	-0.468199	0.445771	0.765615
NFKB1	0.844326	-0.0606829	0.121349	-0.00124409	0.142588	0.33356	-0.222824	0.542462	0.786806
CFTR	0.841503	0.0899508	0.367423	-0.251843	0.187512	0.523376	-0.328174	0.331295	0.564986
APBB1IP	0.841378	-0.0865752	0.0829743	0.0386461	0.171218	0.366883	-0.241575	0.703594	0.875839
MPEG1	0.841345	-0.167116	0.0777909	0.0907046	0.309226	0.454693	-0.316625	0.630949	0.882219
CCR1	0.841013	-0.113083	0.125139	0.00812616	0.301997	0.494577	-0.302665	0.442044	0.806616
AHR	0.837124	-0.189636	0.456649	-0.242296	0.38602	0.788907	-0.728718	0.404942	0.51108
IL6	0.832319	0.0336633	0.240153	-0.18337	0.0360112	0.370504	-0.251815	0.390791	0.604065
BCL2A1	0.832067	0.220077	0.463768	-0.332349	0.0250914	0.443013	-0.260372	0.469033	0.546111
CLEC7A	0.828496	-0.0352297	0.369898	-0.19586	0.220787	0.591608	-0.4302	0.503165	0.588673
TNFAIP3	0.827366	-0.25476	-0.00718898	0.16335	0.25798	0.379572	-0.319564	0.455022	0.846236
MS4A6A	0.824396	0.104285	0.264129	-0.145293	0.0924506	0.391355	-0.177624	0.622891	0.734834
TNFRSF21	0.823314	0.0137466	0.22054	-0.148205	-0.0148988	0.3364	-0.276926	0.594725	0.687209
LYZ	0.822859	0.0840439	0.177552	-0.101691	0.0743163	0.333924	-0.118057	0.47538	0.763478
PTPRE	0.821129	-0.29844	-0.00426689	0.170898	0.39468	0.485376	-0.398852	0.444582	0.855915
ITGB6	0.820325	-0.145226	0.40448	-0.205524	0.417466	0.731183	-0.625455	0.439051	0.547348
ICAM1	0.820322	-0.0881087	-0.0584129	0.138496	0.0628865	0.168136	-0.0701262	0.568983	0.88894
NAMPT	0.82005	0.0526124	0.580206	-0.419499	0.0562552	0.623469	-0.564019	0.292017	0.360426
MMP7	0.819517	0.17299	0.274624	-0.210007	-0.0552266	0.268771	-0.0978059	0.577861	0.642985
THBS1	0.81931	-0.248709	0.140224	-0.00931113	0.332562	0.568709	-0.471787	0.357437	0.683765

## Sheet: pink_Top50_Value_list
Names	MEpink	MEmagenta	MEturquoise	MEblue	MEblack	MEcyan	MElightcyan	MEmidnightblue	MEpurple
SPRED1	0.957336	-0.166652	0.599504	-0.384395	0.497772	-0.856957	0.223601	0.624121	0.207247
TMEM47	0.951097	-0.294537	0.459245	-0.253221	0.646686	-0.857307	0.0956427	0.434488	0.112872
FERMT2	0.941459	-0.330294	0.373187	-0.185326	0.698955	-0.82488	0.0413297	0.463057	0.181895
FGF2	0.938819	-0.298443	0.446348	-0.248566	0.630253	-0.851933	0.123349	0.51457	0.182049
CFL2	0.935205	-0.389748	0.36678	-0.136152	0.72845	-0.862026	0.0770333	0.419236	0.14455
CLIP4	0.934424	-0.248514	0.506785	-0.283477	0.570242	-0.840443	0.00747754	0.47779	0.107237
ABCC9	0.929876	-0.188947	0.482528	-0.257694	0.595591	-0.756362	0.227293	0.608221	0.289094
CLIC4	0.929224	-0.188634	0.55557	-0.366177	0.510931	-0.831015	0.0711159	0.499589	0.0938315
FBXO30	0.927196	-0.21832	0.524522	-0.323088	0.579174	-0.828549	0.0378395	0.42799	0.0410878
TGFBR3	0.923804	-0.394049	0.332083	-0.0867547	0.712739	-0.829976	0.151724	0.552692	0.339374
STOM	0.923186	-0.379234	0.288229	-0.0568835	0.6903	-0.786959	0.214392	0.73811	0.528247
FRMD6	0.915445	-0.498759	0.256174	-0.0306341	0.786168	-0.885297	-0.0665213	0.377979	0.163351
KCTD9	0.90865	-0.112082	0.633819	-0.445136	0.481819	-0.813316	-0.0367598	0.409553	-0.0590745
KITLG	0.908488	-0.283782	0.484252	-0.272622	0.582897	-0.874495	-0.0127693	0.424207	0.0505642
KLHL5	0.905385	-0.302829	0.397923	-0.179057	0.605667	-0.799788	0.268726	0.616037	0.359638
EPS8	0.904576	-0.397773	0.318435	-0.124007	0.693936	-0.849211	0.0518461	0.494713	0.245473
OTUD1	0.903277	-0.222412	0.519884	-0.324774	0.508301	-0.833633	0.0878913	0.528187	0.137016
CNN3	0.902747	-0.408746	0.292799	-0.0715607	0.687011	-0.837881	0.138935	0.551074	0.360688
SH3BGRL	0.902208	-0.043029	0.684423	-0.517585	0.391116	-0.80851	0.102038	0.486959	-0.011288
NEXN	0.901947	-0.147574	0.508891	-0.322386	0.559051	-0.735703	0.162087	0.447967	0.11399
IL33	0.90125	-0.273295	0.395966	-0.176392	0.609832	-0.770148	0.174112	0.652231	0.362365
RHOQ	0.893339	-0.255103	0.523176	-0.300964	0.484027	-0.867166	0.116533	0.48433	0.111511
SEC23A	0.887082	-0.565846	0.1361	0.0534392	0.803604	-0.858052	-0.0126732	0.366417	0.24539
MAP1B	0.886333	-0.476979	0.184691	0.0213647	0.784391	-0.790394	0.0343918	0.441583	0.311547
CCDC88A	0.885664	-0.0272048	0.575773	-0.397684	0.422378	-0.677931	0.247174	0.752728	0.3441
OSTM1	0.885008	-0.0354064	0.67423	-0.444517	0.357992	-0.767207	0.266834	0.604433	0.151683
TGFB2	0.870032	-0.186415	0.469144	-0.300161	0.553248	-0.732874	0.19926	0.524309	0.17692
PLN	0.868479	-0.124036	0.469461	-0.296112	0.528717	-0.660312	0.141027	0.544912	0.192954
ZEB2	0.865534	-0.229152	0.425187	-0.195451	0.521056	-0.738349	0.3503	0.659495	0.415122
RP11-166D19.1	0.864554	-0.0845662	0.500587	-0.306753	0.542188	-0.645674	0.270916	0.570662	0.257962
PRRX1	0.864354	-0.479052	0.2195	0.00839053	0.774668	-0.814471	0.25633	0.470329	0.366576
STX2	0.861967	-0.356457	0.287553	-0.0662684	0.670268	-0.73898	0.221577	0.468675	0.320273
DMD	0.860231	-0.401578	0.249112	-0.0498053	0.756314	-0.76654	-0.192532	0.25863	0.034149
FGL2	0.860019	-0.205537	0.446656	-0.252055	0.420281	-0.763509	0.208037	0.747233	0.433953
STK38L	0.859017	0.0289043	0.727425	-0.556903	0.261363	-0.752194	0.208069	0.639894	0.109675
PBX1	0.857439	-0.455316	0.25008	-0.0444365	0.788873	-0.834037	-0.0885164	0.246221	0.0541803
LMO4	0.855872	-0.373176	0.236222	-0.00675809	0.708604	-0.707878	0.227722	0.557439	0.425015
LATS2	0.855591	-0.0373888	0.57826	-0.391182	0.424648	-0.663531	0.197464	0.636295	0.236611
WIPF1	0.853777	-0.360536	0.286869	-0.0802248	0.578454	-0.765223	0.265922	0.662921	0.495034
SGCB	0.85311	-0.398941	0.265468	-0.0668381	0.721895	-0.783368	0.0681886	0.27231	0.11995
RAB31	0.852941	-0.394386	0.218616	0.00203938	0.674735	-0.726107	0.354532	0.658875	0.559327
CD59	0.852147	-0.437781	0.217036	-0.020864	0.622916	-0.806034	0.114652	0.739399	0.548745
RAB23	0.846153	-0.118472	0.557509	-0.353526	0.458496	-0.740593	0.241526	0.381798	0.032882
KCNMA1	0.845786	-0.47064	0.184249	0.0516747	0.799892	-0.747245	0.0663432	0.363626	0.252456
FBXO32	0.845695	-0.531911	0.145682	0.0925486	0.843961	-0.803578	0.064268	0.413827	0.310248
DSTN	0.844311	-0.0609802	0.535373	-0.375092	0.495834	-0.657083	0.01875	0.418072	0.0309121
TCEAL7	0.841631	-0.191992	0.398808	-0.23947	0.610759	-0.684805	0.0538117	0.361859	0.0963735
EPHA4	0.841313	-0.168541	0.452087	-0.317414	0.54221	-0.71361	-0.0811472	0.341748	-0.0271286
TMX4	0.839694	-0.117601	0.624182	-0.441699	0.412332	-0.82239	0.053815	0.29579	-0.137441
RAP1A	0.837942	-0.0215114	0.600566	-0.422462	0.34747	-0.695844	0.025474	0.499805	0.0514485

## Sheet: purple_Top50_Value_list
Names	MEpurple	MEmagenta	MEturquoise	MEblue	MEblack	MEpink	MElightcyan	MEmidnightblue	MEcyan
CYTH4	0.942466	-0.330281	-0.325013	0.426911	0.299636	0.141978	0.596557	0.620075	-0.0703695
ITGAM	0.937776	-0.39908	-0.272966	0.373021	0.353966	0.280097	0.494909	0.698056	-0.219835
MYO1F	0.937401	-0.387794	-0.430874	0.495664	0.278016	0.0871694	0.462828	0.582048	-0.0469686
WAS	0.934249	-0.328671	-0.335017	0.40548	0.257949	0.149499	0.513101	0.64325	-0.071442
JAK3	0.930921	-0.275594	-0.257826	0.357412	0.281207	0.171993	0.653254	0.658182	-0.0764489
HCLS1	0.928549	-0.179849	-0.17753	0.27456	0.189493	0.172392	0.634123	0.708069	-0.0828249
SPI1	0.925368	-0.449175	-0.476092	0.561016	0.328684	0.0757323	0.446626	0.545702	-0.0368594
LAPTM5	0.923855	-0.147288	0.0153513	0.116721	0.199267	0.352381	0.62469	0.851813	-0.22555
SELPLG	0.920629	-0.279485	-0.177572	0.30278	0.246574	0.237841	0.6507	0.698574	-0.179342
PPP1R18	0.918461	-0.333396	-0.207069	0.325856	0.316613	0.259936	0.663988	0.685984	-0.201475
STK10	0.917464	-0.510657	-0.461607	0.585642	0.409219	0.130595	0.574403	0.497204	-0.144046
CSF1	0.915172	-0.608932	-0.485964	0.603552	0.494871	0.22396	0.369413	0.539779	-0.242775
SH2B3	0.914039	-0.296624	-0.00926296	0.171114	0.382409	0.503429	0.540927	0.853812	-0.392177
ITGB2	0.909771	-0.34109	-0.308927	0.420424	0.267406	0.132639	0.494109	0.618878	-0.123052
CIITA	0.909443	-0.226115	-0.22926	0.325466	0.197671	0.146562	0.527351	0.674411	-0.0567332
C1R	0.904199	-0.48371	-0.276513	0.41404	0.533463	0.399778	0.48835	0.664562	-0.311685
TYROBP	0.904074	-0.252614	-0.278658	0.361116	0.198273	0.12903	0.518643	0.642527	-0.0216499
TNFRSF1B	0.902608	-0.467438	-0.327267	0.461844	0.360457	0.22666	0.48171	0.607213	-0.231937
PTAFR	0.902564	-0.28491	-0.232083	0.330213	0.205204	0.152628	0.438933	0.687368	-0.119108
ITGAX	0.9025	-0.0616799	-0.113024	0.190264	0.0815139	0.118102	0.652855	0.735821	0.0177319
C3	0.899169	-0.152292	-0.171796	0.238485	0.10992	0.126848	0.538189	0.739231	-0.0225006
TNFAIP2	0.899003	-0.397828	-0.183488	0.310145	0.392941	0.353077	0.442652	0.773233	-0.317362
C1QC	0.896766	-0.358278	-0.404626	0.500089	0.280233	0.0707688	0.568032	0.50858	-0.0341981
PARVG	0.896632	-0.230627	-0.150292	0.250581	0.202975	0.218269	0.602536	0.718825	-0.137324
CSF1R	0.894909	-0.581268	-0.36048	0.520936	0.547584	0.355078	0.434322	0.564171	-0.332661
IER5	0.89238	-0.436738	-0.346725	0.454981	0.345182	0.214487	0.322556	0.661576	-0.195546
IFITM3	0.891398	-0.640863	-0.537636	0.657216	0.459949	0.159578	0.350364	0.469997	-0.21445
ICAM1	0.88894	-0.0881087	-0.0584129	0.138496	0.0628865	0.168136	0.568983	0.820322	-0.0701262
NCF4	0.883795	-0.199001	-0.107632	0.21595	0.230879	0.266042	0.589503	0.720349	-0.14791
MPEG1	0.882219	-0.167116	0.0777909	0.0907046	0.309226	0.454693	0.630949	0.841345	-0.316625
IFITM1	0.880959	-0.606647	-0.325291	0.491437	0.475417	0.326815	0.47751	0.583906	-0.396722
C5AR1	0.880423	-0.28195	-0.0653621	0.21096	0.338182	0.398793	0.467673	0.818916	-0.300302
ARHGAP30	0.88031	-0.279441	-0.0640125	0.205755	0.383495	0.411187	0.640503	0.732798	-0.30446
ARID5A	0.878338	-0.614595	-0.47693	0.618223	0.580143	0.277371	0.348711	0.525541	-0.251768
VASH1	0.876313	-0.515621	-0.544423	0.624519	0.383017	0.0962916	0.31325	0.442463	-0.0741461
TMEM173	0.875968	-0.632799	-0.502232	0.662648	0.561869	0.212194	0.339456	0.484001	-0.237839
APBB1IP	0.875839	-0.0865752	0.0829743	0.0386461	0.171218	0.366883	0.703594	0.841378	-0.241575
AIF1	0.874265	-0.18691	0.0564595	0.103856	0.282624	0.457423	0.555214	0.84616	-0.315978
MAPKAPK2	0.873573	-0.631382	-0.532914	0.662673	0.506399	0.176196	0.400477	0.447061	-0.215268
CD14	0.873418	-0.541386	-0.404671	0.537188	0.389053	0.192895	0.396733	0.549249	-0.214659
PLAUR	0.873397	-0.275792	-0.0959643	0.246486	0.340283	0.363449	0.475972	0.782689	-0.244386
TYMP	0.872474	-0.350966	-0.268539	0.38781	0.235023	0.156853	0.395247	0.646322	-0.165377
FGD2	0.86993	-0.417777	-0.38246	0.51638	0.360163	0.131722	0.482375	0.514482	-0.136258
RAP2B	0.869745	-0.350816	-0.108291	0.275491	0.423492	0.427423	0.506863	0.74446	-0.344501
CEBPB	0.868946	-0.626518	-0.603138	0.716634	0.444336	0.0730375	0.231442	0.441118	-0.137174
CD93	0.868796	-0.398932	-0.109921	0.283057	0.435657	0.465239	0.426555	0.765823	-0.375662
PLD4	0.868613	-0.477621	-0.500788	0.60859	0.377818	0.0893587	0.405279	0.444664	-0.0737784
NNMT	0.867822	-0.2279	-0.132481	0.229458	0.227866	0.263622	0.491001	0.766647	-0.158736
S100A4	0.867343	-0.244978	0.035858	0.146069	0.323997	0.445018	0.668192	0.80242	-0.348991
LAIR1	0.864101	-0.12813	-0.00150838	0.103587	0.151514	0.309591	0.589087	0.793115	-0.191692

## Sheet: turquoise_Top50_Value_list
Names	MEturquoise	MEblue	MEblack	MEpink	MElightcyan	MEmidnightblue	MEcyan	MEpurple	MEmagenta
ZBTB11	0.974482	-0.905856	-0.178999	0.553345	0.172154	0.407119	-0.396491	-0.270441	0.542662
PURB	0.968454	-0.9467	-0.328987	0.446992	0.17332	0.463863	-0.286901	-0.237285	0.626739
LCOR	0.966793	-0.907641	-0.287141	0.501729	0.259877	0.473908	-0.347202	-0.200339	0.578665
CAND1	0.965171	-0.881557	-0.151063	0.569725	0.198564	0.406161	-0.416889	-0.260556	0.497615
TRIM33	0.965132	-0.962181	-0.419036	0.357717	0.184385	0.330093	-0.21757	-0.343153	0.671854
PANK3	0.964703	-0.890633	-0.263515	0.467348	0.177045	0.316693	-0.358971	-0.346462	0.548971
MED13	0.964434	-0.874929	-0.173248	0.576945	0.229495	0.513227	-0.439106	-0.173287	0.488584
FAM199X	0.963984	-0.890009	-0.199281	0.53584	0.161837	0.368881	-0.436918	-0.313978	0.496815
PPP1CC	0.962554	-0.913738	-0.284508	0.462912	0.212365	0.452825	-0.224114	-0.211949	0.660612
IREB2	0.959967	-0.894334	-0.251337	0.48618	0.215867	0.432699	-0.349178	-0.239499	0.550466
PDS5A	0.959616	-0.929713	-0.354496	0.394362	0.23756	0.390991	-0.210944	-0.265404	0.657031
LRRC58	0.959011	-0.908438	-0.282877	0.457639	0.167097	0.358078	-0.301909	-0.304915	0.592567
ETNK1	0.958652	-0.888175	-0.243591	0.527606	0.157185	0.477894	-0.41075	-0.21663	0.508139
AQR	0.957648	-0.928646	-0.388411	0.336511	0.198989	0.29637	-0.195557	-0.368231	0.676746
XRN1	0.95531	-0.872962	-0.19513	0.53682	0.255379	0.401588	-0.424109	-0.258257	0.482333
CD2AP	0.953949	-0.941958	-0.438907	0.29356	0.124564	0.240731	-0.17386	-0.439411	0.68808
TNPO1	0.953543	-0.901825	-0.201686	0.519763	0.052886	0.326464	-0.34474	-0.364143	0.553146
ERBB2IP	0.953458	-0.927367	-0.371572	0.382465	0.263939	0.416267	-0.248979	-0.263548	0.646286
PTAR1	0.952542	-0.900821	-0.222122	0.552133	0.197472	0.478034	-0.395118	-0.201619	0.519393
ZBTB44	0.95249	-0.913246	-0.276881	0.452686	0.154126	0.371958	-0.28346	-0.321629	0.59802
MKLN1	0.951241	-0.928193	-0.258298	0.451274	0.0571281	0.289503	-0.270436	-0.391105	0.615415
FBXO45	0.951143	-0.91634	-0.35604	0.380172	0.228274	0.44845	-0.175002	-0.211107	0.689055
KIAA1430	0.950945	-0.869892	-0.151993	0.568756	0.16348	0.418413	-0.384115	-0.256661	0.512149
SMARCAD1	0.95083	-0.921033	-0.299547	0.446604	0.196836	0.408583	-0.265639	-0.271724	0.631739
ANKIB1	0.950816	-0.938146	-0.286763	0.445656	0.167949	0.357903	-0.294765	-0.309552	0.605046
YTHDC2	0.950453	-0.896993	-0.297226	0.443305	0.283149	0.516533	-0.249824	-0.150037	0.632677
UBN2	0.950151	-0.935733	-0.31533	0.38362	0.0224357	0.243423	-0.224291	-0.449548	0.644491
MIB1	0.949617	-0.888956	-0.164375	0.567415	0.153931	0.405475	-0.452866	-0.279447	0.464991
PIK3C2A	0.949573	-0.89739	-0.242039	0.48794	0.214539	0.391961	-0.372802	-0.278011	0.525499
LATS1	0.949299	-0.890304	-0.245318	0.476847	0.178467	0.346211	-0.35345	-0.330896	0.533675
CUL4B	0.949047	-0.885008	-0.222218	0.512775	0.346262	0.507658	-0.322574	-0.13419	0.570775
ZNF254	0.948864	-0.92553	-0.347617	0.395922	0.188317	0.367643	-0.216047	-0.294802	0.656113
NAA25	0.947757	-0.911722	-0.385219	0.3361	0.263088	0.434431	-0.127664	-0.215363	0.722344
TRAPPC11	0.947678	-0.862668	-0.199929	0.500447	0.199003	0.377739	-0.32345	-0.255991	0.565786
TAOK1	0.94724	-0.865005	-0.16975	0.560005	0.340227	0.5069	-0.382941	-0.137265	0.519565
MRPL50	0.946912	-0.881657	-0.310125	0.446297	0.153055	0.439541	-0.246868	-0.223211	0.615802
SUCO	0.946472	-0.839068	-0.179058	0.553983	0.225084	0.474462	-0.401443	-0.169817	0.494412
RLIM	0.944758	-0.922336	-0.41826	0.332743	0.248889	0.384366	-0.199979	-0.271824	0.665045
USP33	0.944576	-0.933238	-0.340745	0.405172	0.095898	0.342248	-0.22167	-0.334622	0.664296
MMADHC	0.944086	-0.916897	-0.410057	0.325993	0.231635	0.41809	-0.0794044	-0.22396	0.760448
ZDHHC21	0.943726	-0.909955	-0.335567	0.433754	0.248468	0.354025	-0.304098	-0.29326	0.586724
GPD2	0.943451	-0.900865	-0.316115	0.425931	0.105524	0.322959	-0.338972	-0.364377	0.552207
ZNF721	0.9434	-0.940785	-0.414304	0.345889	0.137483	0.341716	-0.165404	-0.3296	0.695992
SLC30A7	0.942889	-0.907996	-0.444736	0.334653	0.28578	0.427882	-0.194038	-0.225131	0.670283
CPSF2	0.942844	-0.856136	-0.228546	0.497535	0.295825	0.424986	-0.350849	-0.204579	0.537217
ARL6IP1	0.942349	-0.916509	-0.370828	0.359584	0.137383	0.298901	-0.187995	-0.353086	0.666581
ZNF24	0.942128	-0.950767	-0.489976	0.250421	0.117873	0.288384	-0.0847074	-0.377417	0.771377
SLC25A36	0.941655	-0.896321	-0.242489	0.439019	0.0734495	0.2687	-0.242562	-0.393323	0.61458
SPAST	0.940949	-0.855238	-0.119044	0.599879	0.112659	0.478771	-0.432609	-0.203746	0.478576
UBR3	0.940481	-0.848271	-0.133926	0.591861	0.138677	0.392663	-0.427504	-0.267204	0.47977
