# Supplementary material for: Discovery and characterization of long intergenic non-coding RNAs (lincRNA) module biomarkers in prostate cancer: an integrative analysis of RNA-Seq data
Source: BMC Genomics. 2015 Jun 11;16(Suppl 7):S3. doi: 10.1186/1471-2164-16-S7-S3 (PMC4474418; doi:10.1186/1471-2164-16-S7-S3)
Supplement: Additional file 5 — This table lists genetic components in the nine PCa associated modules. [file 1471-2164-16-S7-S3-S5.xlsx]

## Sheet: Sheet1
Enriched Modules	info	Module genes	TF symbol	adjP-value	Module genes	miRNA symbol	adjP-value
M1(Black)	1	KCNMB1 MYL9 HOXD13 TPM2 ACTG2 VCL PPAP2B CORO1C	SRF	6.11e-08	PRICKLE2 GLI3 PRKCA GNAO1PPAP2B	MIR-203	0.0003
	2	KCNMB1 MYL9 TPM1 TPM2 ACTG2 VCL PPAP2B	SRF	5.96e-07	KANK1 GLI3 DNAJB5 CORO1C PPAP2B NCS1	MIR-200B	0.0003
	3	MYL9 TPM2 ACTG2 VCL PPAP2B CORO1C	SRF	1.21e-05	SPEG ITGA9 DNAJB5 ITGB3	MIR-125B	0.0057
	4	TPM1 ACTG2 VCL PPAP2B CORO1C	SRF	1.36e-05	TPM1 PRKCA NCS1	MIR-183	0.0094
	5	KCNMB1 TPM1 ACTG2 VCL	FOXO4	1.36e-05	PRICKLE2 TPM1 CAV2 KIRREL	MIR-29A	0.0204
M2(Blue)	1	VPS18 NOTCH1 SART1 SHKBP1 RAB11B AKT2 RFX1 DDA1 FKBP8 WDTC1 CASKIN2 MAF1 LAMA5 AIP LZTS2	SP1	2.73e-05	PPP2R5B TAOK2 FAM160B2	MIR-331	0.001
	2	VWA1 BRD4 PPP2R5B EGLN2 SHKBP1 RAB11B RFX1 DDA1 TUBGCP6 LZTS2	PAX4	4.22e-05	BRD4 HDAC5 LZTS2 WDTC1	MIR-9	0.0065
	3	NOTCH1 SHKBP1 MTSS1L RFX1 ALDOA DDA1 CASKIN2 VWA1 ABHD8 LAMA5 GNA11 AIP	MAZ	0.0001	NOTCH1 SHKBP1 ALDOA	MIR-34A	0.0068
	4	EDC4 CASKIN2 NOTCH1 BRD4 PPP2R5B LAMA5 RFX1 EHD1	MYOD	0.0001	BRD4 HDAC5 RFX1	MIR-124A	0.0312
	5	SHKBP1 MTSS1L ALDOA FKBP8 WDTC1 CASKIN2 VWA1 MAF1 LAMA5 GNA11 EHD1 LZTS2	E12	0.0002	EGLN2 C17orf59 WDTC1	MIR-15A	0.0315
M3(Cyan)	1	CBX8 NUP210 GJB1 VPS26B ARFIP2 KCNJ11 FAM155B PKN1 HPN SLC43A1	E12	0.0011	MARCKSL1 CCT3 PRSS8 RANBP10	MIR-24	0.0007
	2	CBX8 GJB1 FAM155B BIK	RFX1	0.0011	MARCKSL1 VPS26B	MIR-323	0.0245
	3	TRPM4 GJB1 RPL12 RANBP10 VPS26B ARFIP2 CCT3 ACSS1 HPN SLC43A1	SP1	0.0029	RANBP10 FAM155B	MIR-518C	0.0245
	4	IMPDH2 RANBP10 BIK	FOXO4	0.0062	MARCKSL1 CCT3	MIR-149	0.0245
	5	PWWP2B RANBP10 FAM155B PKN1	SREBP1	0.0062	TRIB3 SLC25A42	MIR-96	0.0653
M5(Magenta)	1	PDE3B ARHGEF38 OGT	S8	0.0186	DIP2B GALNT7 STEAP4 OGT	MIR-330	0.01
	2	BRI3BP TXN NET1 OGT HDAC1 EIF2AK1 YWHAE TMEM87A TIGD2	SP1	0.0186	FGF13 SRSF6	MIR-200A	0.0187
	3	PDE3B NET1 SRSF6	HNF4	0.0186	DIP2B GALNT7 SH3RF1 TMEM87A	MIR-30	0.019
	4	FGF13 PDE3B SRSF6	CEBP	0.0186	YWHAE SH3RF1 OGT	MIR-320	0.019
	5	FGF13 PDE3B SRSF6	AP3	0.0186	ZKSCAN1 OGT	MIR-515-3P	0.019
M6(Midnightblue)	1	SH2B3 CLEC7A CTSS CCR1 FCER1G CCL2 GPR65 NFKB1 LYN PIP4K2A	ETS2	3.15e-05	SH2B3 PTPRE CCL2 AHR	MIR-124A	0.0188
	2	OSMR GPR65 ICAM1 MAP3K8	HMGIY	0.0022	SLC40A1 RUNX1 TNFRSF21 MAP3K8	MIR-17-5P	0.0188
	3	SH2B3 BIRC3 ICAM1 MAP3K8	NFKAPPAB65	0.0022	SH2B3 TNFRSF21 NFKB1	MIR-9	0.0392
	4	SH2B3 AIF1 GPR65 THBS1	SRE	0.0022	SLC40A1 TNFRSF21 MAP3K8	MIR-519C	0.0392
	5	SH2B3 BIRC3 ICAM1 MAP3K8	CREL	0.0022	RUNX1 TNFRSF21	MIR-320	0.0563
M7(Pink)	1	RHOQ DMD SH3BGRL RAB23 WIPF1 PBX1 TGFB2 STK38L CFL2 MAP1B FBXO32 PLN PRRX1 LMO4 KITLG TCEAL7 ZEB2	FOXO4	1.02e-08	WIPF1 FERMT2 CNN3 SEC23A CLIC4 CFL2 EPS8 ZEB2	MIR-200B	3.69e-06
	2	RHOQ CLIC4 DMD PRRX1 SH3BGRL KCNMA1 RAB23 KITLG PBX1 TMEM47 STK38L KCTD9 CCDC88A ZEB2 MAP1B	UNKNOWN	1.5e-07	WIPF1 STX2 SEC23A TMEM47 DMD SGCB FRMD6 CFL2	MIR-30A-5P	8.93e-06
	3	CNN3 RHOQ KLHL5 DMD PRRX1 SH3BGRL LMO4 EPS8 TMEM47 TGFB2 STK38L CFL2 ZEB2 MAP1B	LEF1	1.64e-06	WIPF1 FERMT2 CNN3 FBXO30 DMD PRRX1 MAP1B	MIR-124A	6.04e-05
	4	PLN TMEM47 DMD DSTN CFL2 ZEB2	SRF	8.66e-06	SPRED1 CLIC4 DMD CFL2 ZEB2	MIR-369-3P	6.51e-05
	5	KITLG SPRED1 PLN LMO4 CFL2 CCDC88A	UNKNOWN	1.45e-05	TMEM47 DMD SH3BGRL ZEB2	MIR-452	0.0001
M8（Purple）	1	MAPKAPK2 SH2B3 CD93 WAS NCF4 HCLS1 TYROBP ARHGAP30 JAK3 SPI1 STK10	ETS2	2.54e-06	CEBPB SPI1 CSF1R	MIR-155	0.0035
	2	TNFRSF1B SH2B3 IER5 JAK3 CSF1R	NFKB	9.79e-06	SH2B3 NCF4	MIR-518C	0.0452
	3	TNFRSF1B SH2B3 IER5 JAK3 ICAM1 CSF1R	NFKAPPAB65	9.79e-06	CSF1 ARID5A	MIR-214	0.0719
	4	TNFRSF1B SH2B3 IER5 JAK3 ICAM1 CSF1R	CREL	9.79e-06	TNFRSF1B MYO1F	LET-7A	0.1283
	5	PTAFR TYROBP ARHGAP30 CYTH4 SPI1 CSF1 FGD2	PU1	2.49e-05	SH2B3 MAPKAPK2	MIR-9	0.1303
M9(Turquoise)	1	PURB TRIM33 LCOR SPAST MIB1 CAND1	AP2	5.11e-05	LATS1 UBR3 USP33 PANK3 MED13 PDS5A CAND1	MIR-302C	8.76e-07
	2	TRIM33 IREB2 CD2AP ETNK1 PURB ZBTB11 PANK3 LCOR SPAST MIB1 CAND1 SLC30A7	SP1	0.0038	PURB ERBB2IP ZNF24 PANK3 SLC30A7	MIR-101	0.0004
	3	UBR3 ZBTB11 CPSF2 PPP1CC RLIM	YY1	0.0038	PURB UBR3 LCOR MIB1	MIR-103	0.0008
	4	ZNF24 ZBTB11 RLIM SLC30A7	CETS1P54	0.0046	PURB UBR3 SMARCAD1	MIR-492	0.0008
	5	NAA25 RLIM ARL6IP1 ZDHHC21	RORA1	0.0046	PURB ERBB2IP SPAST TAOK1	MIR-126	0.0008
Figure legends：Genetic compents regulate the co-expression modules(8 modules were enriched with the TF&miRNAs) modules and module TOPkME value genes were list in this table, p value from hypergeometric test and p value adjusted by the multiple test adjustment (adjP) were listed .The red bold TF&miRNAs are reported significance for PrCa associtaion.
